# Supplementary material for: Cardiac fibroblast BAG3 regulates TGFBR2 signaling and fibrosis in dilated cardiomyopathy
Source: J Clin Invest. 2025 Jan 2;135(1):e181630. doi: 10.1172/JCI181630 (PMC11684812; doi:10.1172/JCI181630)
Supplement: Supplemental table 1 [file jci-135-181630-s034.xlsx]

## Sheet: BW1065_DIAanalysis_candidates
Comparison (group1/group2)	Group	ProteinGroups	AVG Log2 Ratio	Absolute AVG Log2 Ratio	Pvalue	Qvalue	# of Ratios	UniProtIds	Genes	ProteinDescriptions	ProteinNames	# Unique Total Peptides	% Change	Ratio	Condition Numerator	Condition Denominator	GO Cellular Component	GO Molecular Function	GO Biological Process
WT / BAG3KO	Q9P291	Q9P291	-0.968683	0.968683	3.5084e-11	6.64491e-08	12	Q9P291	ARMCX1	Armadillo repeat-containing X-linked protein 1	ARMX1_HUMAN	15	-48.9028	0.510972	WT	BAG3KO	mitochondrial outer membrane,integral component of membrane	protein binding
WT / BAG3KO	Q96HH9	Q96HH9	-1.38767	1.38767	2.34538e-09	9.2137e-07	12	Q96HH9	GRAMD2B	GRAM domain-containing protein 2B	GRM2B_HUMAN	14	-61.7817	0.382183	WT	BAG3KO	cytoplasmic microtubule	protein binding,identical protein binding
WT / BAG3KO	Q7Z3B1	Q7Z3B1	-1.36481	1.36481	1.52441e-09	9.2137e-07	12	Q7Z3B1	NEGR1	Neuronal growth regulator 1	NEGR1_HUMAN	12	-61.1714	0.388286	WT	BAG3KO	extracellular region,plasma membrane,anchored component of membrane,extracellular exosome	protein binding	C-terminal protein lipidation,locomotory behavior,feeding behavior,positive regulation of neuron projection development,cell-cell adhesion
WT / BAG3KO	Q08357	Q08357	-1.07072	1.07072	2.3927e-09	9.2137e-07	12	Q08357	SLC20A2	Sodium-dependent phosphate transporter 2	S20A2_HUMAN	10	-52.3917	0.476083	WT	BAG3KO	plasma membrane,integral component of plasma membrane,membrane,extracellular exosome	virus receptor activity,receptor activity,inorganic phosphate transmembrane transporter activity,sodium:phosphate symporter activity,sodium:inorganic phosphate symporter activity,sodium-dependent phosphate transmembrane transporter activity	ion transport,sodium ion transmembrane transport,sodium-dependent phosphate transport,viral entry into host cell,phosphate ion transmembrane transport
WT / BAG3KO	Q9NYI0;Q9NYI0-2	Q9NYI0;Q9NYI0-2	-1.60754	1.60754	2.43234e-09	9.2137e-07	12	Q9NYI0;Q9NYI0-2	PSD3	PH and SEC7 domain-containing protein 3;Isoform 2 of PH and SEC7 domain-containing protein 3	PSD3_HUMAN	17	-67.1843	0.328157	WT	BAG3KO	postsynaptic density,cell junction,ruffle membrane,postsynaptic membrane;	ARF guanyl-nucleotide exchange factor activity;	regulation of ARF protein signal transduction,regulation of molecular function;
WT / BAG3KO	P15153	P15153	1.23138	1.23138	4.8507e-09	1.5312e-06	12	P15153	RAC2	Ras-related C3 botulinum toxin substrate 2	RAC2_HUMAN	3	134.791	2.34791	WT	BAG3KO	nuclear envelope,cytosol,plasma membrane,focal adhesion,lamellipodium,phagocytic vesicle membrane,extracellular exosome,actin filament,cytoplasm,cytoskeleton	GTPase activity,protein binding,GTP binding,protein kinase regulator activity,protein kinase binding,signal transducer activity	chemotaxis,actin filament organization,signal transduction,G-protein coupled receptor signaling pathway,small GTPase mediated signal transduction,positive regulation of cell proliferation,regulation of hydrogen peroxide metabolic process,positive regulation of lamellipodium assembly,regulation of cell-substrate adhesion,cell projection assembly,platelet activation,regulation of T cell proliferati…
WT / BAG3KO	P30408	P30408	1.77272	1.77272	6.14987e-09	1.66398e-06	12	P30408	TM4SF1	Transmembrane 4 L6 family member 1	T4S1_HUMAN	1	241.697	3.41697	WT	BAG3KO	integral component of plasma membrane,integral component of membrane	molecular_function,protein binding	biological_process
WT / BAG3KO	P43121	P43121	-0.881476	0.881476	7.34009e-09	1.73777e-06	12	P43121	MCAM	Cell surface glycoprotein MUC18	MUC18_HUMAN	22	-45.7188	0.542812	WT	BAG3KO	extracellular region,extracellular space,nucleus,plasma membrane,focal adhesion,external side of plasma membrane,integral component of membrane		angiogenesis,glomerular filtration,cell adhesion,anatomical structure morphogenesis,positive regulation of cell migration,vascular wound healing
WT / BAG3KO	P17677;P17677-2	P17677;P17677-2	1.02883	1.02883	9.74148e-09	1.87072e-06	12	P17677;P17677-2	GAP43	Neuromodulin;Isoform 2 of Neuromodulin	NEUM_HUMAN	17	104.036	2.04036	WT	BAG3KO	cytoplasm,plasma membrane,postsynaptic density,cell junction,filopodium membrane,growth cone membrane;	phosphatidylserine binding,protein binding,calmodulin binding,lysophosphatidic acid binding,phosphatidylinositol phosphate binding;	protein kinase C-activating G-protein coupled receptor signaling pathway,axon guidance,response to wounding,glial cell differentiation,axon choice point recognition,regulation of growth,tissue regeneration,cell fate commitment,regulation of filopodium assembly,axon development;
WT / BAG3KO	P21964;P21964-2	P21964;P21964-2	-1.50058	1.50058	1.51098e-08	2.60164e-06	12	P21964;P21964-2	COMT	Catechol O-methyltransferase;Isoform Soluble of Catechol O-methyltransferase	COMT_HUMAN	13	-64.6588	0.353412	WT	BAG3KO	mitochondrion,cytosol,plasma membrane,membrane,integral component of membrane,axon,dendritic spine,intracellular membrane-bounded organelle,cell body,postsynaptic membrane,extracellular exosome,dendrite;	magnesium ion binding,protein binding,methyltransferase activity,O-methyltransferase activity,catechol O-methyltransferase activity,Requires Ontology;	female pregnancy,learning,short-term memory,estrogen metabolic process,response to organic cyclic compound,cellular response to phosphate starvation,methylation,response to lipopolysaccharide,developmental process,negative regulation of renal sodium excretion,neurotransmitter catabolic process,dopamine catabolic process,catecholamine catabolic process,response to drug,response to estrogen,negativ…
WT / BAG3KO	Q13740-2	Q13740-2	-1.0851	1.0851	1.72056e-08	2.71561e-06	12	Q13740-2	ALCAM	Isoform 2 of CD166 antigen	CD166_HUMAN	29	-52.8639	0.471361	WT	BAG3KO
WT / BAG3KO	P09038;P09038-1;P09038-2;P09038-3	P09038;P09038-1;P09038-2;P09038-3	1.12905	1.12905	1.90081e-08	2.76933e-06	12	P09038;P09038-1;P09038-2;P09038-3	FGF2	Fibroblast growth factor 2;Isoform 2 of Fibroblast growth factor 2;Isoform 3 of Fibroblast growth factor 2;Isoform 4 of Fibroblast growth factor 2	FGF2_HUMAN	4	118.715	2.18715	WT	BAG3KO	extracellular region,extracellular space,nucleus;;;	protein tyrosine kinase activity,Ras guanyl-nucleotide exchange factor activity,fibroblast growth factor receptor binding,cytokine activity,integrin binding,protein binding,growth factor activity,heparin binding,1-phosphatidylinositol-3-kinase activity,ligand-dependent nuclear receptor transcription coactivator activity,chemoattractant activity,phosphatidylinositol-4,5-bisphosphate 3-kinase activ…	MAPK cascade,activation of MAPK activity,branching involved in ureteric bud morphogenesis,positive regulation of endothelial cell proliferation,cell migration involved in sprouting angiogenesis,phosphatidylinositol biosynthetic process,chemotaxis,signal transduction,Ras protein signal transduction,nervous system development,positive regulation of cell proliferation,fibroblast growth factor recept…
WT / BAG3KO	Q15149-4	Q15149-4	0.77336	0.77336	2.30363e-08	3.11648e-06	12	Q15149-4	PLEC	Isoform 4 of Plectin	PLEC_HUMAN	2	70.9246	1.70925	WT	BAG3KO
WT / BAG3KO	P07996	P07996	-1.82742	1.82742	2.61303e-08	3.29939e-06	12	P07996	THBS1	Thrombospondin-1	TSP1_HUMAN	52	-71.8233	0.281767	WT	BAG3KO	extracellular region,fibrinogen complex,extracellular space,endoplasmic reticulum,endoplasmic reticulum lumen,external side of plasma membrane,cell surface,sarcoplasmic reticulum,secretory granule,extracellular matrix,platelet alpha granule,platelet alpha granule lumen,extracellular exosome	phosphatidylserine binding,fibronectin binding,integrin binding,calcium ion binding,protein binding,heparin binding,fibroblast growth factor binding,low-density lipoprotein particle binding,identical protein binding,laminin binding,proteoglycan binding,transforming growth factor beta binding,fibrinogen binding,collagen V binding	activation of MAPK activity,response to hypoxia,negative regulation of endothelial cell proliferation,negative regulation of cell-matrix adhesion,sprouting angiogenesis,chronic inflammatory response,platelet degranulation,negative regulation of antigen processing and presentation of peptide or polysaccharide antigen via MHC class II,negative regulation of dendritic cell antigen processing and pre…
WT / BAG3KO	P55290;P55290-4	P55290;P55290-4	-3.52261	3.52261	3.21293e-08	3.80331e-06	12	P55290;P55290-4	CDH13	Cadherin-13;Isoform 4 of Cadherin-13	CAD13_HUMAN	12	-91.2986	0.087014	WT	BAG3KO	extracellular region,extracellular space,cytoplasm,plasma membrane,caveola,focal adhesion,external side of plasma membrane,extracellular matrix,anchored component of membrane,neuron projection,perinuclear region of cytoplasm,extracellular exosome,cell-cell adherens junction,cell surface,catenin complex;	calcium ion binding,low-density lipoprotein particle binding,protein homodimerization activity,cadherin binding,adiponectin binding,lipoprotein particle binding,cytoskeletal protein binding;	mitotic cell cycle,positive regulation of endothelial cell proliferation,positive regulation of cell-matrix adhesion,sprouting angiogenesis,homophilic cell adhesion via plasma membrane adhesion molecules,negative regulation of cell adhesion,Rho protein signal transduction,negative regulation of cell proliferation,calcium-dependent cell-cell adhesion via plasma membrane cell adhesion molecules,Rac…
WT / BAG3KO	P21589	P21589	-0.771743	0.771743	4.95513e-08	4.31464e-06	12	P21589	NT5E	5'-nucleotidase	5NTD_HUMAN	25	-41.4291	0.585709	WT	BAG3KO	nucleoplasm,cytosol,plasma membrane,cell surface,membrane,anchored component of membrane,extracellular exosome	nucleotide binding,5'-nucleotidase activity,metal ion binding	purine nucleotide catabolic process,AMP catabolic process,DNA metabolic process,leukocyte cell-cell adhesion,dephosphorylation,NAD metabolic process,adenosine biosynthetic process,pyrimidine nucleoside catabolic process,negative regulation of inflammatory response
WT / BAG3KO	P08195;P08195-2;P08195-3;P08195-4	P08195;P08195-2;P08195-3;P08195-4	-0.776301	0.776301	4.60465e-08	4.31464e-06	12	P08195;P08195-2;P08195-3;P08195-4	SLC3A2	4F2 cell-surface antigen heavy chain;Isoform 2 of 4F2 cell-surface antigen heavy chain;Isoform 3 of 4F2 cell-surface antigen heavy chain;Isoform 4 of 4F2 cell-surface antigen heavy chain	4F2_HUMAN	23	-41.6138	0.583862	WT	BAG3KO	nucleus,cytosol,plasma membrane,cell surface,membrane,integral component of membrane,apical plasma membrane,melanosome,extracellular exosome;;;	RNA binding,double-stranded RNA binding,catalytic activity,calcium:sodium antiporter activity,protein binding,neutral amino acid transmembrane transporter activity,cadherin binding;;;	carbohydrate metabolic process,calcium ion transport,amino acid transport,tryptophan transport,cell growth,sodium ion transmembrane transport,response to exogenous dsRNA,leukocyte migration,L-alpha-amino acid transmembrane transport,L-leucine import into cell;;;
WT / BAG3KO	Q9NYL4;Q9NYL4-2	Q9NYL4;Q9NYL4-2	1.45863	1.45863	5.06377e-08	4.31464e-06	12	Q9NYL4;Q9NYL4-2	FKBP11	Peptidyl-prolyl cis-trans isomerase FKBP11;Isoform 2 of Peptidyl-prolyl cis-trans isomerase FKBP11	FKB11_HUMAN	6	174.847	2.74847	WT	BAG3KO	cytoplasm,membrane,integral component of membrane;	peptidyl-prolyl cis-trans isomerase activity,FK506 binding;	protein peptidyl-prolyl isomerization,chaperone-mediated protein folding;
WT / BAG3KO	P00813	P00813	1.39608	1.39608	4.62507e-08	4.31464e-06	12	P00813	ADA	Adenosine deaminase	ADA_HUMAN	15	163.185	2.63185	WT	BAG3KO	extracellular space,lysosome,cytosol,plasma membrane,external side of plasma membrane,cell surface,membrane,cell junction,dendrite cytoplasm,neuronal cell body,cytoplasmic membrane-bounded vesicle lumen	purine nucleoside binding,adenosine deaminase activity,protein binding,zinc ion binding	response to hypoxia,histamine secretion,trophectodermal cell differentiation,liver development,placenta development,germinal center B cell differentiation,positive regulation of germinal center formation,negative regulation of leukocyte migration,negative regulation of mature B cell apoptotic process,adenosine catabolic process,deoxyadenosine catabolic process,cell adhesion,aging,purine ribonucle…
WT / BAG3KO	P98095;P98095-2	P98095;P98095-2	1.59489	1.59489	4.42529e-08	4.31464e-06	12	P98095;P98095-2	FBLN2	Fibulin-2;Isoform 2 of Fibulin-2	FBLN2_HUMAN	9	202.072	3.02072	WT	BAG3KO	extracellular region,proteinaceous extracellular matrix,extracellular matrix,extracellular exosome,extracellular vesicle;	extracellular matrix structural constituent,calcium ion binding,extracellular matrix binding;	positive regulation of cell-substrate adhesion,extracellular matrix organization;
WT / BAG3KO	Q9NS15;Q9NS15-2	Q9NS15;Q9NS15-2	1.13695	1.13695	5.23953e-08	4.31464e-06	12	Q9NS15;Q9NS15-2	LTBP3	Latent-transforming growth factor beta-binding protein 3;Isoform 2 of Latent-transforming growth factor beta-binding protein 3	LTBP3_HUMAN	13	119.916	2.19916	WT	BAG3KO	extracellular region,extracellular matrix,extracellular exosome;	calcium ion binding,transforming growth factor beta binding;	transforming growth factor beta activation,positive regulation of mesenchymal stem cell proliferation,positive regulation of mesenchymal stem cell differentiation;
WT / BAG3KO	P25445;P25445-6	P25445;P25445-6	1.03413	1.03413	6.08923e-08	4.80542e-06	12	P25445;P25445-6	FAS	Tumor necrosis factor receptor superfamily member 6;Isoform 6 of Tumor necrosis factor receptor superfamily member 6	TNR6_HUMAN	11	104.787	2.04787	WT	BAG3KO	mitochondrion,cytosol,plasma membrane,integral component of plasma membrane,cell surface,nuclear body,death-inducing signaling complex,CD95 death-inducing signaling complex,membrane raft,extracellular exosome;	signal transducer activity,receptor activity,tumor necrosis factor-activated receptor activity,protein binding,calmodulin binding,kinase binding,identical protein binding,tumor necrosis factor binding;	positive regulation of protein phosphorylation,apoptotic process,activation of cysteine-type endopeptidase activity involved in apoptotic process,inflammatory response,immune response,signal transduction,multicellular organism development,response to lipopolysaccharide,regulation of stress-activated MAPK cascade,tumor necrosis factor-mediated signaling pathway,cellular response to amino acid star…
WT / BAG3KO	O75751	O75751	2.1006	2.1006	7.19501e-08	5.31266e-06	12	O75751	SLC22A3	Solute carrier family 22 member 3	S22A3_HUMAN	3	328.887	4.28887	WT	BAG3KO	plasma membrane,integral component of plasma membrane,membrane,integral component of membrane	dopamine transmembrane transporter activity,protein binding,organic anion transmembrane transporter activity,organic cation transmembrane transporter activity,quaternary ammonium group transmembrane transporter activity,toxin transporter activity,inorganic anion exchanger activity,substrate-specific transmembrane transporter activity,sodium-independent organic anion transmembrane transporter acti…	drug transmembrane transport,organic cation transport,quaternary ammonium group transport,organic anion transport,dopamine transport,regulation of appetite,histamine uptake,toxin transport,transmembrane transport,sodium-independent organic anion transport
WT / BAG3KO	Q00534	Q00534	-1.54044	1.54044	7.99811e-08	5.61053e-06	12	Q00534	CDK6	Cyclin-dependent kinase 6	CDK6_HUMAN	7	-65.6219	0.343781	WT	BAG3KO	cyclin-dependent protein kinase holoenzyme complex,ruffle,nucleus,nucleoplasm,cytoplasm,centrosome,cytosol	cyclin-dependent protein serine/threonine kinase activity,protein binding,ATP binding,cyclin binding,FBXO family protein binding	G1/S transition of mitotic cell cycle,positive regulation of cell-matrix adhesion,type B pancreatic cell development,protein phosphorylation,cell cycle arrest,signal transduction,negative regulation of cell proliferation,response to virus,regulation of G2/M transition of mitotic cell cycle,regulation of gene expression,astrocyte development,dentate gyrus development,lateral ventricle development,…
WT / BAG3KO	Q9UGI8;Q9UGI8-2	Q9UGI8;Q9UGI8-2	0.774285	0.774285	8.54299e-08	5.77872e-06	12	Q9UGI8;Q9UGI8-2	TES	Testin;Isoform 2 of Testin	TES_HUMAN	15	71.0342	1.71034	WT	BAG3KO	nucleus,cytosol,plasma membrane,focal adhesion,cell junction,macromolecular complex;	RNA binding,protein binding,zinc ion binding,cadherin binding;	negative regulation of cell proliferation;
WT / BAG3KO	P15144	P15144	1.22238	1.22238	9.88175e-08	6.12752e-06	12	P15144	ANPEP	Aminopeptidase N	AMPN_HUMAN	30	133.332	2.33332	WT	BAG3KO	extracellular space,lysosomal membrane,endoplasmic reticulum-Golgi intermediate compartment,plasma membrane,external side of plasma membrane,integral component of membrane,secretory granule membrane,extracellular exosome,cytoplasm	virus receptor activity,aminopeptidase activity,receptor activity,metallopeptidase activity,zinc ion binding,peptide binding,metalloaminopeptidase activity	angiogenesis,proteolysis,signal transduction,cell-cell signaling,regulation of blood pressure,cell differentiation,peptide catabolic process,neutrophil degranulation,viral entry into host cell
WT / BAG3KO	Q13641	Q13641	1.10719	1.10719	1.04753e-07	6.12752e-06	12	Q13641	TPBG	Trophoblast glycoprotein	TPBG_HUMAN	12	115.426	2.15426	WT	BAG3KO	endoplasmic reticulum,integral component of plasma membrane,cell surface		cell adhesion,positive regulation of synapse assembly
WT / BAG3KO	Q9HD26	Q9HD26	1.09351	1.09351	9.73168e-08	6.12752e-06	12	Q9HD26	GOPC	Golgi-associated PDZ and coiled-coil motif-containing protein	GOPC_HUMAN	23	113.392	2.13392	WT	BAG3KO	Golgi membrane,cytoplasm,lysosomal membrane,Golgi apparatus,plasma membrane,postsynaptic density,membrane,cell junction,trans-Golgi network transport vesicle,dendrite,Golgi-associated vesicle membrane,postsynaptic membrane	frizzled binding,protein binding,protein C-terminus binding,GTPase regulator activity,protein homodimerization activity,ion channel binding	ER to Golgi vesicle-mediated transport,Golgi to plasma membrane transport,spermatid nucleus differentiation,negative regulation of anion channel activity,protein transport,cytoplasmic sequestering of CFTR protein,apical protein localization,regulation of catalytic activity,protein homooligomerization,negative regulation of protein localization to cell surface
WT / BAG3KO	Q12884	Q12884	1.90849	1.90849	1.06762e-07	6.12752e-06	12	Q12884	FAP	Prolyl endopeptidase FAP	SEPR_HUMAN	29	275.417	3.75417	WT	BAG3KO	extracellular space,cytoplasm,plasma membrane,focal adhesion,cell surface,integral component of membrane,lamellipodium,lamellipodium membrane,ruffle membrane,apical part of cell,basal part of cell,invadopodium membrane	protease binding,endopeptidase activity,metalloendopeptidase activity,serine-type endopeptidase activity,integrin binding,protein binding,peptidase activity,serine-type peptidase activity,dipeptidyl-peptidase activity,protein homodimerization activity,protein dimerization activity	angiogenesis,proteolysis,cell adhesion,regulation of collagen catabolic process,negative regulation of extracellular matrix disassembly,endothelial cell migration,proteolysis involved in cellular protein catabolic process,regulation of fibrinolysis,negative regulation of cell proliferation involved in contact inhibition,positive regulation of cell cycle arrest,mitotic cell cycle arrest,melanocyte…
WT / BAG3KO	Q8N3V7-2	Q8N3V7-2	1.20127	1.20127	1.01577e-07	6.12752e-06	12	Q8N3V7-2	SYNPO	Isoform 2 of Synaptopodin	SYNPO_HUMAN	32	129.941	2.29941	WT	BAG3KO
WT / BAG3KO	P14735	P14735	0.67722	0.67722	1.52998e-07	8.27938e-06	12	P14735	IDE	Insulin-degrading enzyme	IDE_HUMAN	25	59.9055	1.59906	WT	BAG3KO	extracellular space,nucleus,cytoplasm,mitochondrion,peroxisome,peroxisomal matrix,cytosol,plasma membrane,cell surface,cytosolic proteasome complex	beta-amyloid binding,virus receptor activity,metalloendopeptidase activity,receptor binding,protein binding,ATP binding,zinc ion binding,ATPase activity,beta-endorphin binding,peptide binding,protein homodimerization activity,insulin binding,Requires Ontology	proteolysis,insulin receptor signaling pathway,determination of adult lifespan,bradykinin catabolic process,ubiquitin homeostasis,positive regulation of protein oligomerization,hormone catabolic process,positive regulation of protein catabolic process,negative regulation of proteolysis,viral entry into host cell,beta-amyloid metabolic process,protein homooligomerization,protein homotetramerizatio…
WT / BAG3KO	Q15582	Q15582	1.67948	1.67948	1.5844e-07	8.33571e-06	12	Q15582	TGFBI	Transforming growth factor-beta-induced protein ig-h3	BGH3_HUMAN	29	220.313	3.20313	WT	BAG3KO	extracellular region,proteinaceous extracellular matrix,basement membrane,extracellular space,trans-Golgi network,plasma membrane,extracellular matrix,extracellular exosome	integrin binding,protein binding,collagen binding,extracellular matrix binding,cell adhesion molecule binding	angiogenesis,chondrocyte differentiation,cell adhesion,negative regulation of cell adhesion,visual perception,cell proliferation,extracellular matrix organization,cellular protein metabolic process,response to stimulus
WT / BAG3KO	Q9BZQ8	Q9BZQ8	-1.21926	1.21926	1.65875e-07	8.49098e-06	12	Q9BZQ8	NIBAN1	Protein Niban 1	NIBA1_HUMAN	25	-57.0497	0.429503	WT	BAG3KO	cytoplasm,cytosol,plasma membrane,membrane,extracellular exosome	molecular_function,protein binding	negative regulation of protein phosphorylation,positive regulation of protein phosphorylation,response to endoplasmic reticulum stress,positive regulation of translation
WT / BAG3KO	Q8IZ07	Q8IZ07	-0.713191	0.713191	1.89383e-07	9.18664e-06	12	Q8IZ07	ANKRD13A	Ankyrin repeat domain-containing protein 13A	AN13A_HUMAN	23	-39.003	0.60997	WT	BAG3KO	cytoplasm,late endosome,plasma membrane
WT / BAG3KO	P17301	P17301	1.00038	1.00038	1.98866e-07	9.18664e-06	12	P17301	ITGA2	Integrin alpha-2	ITA2_HUMAN	38	100.052	2.00052	WT	BAG3KO	nucleus,plasma membrane,focal adhesion,integrin complex,external side of plasma membrane,cell surface,integrin alpha2-beta1 complex,axon terminus,basal part of cell,perinuclear region of cytoplasm	beta-amyloid binding,virus receptor activity,integrin binding,protein binding,collagen binding,collagen receptor activity,laminin binding,heparan sulfate proteoglycan binding,macromolecular complex binding,metal ion binding,protein heterodimerization activity,collagen binding involved in cell-matrix adhesion	response to hypoxia,positive regulation of leukocyte migration,substrate-dependent cell migration,hypotonic response,cell adhesion,cell-matrix adhesion,integrin-mediated signaling pathway,female pregnancy,blood coagulation,cell proliferation,animal organ morphogenesis,positive regulation of epithelial cell migration,positive regulation of alkaline phosphatase activity,response to amine,response t…
WT / BAG3KO	Q9Y4F1;Q9Y4F1-2	Q9Y4F1;Q9Y4F1-2	-1.4676	1.4676	2.29004e-07	1.0327e-05	12	Q9Y4F1;Q9Y4F1-2	FARP1	FERM, ARHGEF and pleckstrin domain-containing protein 1;Isoform 2 of FERM, ARHGEF and pleckstrin domain-containing protein 1	FARP1_HUMAN	37	-63.8418	0.361582	WT	BAG3KO	cytosol,cytoskeleton,cell junction,filopodium,dendrite,extrinsic component of cytoplasmic side of plasma membrane,dendritic spine;	Rho guanyl-nucleotide exchange factor activity,cytoskeletal protein binding,Rac guanyl-nucleotide exchange factor activity;	synapse assembly,negative regulation of phosphatase activity,regulation of Rho protein signal transduction,dendrite morphogenesis;
WT / BAG3KO	Q15858;Q15858-2;Q15858-3;Q15858-4	Q15858;Q15858-2;Q15858-3;Q15858-4	1.45226	1.45226	2.37599e-07	1.04654e-05	12	Q15858;Q15858-2;Q15858-3;Q15858-4	SCN9A	Sodium channel protein type 9 subunit alpha;Isoform 2 of Sodium channel protein type 9 subunit alpha;Isoform 3 of Sodium channel protein type 9 subunit alpha;Isoform 4 of Sodium channel protein type 9 subunit alpha	SCN9A_HUMAN	12	173.637	2.73637	WT	BAG3KO	voltage-gated sodium channel complex,integral component of plasma membrane,cell projection,plasma membrane;;;	voltage-gated ion channel activity,voltage-gated sodium channel activity,sodium ion binding,cation channel activity;;;	sodium ion transport,inflammatory response,response to toxic substance,post-embryonic development,neuronal action potential,sensory perception of pain,regulation of ion transmembrane transport,sodium ion transmembrane transport,behavioral response to pain,membrane depolarization during action potential;;;
WT / BAG3KO	Q9NZ08;Q9NZ08-2	Q9NZ08;Q9NZ08-2	-0.733657	0.733657	2.82694e-07	1.12074e-05	12	Q9NZ08;Q9NZ08-2	ERAP1	Endoplasmic reticulum aminopeptidase 1;Isoform 2 of Endoplasmic reticulum aminopeptidase 1	ERAP1_HUMAN	32	-39.8622	0.601378	WT	BAG3KO	extracellular region,extracellular space,endoplasmic reticulum,endoplasmic reticulum lumen,endoplasmic reticulum membrane,cytosol,plasma membrane,membrane,integral component of membrane,extracellular exosome,cytoplasm;	endopeptidase activity,aminopeptidase activity,interleukin-6 receptor binding,interleukin-1, Type II receptor binding,protein binding,metalloexopeptidase activity,zinc ion binding,peptide binding,metalloaminopeptidase activity;	angiogenesis,adaptive immune response,antigen processing and presentation of peptide antigen via MHC class I,membrane protein ectodomain proteolysis,signal transduction,cell-cell signaling,regulation of blood pressure,response to bacterium,antigen processing and presentation of endogenous peptide antigen via MHC class I,peptide catabolic process,regulation of innate immune response,fat cell diffe…
WT / BAG3KO	Q9NNW7;Q9NNW7-2	Q9NNW7;Q9NNW7-2	-0.938877	0.938877	2.81791e-07	1.12074e-05	12	Q9NNW7;Q9NNW7-2	TXNRD2	Thioredoxin reductase 2, mitochondrial;Isoform 2 of Thioredoxin reductase 2, mitochondrial	TRXR2_HUMAN	14	-47.8361	0.521639	WT	BAG3KO	mitochondrion,mitochondrial matrix,cytosol,cytoplasm;	thioredoxin-disulfide reductase activity,protein binding,electron carrier activity,flavin adenine dinucleotide binding,oxidoreductase activity, acting on a sulfur group of donors;	response to oxygen radical,electron transport chain,cellular response to oxidative stress,cell redox homeostasis,cellular oxidant detoxification;
WT / BAG3KO	Q7L311	Q7L311	-0.958143	0.958143	4.32987e-07	1.51866e-05	12	Q7L311	ARMCX2	Armadillo repeat-containing X-linked protein 2	ARMX2_HUMAN	14	-48.5281	0.514719	WT	BAG3KO	mitochondrial outer membrane,integral component of membrane
WT / BAG3KO	P37802;P37802-2	P37802;P37802-2	0.654017	0.654017	4.6546e-07	1.57425e-05	12	P37802;P37802-2	TAGLN2	Transgelin-2;Isoform 2 of Transgelin-2	TAGL2_HUMAN	16	57.3544	1.57354	WT	BAG3KO	extracellular region,cytosol,vesicle,extracellular exosome;	protein binding,cadherin binding;	platelet degranulation,epithelial cell differentiation;
WT / BAG3KO	Q16832	Q16832	0.95532	0.95532	4.60245e-07	1.57425e-05	12	Q16832	DDR2	Discoidin domain-containing receptor 2	DDR2_HUMAN	21	93.901	1.93901	WT	BAG3KO	plasma membrane,integral component of plasma membrane,focal adhesion,actin cytoskeleton,apical plasma membrane,extracellular exosome,cytoplasm,receptor complex	transmembrane receptor protein tyrosine kinase activity,protein binding,collagen binding,ATP binding,protein tyrosine kinase collagen receptor activity,signal transducer activity,MAP kinase kinase kinase activity,transmembrane signaling receptor activity,protein tyrosine kinase activity,mitogen-activated protein kinase kinase binding	ossification,endochondral bone growth,cell adhesion,signal transduction,regulation of extracellular matrix disassembly,positive regulation of fibroblast migration,peptidyl-tyrosine phosphorylation,extracellular matrix organization,collagen fibril organization,regulation of bone mineralization,biomineral tissue development,chondrocyte proliferation,collagen-activated tyrosine kinase receptor signa…
WT / BAG3KO	Q6UXH8	Q6UXH8	-1.27347	1.27347	5.98505e-07	1.88928e-05	12	Q6UXH8	CCBE1	Collagen and calcium-binding EGF domain-containing protein 1	CCBE1_HUMAN	5	-58.6336	0.413664	WT	BAG3KO	proteinaceous extracellular matrix,collagen trimer,extracellular space	protease binding,calcium ion binding,protein binding,collagen binding	lymphangiogenesis,sprouting angiogenesis,respiratory system process,positive regulation of vascular endothelial growth factor production,positive regulation of endothelial cell migration,positive regulation of protein processing,lung development,positive regulation of angiogenesis,venous blood vessel morphogenesis,positive regulation of vascular endothelial growth factor signaling pathway,positiv…
WT / BAG3KO	O75845	O75845	-1.4207	1.4207	6.19786e-07	1.92438e-05	12	O75845	SC5D	Lathosterol oxidase	SC5D_HUMAN	1	-62.6469	0.373531	WT	BAG3KO	endoplasmic reticulum membrane,integral component of membrane,membrane	C-5 sterol desaturase activity,iron ion binding,lathosterol oxidase activity,oxidoreductase activity	lipid metabolic process,cholesterol biosynthetic process via desmosterol,cholesterol biosynthetic process via lathosterol,regulation of cholesterol biosynthetic process,oxidation-reduction process,sterol biosynthetic process
WT / BAG3KO	P02686;P02686-2;P02686-3;P02686-4;P02686-5;P02686-6	P02686;P02686-2;P02686-3;P02686-4;P02686-5;P02686-6	1.93498	1.93498	6.43215e-07	1.96492e-05	12	P02686;P02686-2;P02686-3;P02686-4;P02686-5;P02686-6	MBP	Myelin basic protein;Isoform 2 of Myelin basic protein;Isoform 3 of Myelin basic protein;Isoform 4 of Myelin basic protein;Isoform 5 of Myelin basic protein;Isoform 6 of Myelin basic protein	MBP_HUMAN	1	282.372	3.82372	WT	BAG3KO	intracellular,nucleus,plasma membrane,macromolecular complex,internode region of axon,neuronal cell body,myelin sheath,compact myelin,cell periphery;;;;;	protease binding,protein binding,calmodulin binding,structural constituent of myelin sheath;;;;;	MAPK cascade,immune response,chemical synaptic transmission,central nervous system development,sensory perception of sound,axon ensheathment,response to toxic substance,substantia nigra development,negative regulation of heterotypic cell-cell adhesion,maintenance of blood-brain barrier,myelination,membrane organization,positive regulation of chemokine (C-C motif) ligand 2 secretion,positive regul…
WT / BAG3KO	Q9UHE8	Q9UHE8	-1.90129	1.90129	6.67104e-07	1.97421e-05	12	Q9UHE8	STEAP1	Metalloreductase STEAP1	STEA1_HUMAN	6	-73.2296	0.267704	WT	BAG3KO	endosome,plasma membrane,integral component of plasma membrane,cell-cell junction,endosome membrane,membrane	transporter activity,channel activity,metal ion binding,cupric reductase activity,ferric-chelate reductase (NADPH) activity	iron ion homeostasis,oxidation-reduction process,copper ion import,ferric iron import across plasma membrane
WT / BAG3KO	Q14195-2	Q14195-2	1.26314	1.26314	7.21041e-07	2.01242e-05	12	Q14195-2	DPYSL3	Isoform LCRMP-4 of Dihydropyrimidinase-related protein 3	DPYL3_HUMAN	32	140.018	2.40018	WT	BAG3KO
WT / BAG3KO	P08729	P08729	-4.55065	4.55065	7.22516e-07	2.01242e-05	12	P08729	KRT7	Keratin, type II cytoskeletal 7	K2C7_HUMAN	26	-95.7331	0.0426695	WT	BAG3KO	nucleus,cytoplasm,cytosol,intermediate filament,keratin filament,extracellular exosome	structural molecule activity,protein binding	viral process,keratinization,cornification
WT / BAG3KO	O94875-11;O94875-9	O94875-11;O94875-9	-3.17456	3.17456	7.03181e-07	2.01242e-05	12	O94875-11;O94875-9	SORBS2	Isoform 11 of Sorbin and SH3 domain-containing protein 2;Isoform 9 of Sorbin and SH3 domain-containing protein 2	SRBS2_HUMAN	16	-88.9245	0.110755	WT	BAG3KO	;	;	;
WT / BAG3KO	P23229-2;P23229-4;P23229-6;P23229-9	P23229-2;P23229-4;P23229-6;P23229-9	-2.22498	2.22498	7.57216e-07	2.0785e-05	12	P23229-2;P23229-4;P23229-6;P23229-9	ITGA6	Isoform Alpha-6X1A of Integrin alpha-6;Isoform Alpha-6X2A of Integrin alpha-6;Isoform Alpha-6X1X2A of Integrin alpha-6;Isoform 9 of Integrin alpha-6	ITA6_HUMAN	45	-78.6098	0.213902	WT	BAG3KO	;;;	;;;	;;;
WT / BAG3KO	Q14938;Q14938-2;Q14938-3;Q14938-5	Q14938;Q14938-2;Q14938-3;Q14938-5	1.64016	1.64016	8.49585e-07	2.23449e-05	10	Q14938;Q14938-2;Q14938-3;Q14938-5	NFIX	Nuclear factor 1 X-type;Isoform 2 of Nuclear factor 1 X-type;Isoform 3 of Nuclear factor 1 X-type;Isoform 5 of Nuclear factor 1 X-type	NFIX_HUMAN	2	211.701	3.11701	WT	BAG3KO	nucleus;;;	RNA polymerase II transcription factor activity, sequence-specific DNA binding,DNA binding,transcription factor activity, sequence-specific DNA binding,transcription factor activity, RNA polymerase II distal enhancer sequence-specific binding,protein binding;;;	negative regulation of transcription from RNA polymerase II promoter,DNA replication,transcription from RNA polymerase II promoter,positive regulation of transcription from RNA polymerase II promoter;;;
WT / BAG3KO	Q9UK22	Q9UK22	2.39409	2.39409	9.10003e-07	2.26782e-05	12	Q9UK22	FBXO2	F-box only protein 2	FBX2_HUMAN	8	425.645	5.25645	WT	BAG3KO	cytoplasm,endoplasmic reticulum,cytosol,SCF ubiquitin ligase complex,organelle membrane,dendritic spine,extracellular exosome	beta-amyloid binding,ubiquitin-protein transferase activity,protein binding,carbohydrate binding	protein polyubiquitination,cellular protein modification process,proteolysis,glycoprotein catabolic process,negative regulation of cell proliferation,protein ubiquitination,ER-associated ubiquitin-dependent protein catabolic process,SCF-dependent proteasomal ubiquitin-dependent protein catabolic process,regulation of protein ubiquitination,post-translational protein modification
WT / BAG3KO	Q14571	Q14571	0.622673	0.622673	9.24232e-07	2.27337e-05	12	Q14571	ITPR2	Inositol 1,4,5-trisphosphate receptor type 2	ITPR2_HUMAN	63	53.9726	1.53973	WT	BAG3KO	nucleus,endoplasmic reticulum,endoplasmic reticulum membrane,plasma membrane,cell cortex,membrane,integral component of membrane,platelet dense tubular network membrane,sarcoplasmic reticulum membrane,receptor complex,cytoplasmic vesicle membrane,secretory granule membrane,sarcoplasmic reticulum	inositol 1,4,5-trisphosphate-sensitive calcium-release channel activity,calcium ion binding,protein binding,calcium ion transmembrane transporter activity,phosphatidylinositol binding,inositol 1,4,5 trisphosphate binding,scaffold protein binding	response to hypoxia,signal transduction,platelet activation,inositol phosphate-mediated signaling,regulation of insulin secretion,release of sequestered calcium ion into cytosol,cellular response to cAMP,cellular response to ethanol,regulation of cardiac conduction
WT / BAG3KO	Q9NQS3	Q9NQS3	-0.849938	0.849938	9.50129e-07	2.30711e-05	12	Q9NQS3	NECTIN3	Nectin-3	NECT3_HUMAN	9	-44.5191	0.554809	WT	BAG3KO	plasma membrane,integral component of plasma membrane,cell-cell adherens junction,apical junction complex,cell-cell contact zone,postsynaptic membrane	receptor activity,receptor binding,protein binding,protein homodimerization activity,protein heterodimerization activity,cell adhesion molecule binding	lens morphogenesis in camera-type eye,homophilic cell adhesion via plasma membrane adhesion molecules,heterophilic cell-cell adhesion via plasma membrane cell adhesion molecules,spermatid development,cell recognition,fertilization,adherens junction organization,retina morphogenesis in camera-type eye,protein localization to cell junction
WT / BAG3KO	Q9Y4K0	Q9Y4K0	-0.676123	0.676123	1.04442e-06	2.36346e-05	12	Q9Y4K0	LOXL2	Lysyl oxidase homolog 2	LOXL2_HUMAN	24	-37.4155	0.625845	WT	BAG3KO	chromatin,basement membrane,extracellular space,nucleus,nucleoplasm,endoplasmic reticulum,membrane,extracellular matrix	protein-lysine 6-oxidase activity,scavenger receptor activity,copper ion binding,protein binding,electron carrier activity,oligosaccharide binding	negative regulation of transcription from RNA polymerase II promoter,response to hypoxia,epithelial to mesenchymal transition,endothelial cell proliferation,sprouting angiogenesis,transcription, DNA-templated,cellular protein modification process,receptor-mediated endocytosis,cell adhesion,aging,positive regulation of epithelial to mesenchymal transition,peptidyl-lysine oxidation,electron transpo…
WT / BAG3KO	Q53FP2	Q53FP2	1.14981	1.14981	1.04821e-06	2.36346e-05	12	Q53FP2	TMEM35A	Transmembrane protein 35A	TM35A_HUMAN	2	121.885	2.21885	WT	BAG3KO	cellular_component,peroxisomal membrane,integral component of membrane,cytoplasmic vesicle	molecular_function	biological_process
WT / BAG3KO	Q9H9H4	Q9H9H4	-0.854241	0.854241	1.02805e-06	2.36346e-05	12	Q9H9H4	VPS37B	Vacuolar protein sorting-associated protein 37B	VP37B_HUMAN	6	-44.6844	0.553156	WT	BAG3KO	ESCRT I complex,cytoplasm,endosome,plasma membrane,endosome membrane,midbody,late endosome membrane,host cell,extracellular exosome	protein binding,calcium-dependent protein binding	protein transport,endosomal transport,macroautophagy,viral life cycle,endosome transport via multivesicular body sorting pathway,multivesicular body assembly,viral budding via host ESCRT complex,intracellular transport of virus,positive regulation of viral release from host cell,positive regulation of viral budding via host ESCRT complex
WT / BAG3KO	P31689	P31689	-0.651309	0.651309	1.06872e-06	2.3656e-05	12	P31689	DNAJA1	DnaJ homolog subfamily A member 1	DNJA1_HUMAN	17	-36.3298	0.636702	WT	BAG3KO	nucleus,mitochondrion,cytosol,microtubule cytoskeleton,membrane,perinuclear region of cytoplasm,extracellular exosome,cytoplasmic side of endoplasmic reticulum membrane,ubiquitin ligase complex	G-protein coupled receptor binding,ATPase activator activity,protein binding,ATP binding,Hsp70 protein binding,Tat protein binding,ubiquitin protein ligase binding,metal ion binding,low-density lipoprotein particle receptor binding,unfolded protein binding,chaperone binding,C3HC4-type RING finger domain binding	protein folding,response to unfolded protein,response to heat,negative regulation of protein ubiquitination,positive regulation of ATPase activity,positive regulation of apoptotic process,negative regulation of apoptotic process,negative regulation of JUN kinase activity,regulation of protein transport,protein localization to mitochondrion,negative regulation of establishment of protein localizat…
WT / BAG3KO	O43854;O43854-2	O43854;O43854-2	0.878087	0.878087	1.09905e-06	2.3656e-05	12	O43854;O43854-2	EDIL3	EGF-like repeat and discoidin I-like domain-containing protein 3;Isoform 2 of EGF-like repeat and discoidin I-like domain-containing protein 3	EDIL3_HUMAN	24	83.7937	1.83794	WT	BAG3KO	extracellular matrix,extracellular exosome,extracellular vesicle;	integrin binding,calcium ion binding;	cell adhesion,multicellular organism development,positive regulation of cell-substrate adhesion;
WT / BAG3KO	P29323;P29323-2;P29323-3	P29323;P29323-2;P29323-3	1.46792	1.46792	1.09912e-06	2.3656e-05	12	P29323;P29323-2;P29323-3	EPHB2	Ephrin type-B receptor 2;Isoform 2 of Ephrin type-B receptor 2;Isoform 3 of Ephrin type-B receptor 2	EPHB2_HUMAN	27	176.623	2.76623	WT	BAG3KO	extracellular region,nucleus,cytosol,plasma membrane,integral component of plasma membrane,axon,dendrite,neuronal cell body,postsynapse,neuron projection,cytoplasm,receptor complex;;	beta-amyloid binding,protein tyrosine kinase activity,transmembrane-ephrin receptor activity,receptor binding,protein binding,ATP binding,axon guidance receptor activity,identical protein binding,macromolecular complex binding,mitogen-activated protein kinase kinase binding,transmembrane receptor protein tyrosine kinase activity,transmembrane signaling receptor activity,signal transducer activity…	angiogenesis,urogenital system development,negative regulation of protein phosphorylation,nervous system development,axon guidance,axonal fasciculation,learning or memory,learning,positive regulation of gene expression,phosphorylation,peptidyl-tyrosine phosphorylation,optic nerve morphogenesis,central nervous system projection neuron axonogenesis,corpus callosum development,retinal ganglion cell …
WT / BAG3KO	P09601	P09601	-1.70871	1.70871	1.11577e-06	2.37446e-05	12	P09601	HMOX1	Heme oxygenase 1	HMOX1_HUMAN	9	-69.4067	0.305933	WT	BAG3KO	extracellular space,nucleus,nucleolus,endoplasmic reticulum,endoplasmic reticulum membrane,cytosol,caveola,membrane,perinuclear region of cytoplasm	heme oxygenase (decyclizing) activity,phospholipase D activity,signal transducer activity,protein binding,enzyme binding,heme binding,protein homodimerization activity,metal ion binding	angiogenesis,endothelial cell proliferation,wound healing involved in inflammatory response,negative regulation of leukocyte migration,heme oxidation,cellular iron ion homeostasis,response to oxidative stress,small GTPase mediated signal transduction,excretion,regulation of blood pressure,cell death,intrinsic apoptotic signaling pathway in response to DNA damage,negative regulation of muscle cell…
WT / BAG3KO	P42892-4	P42892-4	1.24794	1.24794	1.21883e-06	2.50919e-05	12	P42892-4	ECE1	Isoform D of Endothelin-converting enzyme 1	ECE1_HUMAN	32	137.502	2.37502	WT	BAG3KO
WT / BAG3KO	Q15833;Q15833-2;Q15833-3	Q15833;Q15833-2;Q15833-3	0.603321	0.603321	1.27042e-06	2.55976e-05	12	Q15833;Q15833-2;Q15833-3	STXBP2	Syntaxin-binding protein 2;Isoform 2 of Syntaxin-binding protein 2;Isoform 3 of Syntaxin-binding protein 2	STXB2_HUMAN	20	51.921	1.51921	WT	BAG3KO	extracellular region,cytosol,plasma membrane,apical plasma membrane,specific granule,azurophil granule,zymogen granule membrane,cytolytic granule,phagocytic vesicle,extracellular exosome,tertiary granule,SNARE complex;;	protein binding,syntaxin-1 binding,syntaxin-3 binding;;	leukocyte mediated cytotoxicity,platelet degranulation,vesicle docking involved in exocytosis,protein transport,regulation of mast cell degranulation,neutrophil degranulation,cellular response to interferon-gamma;;
WT / BAG3KO	Q19T08	Q19T08	0.877452	0.877452	1.47586e-06	2.88172e-05	12	Q19T08	ECSCR	Endothelial cell-specific chemotaxis regulator	ECSCR_HUMAN	2	83.7128	1.83713	WT	BAG3KO	nucleoplasm,cytosol,plasma membrane,integral component of membrane,intracellular membrane-bounded organelle	protein binding	angiogenesis,apoptotic process,chemotaxis,negative regulation of angiogenesis,cell differentiation,positive regulation of proteasomal protein catabolic process,positive regulation of endothelial cell apoptotic process
WT / BAG3KO	Q8TDX7	Q8TDX7	0.777032	0.777032	1.52058e-06	2.93875e-05	12	Q8TDX7	NEK7	Serine/threonine-protein kinase Nek7	NEK7_HUMAN	14	71.3602	1.7136	WT	BAG3KO	spindle pole,nucleoplasm,cytoplasm,microtubule organizing center,microtubule	protein serine/threonine kinase activity,protein binding,ATP binding,metal ion binding	protein phosphorylation,regulation of mitotic cell cycle,positive regulation of telomere maintenance via telomerase,spindle assembly,positive regulation of telomerase activity,positive regulation of telomere capping
WT / BAG3KO	O95810	O95810	0.921726	0.921726	1.64751e-06	2.95626e-05	12	O95810	CAVIN2	Caveolae-associated protein 2	CAVN2_HUMAN	17	89.4381	1.89438	WT	BAG3KO	nucleoplasm,cytoplasm,cytosol,plasma membrane,caveola,actin cytoskeleton,membrane raft	phosphatidylserine binding,protein kinase C binding,protein binding,phospholipid binding	membrane tubulation
WT / BAG3KO	P33121;P33121-3	P33121;P33121-3	0.626463	0.626463	1.65451e-06	2.95626e-05	12	P33121;P33121-3	ACSL1	Long-chain-fatty-acid--CoA ligase 1;Isoform 3 of Long-chain-fatty-acid--CoA ligase 1	ACSL1_HUMAN	23	54.3776	1.54378	WT	BAG3KO	mitochondrion,mitochondrial outer membrane,peroxisomal membrane,endoplasmic reticulum membrane,plasma membrane,membrane,integral component of membrane;	long-chain fatty acid-CoA ligase activity,ATP binding,decanoate--CoA ligase activity;	long-chain fatty acid metabolic process,triglyceride metabolic process,response to nutrient,lipid biosynthetic process,response to organic cyclic compound,regulation of lipid metabolic process,adiponectin-activated signaling pathway,response to oleic acid,long-chain fatty-acyl-CoA biosynthetic process,alpha-linolenic acid metabolic process,xenobiotic catabolic process,response to drug,linoleic ac…
WT / BAG3KO	Q86SQ4;Q86SQ4-2	Q86SQ4;Q86SQ4-2	-0.871709	0.871709	1.6178e-06	2.95626e-05	12	Q86SQ4;Q86SQ4-2	ADGRG6	Adhesion G-protein coupled receptor G6;Isoform 2 of Adhesion G-protein coupled receptor G6	AGRG6_HUMAN	8	-45.3501	0.546499	WT	BAG3KO	intracellular,plasma membrane,integral component of membrane;	G-protein coupled receptor activity,collagen binding,laminin binding,extracellular matrix binding;	mitochondrion organization,cell surface receptor signaling pathway,G-protein coupled receptor signaling pathway,adenylate cyclase-activating G-protein coupled receptor signaling pathway,Schwann cell differentiation,cAMP-mediated signaling,myelination in peripheral nervous system,myelination,heart trabecula formation;
WT / BAG3KO	P98172	P98172	1.25591	1.25591	1.60026e-06	2.95626e-05	12	P98172	EFNB1	Ephrin-B1	EFNB1_HUMAN	8	138.817	2.38817	WT	BAG3KO	nucleus,cytoplasm,plasma membrane,integral component of plasma membrane,membrane raft,synapse,extracellular exosome	protein binding,ephrin receptor binding	neural crest cell migration,cell adhesion,cell-cell signaling,axon guidance,embryonic pattern specification,T cell costimulation,positive regulation of T cell proliferation,ephrin receptor signaling pathway
WT / BAG3KO	P78357	P78357	0.687708	0.687708	1.67618e-06	2.967e-05	12	P78357	CNTNAP1	Contactin-associated protein 1	CNTP1_HUMAN	49	61.0723	1.61072	WT	BAG3KO	integral component of plasma membrane,integral component of membrane,paranodal junction,paranode region of axon,myelin sheath,voltage-gated potassium channel complex	receptor activity,SH3/SH2 adaptor activity,protein binding,SH3 domain binding	protein localization to paranode region of axon,cytoskeleton organization,cell adhesion,signal transduction,positive regulation of signal transduction,neuronal action potential propagation,central nervous system myelination,myelination in peripheral nervous system,paranodal junction assembly,neuron projection morphogenesis,neuromuscular process controlling posture,neuromuscular process controllin…
WT / BAG3KO	O75923-10;O75923-14;O75923-8	O75923-10;O75923-14;O75923-8	-0.768601	0.768601	1.90327e-06	3.27708e-05	12	O75923-10;O75923-14;O75923-8	DYSF	Isoform 10 of Dysferlin;Isoform 14 of Dysferlin;Isoform 8 of Dysferlin	DYSF_HUMAN	74	-41.3014	0.586986	WT	BAG3KO	;;	;;	;;
WT / BAG3KO	Q9NRI5;Q9NRI5-11;Q9NRI5-2;Q9NRI5-3;Q9NRI5-5;Q9NRI5-6;Q9NRI5-7;Q9NRI5-8;Q9NRI5-9	Q9NRI5;Q9NRI5-11;Q9NRI5-2;Q9NRI5-3;Q9NRI5-5;Q9NRI5-6;Q9NRI5-7;Q9NRI5-8;Q9NRI5-9	1.07463	1.07463	1.96309e-06	3.30144e-05	12	Q9NRI5;Q9NRI5-11;Q9NRI5-2;Q9NRI5-3;Q9NRI5-5;Q9NRI5-6;Q9NRI5-7;Q9NRI5-8;Q9NRI5-9	DISC1	Disrupted in schizophrenia 1 protein;Isoform 11 of Disrupted in schizophrenia 1 protein;Isoform 2 of Disrupted in schizophrenia 1 protein;Isoform 3 of Disrupted in schizophrenia 1 protein;Isoform 5 of Disrupted in schizophrenia 1 protein;Isoform 6 of Disrupted in schizophrenia 1 protein;Isoform 7 of Disrupted in schizophrenia 1 protein;Isoform 8 of Disrupted in schizophrenia 1 protein;Isoform 9 o…	DISC1_HUMAN	1	110.619	2.10619	WT	BAG3KO	mitochondrion,centrosome,microtubule,postsynaptic density,cell junction,intermediate filament cytoskeleton,postsynaptic membrane,ciliary base;;;;;;;;	protein binding;;;;;;;;	microtubule cytoskeleton organization,neuron migration,positive regulation of neuroblast proliferation,Wnt signaling pathway,positive regulation of Wnt signaling pathway,negative regulation of protein binding,Requires Ontology;;;;;;;;
WT / BAG3KO	P61812;P61812-2	P61812;P61812-2	-0.635367	0.635367	1.96971e-06	3.30144e-05	12	P61812;P61812-2	TGFB2	Transforming growth factor beta-2 proprotein;Isoform B of Transforming growth factor beta-2 proprotein	TGFB2_HUMAN	9	-35.6223	0.643777	WT	BAG3KO	extracellular region,extracellular space,axon,extracellular matrix,platelet alpha granule lumen,neuronal cell body;	beta-amyloid binding,receptor binding,type II transforming growth factor beta receptor binding,cytokine activity,transforming growth factor beta receptor binding,protein binding,growth factor activity,type III transforming growth factor beta receptor binding,protein homodimerization activity,protein heterodimerization activity,BMP receptor binding;	cell morphogenesis,skeletal system development,angiogenesis,eye development,response to hypoxia,kidney development,epithelial to mesenchymal transition,neural tube closure,hair follicle development,platelet degranulation,heart morphogenesis,outflow tract septum morphogenesis,membranous septum morphogenesis,heart valve morphogenesis,atrioventricular valve morphogenesis,pulmonary valve morphogenesi…
WT / BAG3KO	Q9H4A4	Q9H4A4	0.922237	0.922237	2.05949e-06	3.39189e-05	12	Q9H4A4	RNPEP	Aminopeptidase B	AMPB_HUMAN	23	89.5052	1.89505	WT	BAG3KO	extracellular region,plasma membrane,secretory granule,extracellular exosome,cytoplasm	aminopeptidase activity,epoxide hydrolase activity,metalloexopeptidase activity,zinc ion binding,peptide binding,metalloaminopeptidase activity	proteolysis,peptide catabolic process,negative regulation of blood pressure
WT / BAG3KO	Q29980	Q29980	1.85628	1.85628	2.09441e-06	3.41967e-05	12	Q29980	MICB	MHC class I polypeptide-related sequence B	MICB_HUMAN	8	262.073	3.62073	WT	BAG3KO	plasma membrane,cell surface,integral component of membrane	natural killer cell lectin-like receptor binding	T cell mediated cytotoxicity,immune response-activating cell surface receptor signaling pathway,response to oxidative stress,response to heat,viral process,cytolysis,response to retinoic acid,natural killer cell mediated cytotoxicity,gamma-delta T cell activation,negative regulation of defense response to virus by host,regulation of immune response
WT / BAG3KO	Q9BZF9	Q9BZF9	1.7206	1.7206	2.16877e-06	3.42543e-05	12	Q9BZF9	UACA	Uveal autoantigen with coiled-coil domains and ankyrin repeats	UACA_HUMAN	65	229.573	3.29573	WT	BAG3KO	extracellular region,nucleus,cytosol,cytoskeleton,extracellular exosome	molecular_function,protein binding	biological_process,apoptotic signaling pathway,regulation of NIK/NF-kappaB signaling
WT / BAG3KO	Q7L5N7	Q7L5N7	0.906999	0.906999	2.17028e-06	3.42543e-05	12	Q7L5N7	LPCAT2	Lysophosphatidylcholine acyltransferase 2	PCAT2_HUMAN	22	87.514	1.87514	WT	BAG3KO	Golgi membrane,endoplasmic reticulum,endoplasmic reticulum membrane,Golgi stack,lipid particle,integral component of membrane	1-acylglycerol-3-phosphate O-acyltransferase activity,calcium ion binding,2-acylglycerol-3-phosphate O-acyltransferase activity,1-acylglycerophosphocholine O-acyltransferase activity,1-alkylglycerophosphocholine O-acetyltransferase activity	platelet activating factor biosynthetic process,phosphatidylcholine acyl-chain remodeling,membrane organization
WT / BAG3KO	Q92597	Q92597	1.01372	1.01372	2.14888e-06	3.42543e-05	12	Q92597	NDRG1	Protein NDRG1	NDRG1_HUMAN	12	101.911	2.01911	WT	BAG3KO	nucleus,cytoplasm,centrosome,cytosol,microtubule,plasma membrane,cell-cell adherens junction,microtubule cytoskeleton,myelin sheath,perinuclear region of cytoplasm,recycling endosome membrane,extracellular exosome	protein binding,microtubule binding,Rab GTPase binding,gamma-tubulin binding,cadherin binding	negative regulation of cell proliferation,response to metal ion,DNA damage response, signal transduction by p53 class mediator,peripheral nervous system myelin maintenance,regulation of apoptotic process,mast cell activation,cellular response to hypoxia,positive regulation of spindle checkpoint,signal transduction
WT / BAG3KO	P48681	P48681	-3.82937	3.82937	2.25953e-06	3.47689e-05	12	P48681	NES	Nestin	NEST_HUMAN	84	-92.9653	0.070347	WT	BAG3KO	cytoplasm,intermediate filament,intermediate filament cytoskeleton	molecular_function,structural molecule activity,intermediate filament binding	G2/M transition of mitotic cell cycle,central nervous system development,brain development,positive regulation of intermediate filament depolymerization,embryonic camera-type eye development,negative regulation of protein binding,negative regulation of catalytic activity,stem cell proliferation,positive regulation of neural precursor cell proliferation
WT / BAG3KO	P27487	P27487	1.00197	1.00197	2.30695e-06	3.47689e-05	12	P27487	DPP4	Dipeptidyl peptidase 4	DPP4_HUMAN	26	100.274	2.00274	WT	BAG3KO	extracellular region,lysosomal membrane,plasma membrane,focal adhesion,cell surface,membrane,integral component of membrane,apical plasma membrane,lamellipodium,endocytic vesicle,lamellipodium membrane,membrane raft,intercellular canaliculus,extracellular exosome,invadopodium membrane	virus receptor activity,protease binding,serine-type endopeptidase activity,receptor binding,protein binding,serine-type peptidase activity,dipeptidyl-peptidase activity,identical protein binding,protein homodimerization activity	behavioral fear response,response to hypoxia,proteolysis,cell adhesion,positive regulation of cell proliferation,negative regulation of extracellular matrix disassembly,T cell costimulation,regulation of cell-cell adhesion mediated by integrin,locomotory exploration behavior,psychomotor behavior,T cell activation,endothelial cell migration,viral entry into host cell,regulation of insulin secretion
WT / BAG3KO	P07093-2;P07093-3	P07093-2;P07093-3	1.13716	1.13716	2.25495e-06	3.47689e-05	12	P07093-2;P07093-3	SERPINE2	Isoform 2 of Glia-derived nexin;Isoform 3 of Glia-derived nexin	GDN_HUMAN	1	119.948	2.19948	WT	BAG3KO	;	;	;
WT / BAG3KO	Q96B96;Q96B96-2	Q96B96;Q96B96-2	0.706269	0.706269	2.2917e-06	3.47689e-05	12	Q96B96;Q96B96-2	TMEM159	Lipid droplet assembly factor 1;Isoform 2 of Lipid droplet assembly factor 1	LDAF1_HUMAN	1	63.1579	1.63158	WT	BAG3KO	integral component of membrane;	protein binding;	;
WT / BAG3KO	O95340;O95340-2	O95340;O95340-2	0.767625	0.767625	2.39114e-06	3.48371e-05	12	O95340;O95340-2	PAPSS2	Bifunctional 3'-phosphoadenosine 5'-phosphosulfate synthase 2;Isoform B of Bifunctional 3'-phosphoadenosine 5'-phosphosulfate synthase 2	PAPS2_HUMAN	24	70.2465	1.70246	WT	BAG3KO	cytosol;	adenylylsulfate kinase activity,sulfate adenylyltransferase (ATP) activity,ATP binding,nucleotidyltransferase activity;	sulfate assimilation,skeletal system development,blood coagulation,phosphorylation,3'-phosphoadenosine 5'-phosphosulfate biosynthetic process,bone development;
WT / BAG3KO	O95571	O95571	-0.602895	0.602895	2.37742e-06	3.48371e-05	12	O95571	ETHE1	Persulfide dioxygenase ETHE1, mitochondrial	ETHE1_HUMAN	13	-34.1569	0.658431	WT	BAG3KO	nucleoplasm,cytoplasm,mitochondrion,mitochondrial matrix	iron ion binding,sulfur dioxygenase activity,hydrolase activity, acting on ester bonds	glutathione metabolic process,sulfide oxidation, using sulfide:quinone oxidoreductase,hydrogen sulfide metabolic process
WT / BAG3KO	Q9Y2K7	Q9Y2K7	-0.687551	0.687551	2.3489e-06	3.48371e-05	12	Q9Y2K7	KDM2A	Lysine-specific demethylase 2A	KDM2A_HUMAN	18	-37.9093	0.620907	WT	BAG3KO	nucleoplasm	DNA binding,protein binding,zinc ion binding,histone demethylase activity,histone demethylase activity (H3-K36 specific)	double-strand break repair via nonhomologous end joining,transcription, DNA-templated,regulation of transcription, DNA-templated,oxidation-reduction process,histone H3-K36 demethylation
WT / BAG3KO	P53004	P53004	0.597391	0.597391	2.46654e-06	3.56613e-05	12	P53004	BLVRA	Biliverdin reductase A	BIEA_HUMAN	10	51.2978	1.51298	WT	BAG3KO	cytosol,extracellular exosome	biliverdin reductase activity,protein binding,zinc ion binding,oxidoreductase activity	heme catabolic process,oxidation-reduction process
WT / BAG3KO	Q6IA69;Q6IA69-2	Q6IA69;Q6IA69-2	1.13094	1.13094	2.50421e-06	3.59317e-05	12	Q6IA69;Q6IA69-2	NADSYN1	Glutamine-dependent NAD(+) synthetase;Isoform 2 of Glutamine-dependent NAD(+) synthetase	NADE_HUMAN	4	119.001	2.19001	WT	BAG3KO	cytoplasm,cytosol;	NAD+ synthase (glutamine-hydrolyzing) activity,glutaminase activity,protein binding,ATP binding;	NAD biosynthetic process,NAD metabolic process;
WT / BAG3KO	O00151	O00151	1.32328	1.32328	2.59711e-06	3.69845e-05	12	O00151	PDLIM1	PDZ and LIM domain protein 1	PDLI1_HUMAN	20	150.235	2.50235	WT	BAG3KO	transcription factor complex,cytoskeleton,cell-cell adherens junction,focal adhesion,Z disc	transcription coactivator activity,metal ion binding,cadherin binding involved in cell-cell adhesion	response to hypoxia,regulation of transcription, DNA-templated,response to oxidative stress,cell-cell adhesion
WT / BAG3KO	P22413	P22413	-2.09599	2.09599	2.64838e-06	3.74331e-05	12	P22413	ENPP1	Ectonucleotide pyrophosphatase/phosphodiesterase family member 1	ENPP1_HUMAN	24	-76.6093	0.233907	WT	BAG3KO	extracellular space,lysosomal membrane,plasma membrane,integral component of plasma membrane,cell surface,integral component of membrane,basolateral plasma membrane	nucleic acid binding,exonuclease activity,phosphodiesterase I activity,nucleotide diphosphatase activity,scavenger receptor activity,insulin receptor binding,calcium ion binding,protein binding,ATP binding,zinc ion binding,polysaccharide binding,NADH pyrophosphatase activity,protein homodimerization activity,nucleoside-triphosphate diphosphatase activity,3'-phosphoadenosine 5'-phosphosulfate bind…	generation of precursor metabolites and energy,riboflavin metabolic process,phosphate-containing compound metabolic process,receptor-mediated endocytosis,immune response,nucleoside triphosphate catabolic process,negative regulation of cell growth,regulation of bone mineralization,inorganic diphosphate transport,cellular phosphate ion homeostasis,sequestering of triglyceride,biomineral tissue deve…
WT / BAG3KO	P08727	P08727	0.918162	0.918162	2.78721e-06	3.86507e-05	12	P08727	KRT19	Keratin, type I cytoskeletal 19	K1C19_HUMAN	41	88.9707	1.88971	WT	BAG3KO	cytosol,intermediate filament,plasma membrane,dystrophin-associated glycoprotein complex,apicolateral plasma membrane,Z disc,sarcolemma,costamere,extracellular exosome,cell periphery,terminal web	structural constituent of cytoskeleton,protein binding,structural constituent of muscle	Notch signaling pathway,viral process,keratinization,response to estrogen,sarcomere organization,cell differentiation involved in embryonic placenta development,cornification
WT / BAG3KO	Q9NQZ5	Q9NQZ5	-0.622088	0.622088	3.26518e-06	4.30873e-05	12	Q9NQZ5	STARD7	StAR-related lipid transfer protein 7, mitochondrial	STAR7_HUMAN	8	-35.027	0.64973	WT	BAG3KO	mitochondrial outer membrane	lipid binding,transporter activity	phosphatidylcholine biosynthetic process,positive regulation of protein targeting to mitochondrion,phospholipid transport
WT / BAG3KO	Q9UBL6;Q9UBL6-2	Q9UBL6;Q9UBL6-2	1.74812	1.74812	3.27766e-06	4.30873e-05	12	Q9UBL6;Q9UBL6-2	CPNE7	Copine-7;Isoform 2 of Copine-7	CPNE7_HUMAN	13	235.921	3.35921	WT	BAG3KO	nucleus,cytoplasm,plasma membrane,extracellular exosome;	transporter activity,protein binding;	lipid metabolic process,glycerophospholipid biosynthetic process,cellular response to calcium ion;
WT / BAG3KO	Q9Y6N5	Q9Y6N5	0.791671	0.791671	3.54341e-06	4.51685e-05	12	Q9Y6N5	SQOR	Sulfide:quinone oxidoreductase, mitochondrial	SQOR_HUMAN	25	73.1078	1.73108	WT	BAG3KO	mitochondrial inner membrane	quinone binding,sulfide:quinone oxidoreductase activity	sulfide oxidation, using sulfide:quinone oxidoreductase,hydrogen sulfide metabolic process
WT / BAG3KO	P02042;P68871	P02042;P68871	0.774135	0.774135	3.80642e-06	4.6814e-05	12	P02042;P68871	HBD;HBB	Hemoglobin subunit delta;Hemoglobin subunit beta	HBD_HUMAN;HBB_HUMAN	2	71.0164	1.71016	WT	BAG3KO	cytosol,hemoglobin complex,blood microparticle;extracellular region,extracellular space,cytosol,hemoglobin complex,haptoglobin-hemoglobin complex,extracellular exosome,endocytic vesicle lumen,blood microparticle,tertiary granule lumen,ficolin-1-rich granule lumen	oxygen transporter activity,iron ion binding,protein binding,oxygen binding,heme binding;oxygen transporter activity,iron ion binding,protein binding,oxygen binding,heme binding,hemoglobin binding,peroxidase activity,haptoglobin binding	blood coagulation,oxygen transport;receptor-mediated endocytosis,blood coagulation,regulation of blood pressure,positive regulation of cell death,oxygen transport,bicarbonate transport,nitric oxide transport,response to hydrogen peroxide,hydrogen peroxide catabolic process,neutrophil degranulation,positive regulation of nitric oxide biosynthetic process,regulation of blood vessel size,protein het…
WT / BAG3KO	P05091	P05091	0.740821	0.740821	4.00949e-06	4.80631e-05	12	P05091	ALDH2	Aldehyde dehydrogenase, mitochondrial	ALDH2_HUMAN	21	67.1126	1.67113	WT	BAG3KO	mitochondrial matrix,extracellular exosome	aldehyde dehydrogenase (NAD) activity,aldehyde dehydrogenase [NAD(P)+] activity,electron carrier activity,NAD binding	carbohydrate metabolic process,alcohol metabolic process,ethanol catabolic process,ethanol oxidation,electron transport chain
WT / BAG3KO	Q9UL01	Q9UL01	0.938162	0.938162	3.99418e-06	4.80631e-05	12	Q9UL01	DSE	Dermatan-sulfate epimerase	DSE_HUMAN	16	91.6085	1.91609	WT	BAG3KO	Golgi membrane,nucleoplasm,endoplasmic reticulum,Golgi apparatus,cytosol,integral component of membrane	chondroitin-glucuronate 5-epimerase activity	heparan sulfate proteoglycan biosynthetic process,chondroitin sulfate biosynthetic process,dermatan sulfate biosynthetic process
WT / BAG3KO	Q9Y6K8;Q9Y6K8-3	Q9Y6K8;Q9Y6K8-3	-0.63028	0.63028	4.0004e-06	4.80631e-05	12	Q9Y6K8;Q9Y6K8-3	AK5	Adenylate kinase isoenzyme 5;Isoform 3 of Adenylate kinase isoenzyme 5	KAD5_HUMAN	11	-35.3949	0.646051	WT	BAG3KO	microtubule organizing center,cytosol;	adenylate kinase activity,nucleoside diphosphate kinase activity,ATP binding,nucleoside kinase activity;	nucleoside diphosphate phosphorylation,ADP biosynthetic process,dADP biosynthetic process,nucleoside triphosphate biosynthetic process,pyrimidine ribonucleotide biosynthetic process,nucleobase-containing small molecule interconversion,ATP metabolic process;
WT / BAG3KO	Q9UM22	Q9UM22	-1.02093	1.02093	4.04791e-06	4.82185e-05	12	Q9UM22	EPDR1	Mammalian ependymin-related protein 1	EPDR1_HUMAN	5	-50.7202	0.492798	WT	BAG3KO	lysosome,extracellular exosome	calcium ion binding	cell-matrix adhesion
WT / BAG3KO	Q7Z2K6	Q7Z2K6	0.713641	0.713641	4.07998e-06	4.82431e-05	12	Q7Z2K6	ERMP1	Endoplasmic reticulum metallopeptidase 1	ERMP1_HUMAN	18	63.9938	1.63994	WT	BAG3KO	endoplasmic reticulum membrane,membrane,integral component of membrane	metallopeptidase activity,metal ion binding	proteolysis
WT / BAG3KO	Q9Y250	Q9Y250	-2.02496	2.02496	4.12515e-06	4.82431e-05	12	Q9Y250	LZTS1	Leucine zipper putative tumor suppressor 1	LZTS1_HUMAN	17	-75.4289	0.245711	WT	BAG3KO	cytoplasm,postsynaptic density,cell junction,dendritic spine,postsynaptic membrane	DNA binding,transcription factor activity, sequence-specific DNA binding,protein binding,microtubule binding	transcription, DNA-templated,regulation of transcription, DNA-templated,negative regulation of macroautophagy,mitotic cell cycle phase transition
WT / BAG3KO	Q9H2M9	Q9H2M9	0.835742	0.835742	4.26643e-06	4.93722e-05	12	Q9H2M9	RAB3GAP2	Rab3 GTPase-activating protein non-catalytic subunit	RBGPR_HUMAN	32	78.4775	1.78478	WT	BAG3KO	endoplasmic reticulum membrane,cytosol,plasma membrane,macromolecular complex	GTPase activator activity,protein binding,enzyme activator activity,Rab GTPase binding,enzyme regulator activity,protein heterodimerization activity,Rab guanyl-nucleotide exchange factor activity	intracellular protein transport,regulation of GTPase activity,positive regulation of GTPase activity,establishment of protein localization to endoplasmic reticulum membrane,positive regulation of protein lipidation,positive regulation of endoplasmic reticulum tubular network organization,positive regulation of autophagosome assembly
WT / BAG3KO	Q8IZU8	Q8IZU8	-0.884546	0.884546	4.63087e-06	5.2836e-05	12	Q8IZU8	DSEL	Dermatan-sulfate epimerase-like protein	DSEL_HUMAN	28	-45.8342	0.541658	WT	BAG3KO	Golgi membrane,integral component of membrane	sulfotransferase activity,chondroitin-glucuronate 5-epimerase activity	chondroitin sulfate metabolic process,dermatan sulfate biosynthetic process
WT / BAG3KO	P04150;P04150-10;P04150-2;P04150-3;P04150-6;P04150-8;P04150-9	P04150;P04150-10;P04150-2;P04150-3;P04150-6;P04150-8;P04150-9	2.79165	2.79165	4.70252e-06	5.30153e-05	12	P04150;P04150-10;P04150-2;P04150-3;P04150-6;P04150-8;P04150-9	NR3C1	Glucocorticoid receptor;Isoform 10 of Glucocorticoid receptor;Isoform Beta of Glucocorticoid receptor;Isoform Alpha-2 of Glucocorticoid receptor;Isoform Beta-2 of Glucocorticoid receptor;Isoform Alpha-B of Glucocorticoid receptor;Isoform Beta-B of Glucocorticoid receptor	GCR_HUMAN	7	592.421	6.92421	WT	BAG3KO	nucleus,nucleoplasm,cytoplasm,mitochondrial matrix,microtubule organizing center,spindle,cytosol,nuclear speck,macromolecular complex;;;;;;	RNA polymerase II core promoter proximal region sequence-specific DNA binding,RNA polymerase II transcription factor activity, sequence-specific DNA binding,core promoter binding,transcriptional activator activity, RNA polymerase II core promoter proximal region sequence-specific binding,transcription factor activity, sequence-specific DNA binding,RNA binding,glucocorticoid receptor activity,ster…	negative regulation of transcription from RNA polymerase II promoter,chromatin organization,transcription, DNA-templated,regulation of transcription, DNA-templated,transcription from RNA polymerase II promoter,transcription initiation from RNA polymerase II promoter,apoptotic process,cell cycle,chromosome segregation,signal transduction,glucocorticoid receptor signaling pathway,glucocorticoid med…
WT / BAG3KO	Q96PC3;Q96PC3-2;Q96PC3-3;Q96PC3-4	Q96PC3;Q96PC3-2;Q96PC3-3;Q96PC3-4	1.05467	1.05467	4.8183e-06	5.33676e-05	12	Q96PC3;Q96PC3-2;Q96PC3-3;Q96PC3-4	AP1S3	AP-1 complex subunit sigma-3;Isoform 2 of AP-1 complex subunit sigma-3;Isoform 3 of AP-1 complex subunit sigma-3;Isoform 4 of AP-1 complex subunit sigma-3	AP1S3_HUMAN	1	107.724	2.07724	WT	BAG3KO	Golgi membrane,lysosomal membrane,cytosol,clathrin-coated pit,membrane coat,cytoplasmic vesicle membrane,trans-Golgi network membrane,intracellular membrane-bounded organelle;;;	protein binding;;;	protein targeting,vesicle-mediated transport,antigen processing and presentation of exogenous peptide antigen via MHC class II,regulation of defense response to virus by virus;;;
WT / BAG3KO	Q9BRS8	Q9BRS8	1.21107	1.21107	5.00263e-06	5.44539e-05	12	Q9BRS8	LARP6	La-related protein 6	LARP6_HUMAN	18	131.509	2.31509	WT	BAG3KO	nucleus,cytoplasm,polysome,intracellular ribonucleoprotein complex	protein binding,myosin binding,RNA stem-loop binding,mRNA 5'-UTR binding,sequence-specific mRNA binding	RNA processing,positive regulation of collagen biosynthetic process,positive regulation of translation,positive regulation of mRNA binding
WT / BAG3KO	P42677	P42677	-0.697515	0.697515	5.06518e-06	5.48197e-05	12	P42677	RPS27	40S ribosomal protein S27	RS27_HUMAN	2	-38.3366	0.616634	WT	BAG3KO	nucleus,nucleoplasm,cytosol,ribosome,cytosolic small ribosomal subunit	DNA binding,RNA binding,structural constituent of ribosome,protein binding,zinc ion binding,poly(A) RNA binding	ribosomal small subunit assembly,nuclear-transcribed mRNA catabolic process, nonsense-mediated decay,rRNA processing,translation,translational initiation,SRP-dependent cotranslational protein targeting to membrane,sister chromatid cohesion,cell proliferation,viral transcription
WT / BAG3KO	P02462	P02462	0.822028	0.822028	5.28762e-06	5.65806e-05	12	P02462	COL4A1	Collagen alpha-1(IV) chain	CO4A1_HUMAN	10	76.789	1.76789	WT	BAG3KO	extracellular region,collagen type IV trimer,basement membrane,extracellular space,endoplasmic reticulum lumen,extracellular matrix	extracellular matrix structural constituent,protein binding,extracellular matrix constituent conferring elasticity,platelet-derived growth factor binding	patterning of blood vessels,brain development,neuromuscular junction development,extracellular matrix organization,collagen catabolic process,epithelial cell differentiation,collagen-activated tyrosine kinase receptor signaling pathway,blood vessel morphogenesis,retinal blood vessel morphogenesis,renal tubule morphogenesis,cellular response to amino acid stimulus,basement membrane organization
WT / BAG3KO	Q9NUQ2	Q9NUQ2	-0.663536	0.663536	5.48641e-06	5.74103e-05	12	Q9NUQ2	AGPAT5	1-acyl-sn-glycerol-3-phosphate acyltransferase epsilon	PLCE_HUMAN	9	-36.8671	0.631329	WT	BAG3KO	nuclear envelope,mitochondrion,mitochondrial outer membrane,endoplasmic reticulum membrane,integral component of membrane	1-acylglycerol-3-phosphate O-acyltransferase activity,protein binding	hematopoietic progenitor cell differentiation,acylglycerol metabolic process,phosphatidic acid biosynthetic process,phospholipid biosynthetic process,CDP-diacylglycerol biosynthetic process
WT / BAG3KO	Q8WWI1-3	Q8WWI1-3	-1.24403	1.24403	5.72741e-06	5.89549e-05	12	Q8WWI1-3	LMO7	Isoform 3 of LIM domain only protein 7	LMO7_HUMAN	70	-57.7807	0.422193	WT	BAG3KO
WT / BAG3KO	Q14982;Q14982-2;Q14982-4	Q14982;Q14982-2;Q14982-4	-1.24062	1.24062	5.6983e-06	5.89549e-05	12	Q14982;Q14982-2;Q14982-4	OPCML	Opioid-binding protein/cell adhesion molecule;Isoform 2 of Opioid-binding protein/cell adhesion molecule;Isoform 4 of Opioid-binding protein/cell adhesion molecule	OPCM_HUMAN	4	-57.6809	0.423191	WT	BAG3KO	extracellular region,plasma membrane,anchored component of membrane,extracellular exosome;;	;;	C-terminal protein lipidation,cell adhesion,neuron recognition;;
WT / BAG3KO	P14923	P14923	2.28874	2.28874	5.82532e-06	5.93875e-05	12	P14923	JUP	Junction plakoglobin	PLAK_HUMAN	30	388.631	4.88631	WT	BAG3KO	cornified envelope,extracellular region,nucleus,cytoplasm,cytosol,cytoskeleton,intermediate filament,plasma membrane,cell-cell junction,cell-cell adherens junction,zonula adherens,fascia adherens,focal adhesion,cytoplasmic side of plasma membrane,intercalated disc,actin cytoskeleton,apicolateral plasma membrane,lateral plasma membrane,catenin complex,Z disc,desmosome,protein-DNA complex,specific …	transcription coactivator activity,signal transducer activity,structural molecule activity,structural constituent of cell wall,protein binding,protein kinase binding,protein phosphatase binding,protein homodimerization activity,alpha-catenin binding,cadherin binding,cell adhesion molecule binding,cell adhesive protein binding involved in bundle of His cell-Purkinje myocyte communication,nuclear h…	positive regulation of cell-matrix adhesion,desmosome assembly,cytoskeletal anchoring at plasma membrane,signal transduction,cell migration,keratinization,adherens junction organization,adherens junction assembly,regulation of cell proliferation,positive regulation of protein import into nucleus,neutrophil degranulation,negative regulation of blood vessel endothelial cell migration,positive regul…
WT / BAG3KO	Q6XZF7	Q6XZF7	-0.606496	0.606496	6.13289e-06	6.05015e-05	12	Q6XZF7	DNMBP	Dynamin-binding protein	DNMBP_HUMAN	35	-34.321	0.65679	WT	BAG3KO	Golgi stack,cytoskeleton,cell junction,synapse	Rho guanyl-nucleotide exchange factor activity,protein binding	small GTPase mediated signal transduction,regulation of Rho protein signal transduction,positive regulation of GTPase activity
WT / BAG3KO	O43688;O43688-2	O43688;O43688-2	0.851568	0.851568	6.12353e-06	6.05015e-05	12	O43688;O43688-2	PLPP2	Phospholipid phosphatase 2;Isoform 2 of Phospholipid phosphatase 2	PLPP2_HUMAN	5	80.4461	1.80446	WT	BAG3KO	plasma membrane,integral component of plasma membrane,membrane;	phosphoprotein phosphatase activity,protein binding,phosphatidate phosphatase activity,sphingosine-1-phosphate phosphatase activity,lipid phosphatase activity,phosphatase activity;	protein dephosphorylation,phospholipid metabolic process,signal transduction,sphingolipid biosynthetic process,phospholipid dephosphorylation;
WT / BAG3KO	Q8IYK4	Q8IYK4	3.52324	3.52324	6.31225e-06	6.13098e-05	12	Q8IYK4	COLGALT2	Procollagen galactosyltransferase 2	GT252_HUMAN	9	1049.74	11.4974	WT	BAG3KO	endoplasmic reticulum lumen	protein binding,procollagen galactosyltransferase activity
WT / BAG3KO	P09382	P09382	0.704186	0.704186	6.61815e-06	6.36036e-05	12	P09382	LGALS1	Galectin-1	LEG1_HUMAN	10	62.9225	1.62923	WT	BAG3KO	extracellular region,proteinaceous extracellular matrix,extracellular space,intracellular,nucleus,cytoplasm,endoplasmic reticulum lumen,cytosol,cell surface,extracellular matrix,extracellular exosome	RNA binding,signal transducer activity,protein binding,lactose binding,protein homodimerization activity,laminin binding	plasma cell differentiation,apoptotic process,signal transduction,negative regulation of cell-substrate adhesion,negative regulation of neuron projection development,T cell costimulation,positive regulation of erythrocyte aggregation,response to isolation stress,response to drug,regulation of apoptotic process,positive regulation of I-kappaB kinase/NF-kappaB signaling,post-translational protein m…
WT / BAG3KO	P10620	P10620	-0.637651	0.637651	6.64916e-06	6.36036e-05	12	P10620	MGST1	Microsomal glutathione S-transferase 1	MGST1_HUMAN	3	-35.7241	0.642759	WT	BAG3KO	nucleus,mitochondrion,mitochondrial outer membrane,peroxisomal membrane,endoplasmic reticulum,endoplasmic reticulum membrane,plasma membrane,integral component of membrane,azurophil granule membrane,apical part of cell	glutathione transferase activity,glutathione peroxidase activity,protein binding,protein homodimerization activity,glutathione binding,prostaglandin-E synthase activity	xenobiotic metabolic process,response to organonitrogen compound,response to lipopolysaccharide,Leydig cell differentiation,response to drug,neutrophil degranulation,oxidation-reduction process,protein homotrimerization,cellular response to lipid hydroperoxide,cellular oxidant detoxification,glutathione derivative biosynthetic process,prostaglandin biosynthetic process,glutathione metabolic proce…
WT / BAG3KO	P28161	P28161	0.60169	0.60169	7.31395e-06	6.85978e-05	12	P28161	GSTM2	Glutathione S-transferase Mu 2	GSTM2_HUMAN	13	51.7493	1.51749	WT	BAG3KO	cytoplasm,cytosol,sarcoplasmic reticulum,intercellular bridge,extracellular exosome	glutathione transferase activity,glutathione peroxidase activity,receptor binding,protein binding,enzyme binding,protein homodimerization activity,glutathione binding	glutathione metabolic process,regulation of release of sequestered calcium ion into cytosol by sarcoplasmic reticulum,regulation of cardiac muscle contraction by regulation of the release of sequestered calcium ion,regulation of skeletal muscle contraction by regulation of release of sequestered calcium ion,nitrobenzene metabolic process,xenobiotic catabolic process,linoleic acid metabolic proces…
WT / BAG3KO	P18084	P18084	0.633562	0.633562	8.67348e-06	7.64073e-05	12	P18084	ITGB5	Integrin beta-5	ITB5_HUMAN	30	55.1391	1.55139	WT	BAG3KO	plasma membrane,focal adhesion,cell surface,integrin alphav-beta5 complex,receptor complex,phagocytic vesicle,extracellular exosome	virus receptor activity,receptor activity,protein binding	antigen processing and presentation of exogenous peptide antigen via MHC class I, TAP-dependent,muscle contraction,cell-matrix adhesion,transforming growth factor beta receptor signaling pathway,integrin-mediated signaling pathway,extracellular matrix organization,endodermal cell differentiation,stress fiber assembly,viral entry into host cell,epithelial cell-cell adhesion
WT / BAG3KO	P37268	P37268	-0.624165	0.624165	8.817e-06	7.69558e-05	12	P37268	FDFT1	Squalene synthase	FDFT_HUMAN	20	-35.1205	0.648795	WT	BAG3KO	endoplasmic reticulum,endoplasmic reticulum membrane,integral component of membrane	farnesyl-diphosphate farnesyltransferase activity,protein binding,squalene synthase activity	steroid biosynthetic process,cholesterol biosynthetic process,ergosterol biosynthetic process,isoprenoid biosynthetic process,regulation of lipid metabolic process,farnesyl diphosphate metabolic process,regulation of cholesterol biosynthetic process
WT / BAG3KO	P07093	P07093	0.991705	0.991705	8.85864e-06	7.69645e-05	12	P07093	SERPINE2	Glia-derived nexin	GDN_HUMAN	13	98.8534	1.98853	WT	BAG3KO	extracellular region,extracellular space,cytosol,extracellular matrix,platelet alpha granule,extrinsic component of external side of plasma membrane,neuromuscular junction,extracellular vesicle	serine-type endopeptidase inhibitor activity,receptor binding,protein binding,glycosaminoglycan binding,heparin binding	blood coagulation,negative regulation of cell proliferation,negative regulation of plasminogen activation,negative regulation of sodium ion transport,negative regulation of endopeptidase activity,negative regulation of protein processing,negative regulation of phosphatidylinositol 3-kinase signaling,cerebellar granular layer morphogenesis,negative regulation of blood coagulation,negative regulati…
WT / BAG3KO	P33992	P33992	-1.00312	1.00312	8.91065e-06	7.70629e-05	12	P33992	MCM5	DNA replication licensing factor MCM5	MCM5_HUMAN	27	-50.1079	0.498921	WT	BAG3KO	nuclear chromosome, telomeric region,nucleus,nucleoplasm,cytosol,membrane,MCM complex	DNA helicase activity,chromatin binding,DNA replication origin binding,protein binding,ATP binding	G1/S transition of mitotic cell cycle,DNA replication,DNA replication initiation,DNA duplex unwinding
WT / BAG3KO	P08253	P08253	0.793542	0.793542	9.0949e-06	7.72455e-05	12	P08253	MMP2	72 kDa type IV collagenase	MMP2_HUMAN	17	73.3324	1.73332	WT	BAG3KO	extracellular region,proteinaceous extracellular matrix,extracellular space,nucleus,mitochondrion,plasma membrane,sarcomere,extracellular matrix	metalloendopeptidase activity,serine-type endopeptidase activity,protein binding,metallopeptidase activity,zinc ion binding	angiogenesis,response to hypoxia,blood vessel maturation,intramembranous ossification,proteolysis,embryo implantation,cytokine-mediated signaling pathway,extracellular matrix disassembly,collagen catabolic process,endodermal cell differentiation,cellular protein metabolic process,positive regulation of innate immune response,ephrin receptor signaling pathway,face morphogenesis,bone trabecula form…
WT / BAG3KO	P31273	P31273	-1.35352	1.35352	9.23149e-06	7.80556e-05	12	P31273	HOXC8	Homeobox protein Hox-C8	HXC8_HUMAN	7	-60.8664	0.391336	WT	BAG3KO	nucleoplasm,microtubule cytoskeleton	RNA polymerase II transcription factor activity, sequence-specific DNA binding,sequence-specific DNA binding	negative regulation of transcription from RNA polymerase II promoter,transcription, DNA-templated,anterior/posterior pattern specification,neuron differentiation,skeletal system morphogenesis
WT / BAG3KO	P15289;P15289-2	P15289;P15289-2	0.686042	0.686042	9.3709e-06	7.85331e-05	12	P15289;P15289-2	ARSA	Arylsulfatase A;Isoform 2 of Arylsulfatase A	ARSA_HUMAN	7	60.8863	1.60886	WT	BAG3KO	extracellular region,lysosome,endoplasmic reticulum lumen,azurophil granule lumen,lysosomal lumen,extracellular exosome;	arylsulfatase activity,cerebroside-sulfatase activity,calcium ion binding,protein binding,sulfuric ester hydrolase activity;	glycosphingolipid metabolic process,neutrophil degranulation,post-translational protein modification;
WT / BAG3KO	Q9Y2L5;Q9Y2L5-2	Q9Y2L5;Q9Y2L5-2	0.953388	0.953388	9.87044e-06	8.09283e-05	12	Q9Y2L5;Q9Y2L5-2	TRAPPC8	Trafficking protein particle complex subunit 8;Isoform 2 of Trafficking protein particle complex subunit 8	TPPC8_HUMAN	23	93.6414	1.93641	WT	BAG3KO	pre-autophagosomal structure,cytosol,TRAPP complex,cytoplasmic vesicle,TRAPPIII protein complex;	protein binding,Rab guanyl-nucleotide exchange factor activity;	ER to Golgi vesicle-mediated transport,Golgi organization,pexophagy,protein localization to pre-autophagosomal structure,nucleophagy,regulation of molecular function,CVT pathway,autophagosome assembly;
WT / BAG3KO	P30046	P30046	0.701285	0.701285	9.99376e-06	8.09283e-05	12	P30046	DDT	D-dopachrome decarboxylase	DOPD_HUMAN	4	62.5952	1.62595	WT	BAG3KO	extracellular space,cytoplasm,extracellular exosome	dopachrome isomerase activity,cytokine receptor binding,D-dopachrome decarboxylase activity,phenylpyruvate tautomerase activity	negative regulation of macrophage chemotaxis,positive regulation of tumor necrosis factor production,melanin biosynthetic process,positive regulation of inflammatory response,positive regulation of ERK1 and ERK2 cascade
WT / BAG3KO	Q8WUT4	Q8WUT4	2.40321	2.40321	9.90323e-06	8.09283e-05	12	Q8WUT4	LRRN4	Leucine-rich repeat neuronal protein 4	LRRN4_HUMAN	14	428.98	5.2898	WT	BAG3KO	integral component of plasma membrane,extracellular exosome		long-term memory,visual learning
WT / BAG3KO	Q9HBL7	Q9HBL7	-0.684561	0.684561	9.86346e-06	8.09283e-05	12	Q9HBL7	PLGRKT	Plasminogen receptor (KT)	PLRKT_HUMAN	7	-37.7805	0.622195	WT	BAG3KO	mitochondrion,integral component of plasma membrane	protein binding	chemotaxis,inflammatory response,positive regulation of plasminogen activation
WT / BAG3KO	Q8TDB4	Q8TDB4	2.47578	2.47578	9.99854e-06	8.09283e-05	12	Q8TDB4	MGARP	Protein MGARP	HUMMR_HUMAN	4	456.27	5.5627	WT	BAG3KO	mitochondrion,integral component of mitochondrial outer membrane,axon cytoplasm	protein binding	protein targeting to mitochondrion,anterograde axonal transport,retrograde axonal transport,regulation of mitochondrion organization,positive regulation of mitochondrion organization,axonal transport of mitochondrion,cellular response to steroid hormone stimulus,cellular response to hypoxia,cellular response to gonadotropin-releasing hormone
WT / BAG3KO	O94808	O94808	0.854072	0.854072	1.02522e-05	8.26284e-05	12	O94808	GFPT2	Glutamine--fructose-6-phosphate aminotransferase [isomerizing] 2	GFPT2_HUMAN	24	80.7596	1.8076	WT	BAG3KO	cytosol	glutamine-fructose-6-phosphate transaminase (isomerizing) activity,protein binding,carbohydrate derivative binding	fructose 6-phosphate metabolic process,UDP-N-acetylglucosamine metabolic process,UDP-N-acetylglucosamine biosynthetic process,energy reserve metabolic process,protein N-linked glycosylation,glutamine metabolic process,cellular response to leukemia inhibitory factor
WT / BAG3KO	P84098	P84098	-0.713338	0.713338	1.05522e-05	8.3974e-05	12	P84098	RPL19	60S ribosomal protein L19	RL19_HUMAN	4	-39.0092	0.609908	WT	BAG3KO	cytosol,focal adhesion,membrane,cytosolic large ribosomal subunit,polysomal ribosome	RNA binding,structural constituent of ribosome,protein binding,poly(A) RNA binding	nuclear-transcribed mRNA catabolic process, nonsense-mediated decay,cytoplasmic translation,rRNA processing,translation,translational initiation,SRP-dependent cotranslational protein targeting to membrane,viral transcription
WT / BAG3KO	P08572	P08572	0.939809	0.939809	1.05263e-05	8.3974e-05	12	P08572	COL4A2	Collagen alpha-2(IV) chain	CO4A2_HUMAN	26	91.8275	1.91827	WT	BAG3KO	extracellular region,collagen type IV trimer,endoplasmic reticulum lumen,extracellular matrix,extracellular exosome	extracellular matrix structural constituent,protein binding	angiogenesis,transcription, DNA-templated,aging,response to activity,negative regulation of angiogenesis,extracellular matrix organization,collagen catabolic process,endodermal cell differentiation,collagen-activated tyrosine kinase receptor signaling pathway,cellular response to transforming growth factor beta stimulus
WT / BAG3KO	Q9NQ11;Q9NQ11-3	Q9NQ11;Q9NQ11-3	0.674367	0.674367	1.10002e-05	8.60921e-05	12	Q9NQ11;Q9NQ11-3	ATP13A2	Cation-transporting ATPase 13A2;Isoform 3 of Cation-transporting ATPase 13A2	AT132_HUMAN	18	59.5897	1.5959	WT	BAG3KO	lysosome,lysosomal membrane,late endosome,multivesicular body,autophagosome,integral component of plasma membrane,vesicle membrane,integral component of membrane,transport vesicle,vesicle,multivesicular body membrane,neuron projection,neuronal cell body,lysosomal lumen,integral component of lysosomal membrane,intracellular membrane-bounded organelle;	calcium-transporting ATPase activity,protein binding,ATP binding,zinc ion binding,ATPase activity,cation-transporting ATPase activity,manganese ion binding,phosphatidic acid binding,phosphatidylinositol-3,5-bisphosphate binding,cupric ion binding;	cellular calcium ion homeostasis,cellular iron ion homeostasis,cellular zinc ion homeostasis,regulation of mitochondrion organization,regulation of macroautophagy,regulation of autophagosome size,cellular cation homeostasis,regulation of intracellular protein transport,ion transmembrane transport,cellular response to oxidative stress,protein autophosphorylation,positive regulation of protein secr…
WT / BAG3KO	Q05639	Q05639	1.47093	1.47093	1.12181e-05	8.70782e-05	12	Q05639	EEF1A2	Elongation factor 1-alpha 2	EF1A2_HUMAN	8	177.201	2.77201	WT	BAG3KO	cytoplasm,eukaryotic translation elongation factor 1 complex,neuronal cell body,myelin sheath,cytoplasmic side of lysosomal membrane,nucleus	translation elongation factor activity,GTPase activity,protein binding,GTP binding,translation factor activity, RNA binding,protein kinase binding	translational elongation,response to inorganic substance,positive regulation of apoptotic process,response to electrical stimulus,positive regulation of lipid kinase activity,regulation of chaperone-mediated autophagy,translation
WT / BAG3KO	Q7Z3D6;Q7Z3D6-2;Q7Z3D6-3;Q7Z3D6-5	Q7Z3D6;Q7Z3D6-2;Q7Z3D6-3;Q7Z3D6-5	-0.898426	0.898426	1.13503e-05	8.77449e-05	12	Q7Z3D6;Q7Z3D6-2;Q7Z3D6-3;Q7Z3D6-5	DGLUCY	D-glutamate cyclase, mitochondrial;Isoform 2 of D-glutamate cyclase, mitochondrial;Isoform 3 of D-glutamate cyclase, mitochondrial;Isoform 5 of D-glutamate cyclase, mitochondrial	GLUCM_HUMAN	8	-46.3528	0.536472	WT	BAG3KO	cellular_component,mitochondrial matrix;;;	molecular_function,protein binding,D-glutamate cyclase activity;;;	glutamate metabolic process,biological_process;;;
WT / BAG3KO	P08582	P08582	2.33726	2.33726	1.16721e-05	8.88242e-05	12	P08582	MELTF	Melanotransferrin	TRFM_HUMAN	24	405.342	5.05342	WT	BAG3KO	extracellular region,endoplasmic reticulum lumen,plasma membrane,integral component of plasma membrane,cell surface,anchored component of plasma membrane,extracellular exosome,signal recognition particle receptor complex	iron ion binding,protein binding,signal recognition particle binding	C-terminal protein lipidation,positive regulation of plasminogen activation,post-translational protein modification,cellular protein metabolic process,iron ion homeostasis,positive regulation of extracellular matrix disassembly,iron ion import,negative regulation of substrate adhesion-dependent cell spreading,regulation of cell growth,regulation of cell proliferation
WT / BAG3KO	Q8IWE2	Q8IWE2	0.662716	0.662716	1.16775e-05	8.88242e-05	12	Q8IWE2	FAM114A1	Protein NOXP20	NXP20_HUMAN	21	58.306	1.58306	WT	BAG3KO	nucleus,nucleoplasm,Golgi apparatus,cytosol	protein binding
WT / BAG3KO	Q10588;Q10588-2	Q10588;Q10588-2	0.737679	0.737679	1.21877e-05	9.08803e-05	12	Q10588;Q10588-2	BST1	ADP-ribosyl cyclase/cyclic ADP-ribose hydrolase 2;Isoform 2 of ADP-ribosyl cyclase/cyclic ADP-ribose hydrolase 2	BST1_HUMAN	7	66.7491	1.66749	WT	BAG3KO	uropod,extracellular region,plasma membrane,extrinsic component of membrane,anchored component of membrane,specific granule membrane,extracellular exosome,integrin complex;	NAD+ nucleosidase activity,transferase activity,phosphorus-oxygen lyase activity,NAD(P)+ nucleosidase activity,Requires Ontology;	regulation of cell-matrix adhesion,regulation of cellular extravasation,C-terminal protein lipidation,humoral immune response,signal transduction,positive regulation of cell proliferation,NAD metabolic process,positive regulation of B cell proliferation,regulation of actin cytoskeleton organization,neutrophil degranulation,regulation of inflammatory response,regulation of peptidyl-tyrosine phosph…
WT / BAG3KO	P35080	P35080	-1.5536	1.5536	1.30424e-05	9.61181e-05	12	P35080	PFN2	Profilin-2	PROF2_HUMAN	2	-65.9341	0.340659	WT	BAG3KO	cytoplasm,cytoskeleton,terminal bouton,extracellular exosome	actin monomer binding,protein binding,phosphatidylinositol-4,5-bisphosphate binding,ATPase activity,actin binding	negative regulation of epithelial cell migration,actin cytoskeleton organization,negative regulation of actin filament polymerization,positive regulation of actin filament polymerization,positive regulation of actin filament bundle assembly,positive regulation of ATPase activity,positive regulation of peptidyl-serine phosphorylation,protein stabilization,positive regulation of stress fiber assemb…
WT / BAG3KO	Q6ZT21;Q6ZT21-2	Q6ZT21;Q6ZT21-2	-0.588087	0.588087	1.32618e-05	9.69802e-05	12	Q6ZT21;Q6ZT21-2	TMPPE	Transmembrane protein with metallophosphoesterase domain;Isoform 2 of Transmembrane protein with metallophosphoesterase domain	TMPPE_HUMAN	4	-33.4775	0.665225	WT	BAG3KO	integral component of membrane;	hydrolase activity,metal ion binding;	;
WT / BAG3KO	P17482	P17482	-2.20083	2.20083	1.34458e-05	9.74771e-05	10	P17482	HOXB9	Homeobox protein Hox-B9	HXB9_HUMAN	5	-78.2488	0.217512	WT	BAG3KO	nucleoplasm,mitochondrion,RNA polymerase II transcription factor complex	RNA polymerase II regulatory region sequence-specific DNA binding,RNA polymerase II transcription factor activity, sequence-specific DNA binding,protein binding	transcription, DNA-templated,anterior/posterior pattern specification,mammary gland development,positive regulation of transcription from RNA polymerase II promoter,embryonic skeletal system development,canonical Wnt signaling pathway,cell chemotaxis
WT / BAG3KO	Q8IYS1	Q8IYS1	-0.715739	0.715739	1.34727e-05	9.74771e-05	12	Q8IYS1	PM20D2	Peptidase M20 domain-containing protein 2	P20D2_HUMAN	7	-39.1107	0.608893	WT	BAG3KO	nucleoplasm,extracellular exosome,cytoplasm	dipeptidase activity,para-aminobenzoyl-glutamate hydrolase activity	proteolysis,regulation of cellular protein metabolic process,folic acid catabolic process
WT / BAG3KO	Q9H4L5	Q9H4L5	0.874436	0.874436	1.35467e-05	9.7557e-05	12	Q9H4L5	OSBPL3	Oxysterol-binding protein-related protein 3	OSBL3_HUMAN	37	83.3291	1.83329	WT	BAG3KO	endoplasmic reticulum membrane,cytosol,plasma membrane,membrane,nuclear membrane,filopodium tip,perinuclear endoplasmic reticulum	protein binding,sterol transporter activity,cholesterol binding	bile acid biosynthetic process,sterol transport
WT / BAG3KO	Q9H5V8	Q9H5V8	0.857773	0.857773	1.3797e-05	9.83165e-05	12	Q9H5V8	CDCP1	CUB domain-containing protein 1	CDCP1_HUMAN	24	81.2238	1.81224	WT	BAG3KO	extracellular region,plasma membrane,integral component of membrane	protein binding
WT / BAG3KO	Q96BI1	Q96BI1	1.05404	1.05404	1.40995e-05	9.96437e-05	12	Q96BI1	SLC22A18	Solute carrier family 22 member 18	S22AI_HUMAN	4	107.634	2.07634	WT	BAG3KO	nuclear envelope,cytoplasm,plasma membrane,membrane,integral component of membrane,apical plasma membrane	drug transmembrane transporter activity,symporter activity,drug:proton antiporter activity,ubiquitin protein ligase binding	drug transmembrane transport,excretion,organic cation transport,drug transport,drug export
WT / BAG3KO	Q8IWU6	Q8IWU6	-1.05745	1.05745	1.44188e-05	0.000101145	12	Q8IWU6	SULF1	Extracellular sulfatase Sulf-1	SULF1_HUMAN	10	-51.952	0.48048	WT	BAG3KO	extracellular space,endoplasmic reticulum,Golgi apparatus,Golgi stack,plasma membrane,cell surface,membrane raft	arylsulfatase activity,calcium ion binding,N-acetylglucosamine-6-sulfatase activity	kidney development,negative regulation of endothelial cell proliferation,chondrocyte development,glomerular filtration,apoptotic process,positive regulation of vascular endothelial growth factor production,esophagus smooth muscle contraction,negative regulation of angiogenesis,positive regulation of Wnt signaling pathway,heparan sulfate proteoglycan metabolic process,negative regulation of cell m…
WT / BAG3KO	Q15035	Q15035	-0.658915	0.658915	1.45593e-05	0.000101754	12	Q15035	TRAM2	Translocating chain-associated membrane protein 2	TRAM2_HUMAN	7	-36.6645	0.633355	WT	BAG3KO	integral component of membrane,rough endoplasmic reticulum	protein binding	protein transport,collagen biosynthetic process,protein insertion into ER membrane
WT / BAG3KO	P08138	P08138	-1.94142	1.94142	1.46738e-05	0.00010176	12	P08138	NGFR	Tumor necrosis factor receptor superfamily member 16	TNR16_HUMAN	10	-73.964	0.26036	WT	BAG3KO	extracellular region,nucleus,nucleoplasm,endosome,cytosol,plasma membrane,integral component of plasma membrane,cell surface,integral component of membrane,neuron projection	signal transducer activity,receptor activity,transmembrane signaling receptor activity,tumor necrosis factor-activated receptor activity,death receptor activity,protein binding,calmodulin binding,coreceptor activity,Rab GTPase binding,ubiquitin protein ligase binding,neurotrophin binding,nerve growth factor binding	intracellular protein transport,activation of cysteine-type endopeptidase activity involved in apoptotic process,inflammatory response,immune response,Rho protein signal transduction,axon guidance,negative regulation of neuron projection development,membrane protein intracellular domain proteolysis,response to lipopolysaccharide,circadian regulation of gene expression,tumor necrosis factor-mediat…
WT / BAG3KO	P54802	P54802	0.671058	0.671058	1.49297e-05	0.000102082	12	P54802	NAGLU	Alpha-N-acetylglucosaminidase	ANAG_HUMAN	19	59.2241	1.59224	WT	BAG3KO	lysosome,lysosomal lumen,extracellular exosome	alpha-N-acetylglucosaminidase activity	glycosaminoglycan catabolic process,lysosome organization,nervous system development,cerebellar Purkinje cell layer development,middle ear morphogenesis,locomotor rhythm,retinal rod cell development,inner ear receptor cell development
WT / BAG3KO	Q6WKZ4;Q6WKZ4-3	Q6WKZ4;Q6WKZ4-3	1.32966	1.32966	1.5227e-05	0.000103369	12	Q6WKZ4;Q6WKZ4-3	RAB11FIP1	Rab11 family-interacting protein 1;Isoform 2 of Rab11 family-interacting protein 1	RFIP1_HUMAN	13	151.343	2.51343	WT	BAG3KO	cytoplasm,cytosol,phagocytic vesicle membrane,intracellular membrane-bounded organelle,recycling endosome;	protein binding,Rab GTPase binding;	protein transport,regulated exocytosis,negative regulation of adiponectin secretion;
WT / BAG3KO	Q6ZUT6;Q6ZUT6-4	Q6ZUT6;Q6ZUT6-4	0.808004	0.808004	1.53021e-05	0.000103508	12	Q6ZUT6;Q6ZUT6-4	CCDC9B	Coiled-coil domain-containing protein 9B;Isoform 4 of Coiled-coil domain-containing protein 9B	CCD9B_HUMAN	11	75.0787	1.75079	WT	BAG3KO	;	RNA binding;	;
WT / BAG3KO	Q52LW3	Q52LW3	-1.29454	1.29454	1.53596e-05	0.000103527	12	Q52LW3	ARHGAP29	Rho GTPase-activating protein 29	RHG29_HUMAN	13	-59.2334	0.407666	WT	BAG3KO	cytoplasm,cytosol	GTPase activator activity,PDZ domain binding,metal ion binding	Rho protein signal transduction,positive regulation of GTPase activity,regulation of small GTPase mediated signal transduction
WT / BAG3KO	P41221;P41221-2	P41221;P41221-2	0.994259	0.994259	1.55279e-05	0.000104045	12	P41221;P41221-2	WNT5A	Protein Wnt-5a;Isoform 2 of Protein Wnt-5a	WNT5A_HUMAN	9	99.2058	1.99206	WT	BAG3KO	extracellular region,proteinaceous extracellular matrix,extracellular space,endoplasmic reticulum lumen,Golgi lumen,plasma membrane,cell surface,clathrin-coated vesicle membrane,endocytic vesicle membrane,clathrin-coated endocytic vesicle membrane,extracellular exosome;	transcription factor activity, sequence-specific DNA binding,frizzled binding,receptor tyrosine kinase-like orphan receptor binding,cytokine activity,protein binding,phospholipid binding,protein domain specific binding,transcription regulatory region DNA binding,receptor agonist activity,chemoattractant activity involved in axon guidance;	activation of MAPK activity,establishment of planar polarity,somitogenesis,epithelial to mesenchymal transition,positive regulation of endothelial cell proliferation,heart looping,positive regulation of mesenchymal cell proliferation,lens development in camera-type eye,positive regulation of cytokine secretion involved in immune response,type B pancreatic cell development,planar cell polarity pat…
WT / BAG3KO	Q9UH62	Q9UH62	-0.701902	0.701902	1.55557e-05	0.000104045	12	Q9UH62	ARMCX3	Armadillo repeat-containing X-linked protein 3	ARMX3_HUMAN	16	-38.5239	0.614761	WT	BAG3KO	nucleus,integral component of mitochondrial outer membrane		cellular protein localization,positive regulation of transcription from RNA polymerase II promoter
WT / BAG3KO	Q8N9F7	Q8N9F7	0.948298	0.948298	1.56331e-05	0.000104045	12	Q8N9F7	GDPD1	Lysophospholipase D GDPD1	GDPD1_HUMAN	7	92.9594	1.92959	WT	BAG3KO	membrane,integral component of membrane,perinuclear region of cytoplasm	lysophospholipase activity,metal ion binding,alkylglycerophosphoethanolamine phosphodiesterase activity	phospholipid metabolic process,N-acylethanolamine metabolic process
WT / BAG3KO	P06744	P06744	0.613664	0.613664	1.58052e-05	0.000104293	12	P06744	GPI	Glucose-6-phosphate isomerase	G6PI_HUMAN	21	53.014	1.53014	WT	BAG3KO	extracellular region,nucleoplasm,cytosol,plasma membrane,membrane,secretory granule lumen,neuron projection,myelin sheath,ciliary membrane,extracellular exosome,ficolin-1-rich granule lumen	glucose-6-phosphate isomerase activity,cytokine activity,growth factor activity,intramolecular transferase activity,ubiquitin protein ligase binding,monosaccharide binding	angiogenesis,in utero embryonic development,mesoderm formation,carbohydrate metabolic process,gluconeogenesis,humoral immune response,hemostasis,learning or memory,regulation of receptor activity,methylglyoxal biosynthetic process,response to estradiol,response to progesterone,response to testosterone,erythrocyte homeostasis,response to immobilization stress,response to muscle stretch,glucose hom…
WT / BAG3KO	Q63HK5	Q63HK5	-0.581816	0.581816	1.58587e-05	0.000104293	12	Q63HK5	TSHZ3	Teashirt homolog 3	TSH3_HUMAN	13	-33.1878	0.668122	WT	BAG3KO	nucleus,nucleoplasm,growth cone	RNA polymerase II transcription factor activity, sequence-specific DNA binding,transcriptional repressor activity, RNA polymerase II core promoter proximal region sequence-specific binding,DNA binding,chromatin binding,protein binding,metal ion binding	negative regulation of transcription from RNA polymerase II promoter,regulation of respiratory gaseous exchange by neurological system process,transcription, DNA-templated,regulation of transcription from RNA polymerase II promoter,multicellular organism development,negative regulation of transcription, DNA-templated,positive regulation of synaptic transmission, glutamatergic,long-term synaptic p…
WT / BAG3KO	P61601	P61601	-0.740657	0.740657	1.60788e-05	0.000105375	12	P61601	NCALD	Neurocalcin-delta	NCALD_HUMAN	3	-40.1533	0.598467	WT	BAG3KO	intracellular,cytosol,clathrin coat of trans-Golgi network vesicle,extracellular exosome	actin binding,calcium ion binding,protein binding,ligand-gated ion channel activity,tubulin binding,clathrin binding,alpha-tubulin binding	regulation of systemic arterial blood pressure,vesicle-mediated transport,calcium-mediated signaling,ion transmembrane transport
WT / BAG3KO	P28300	P28300	-1.15581	1.15581	1.67002e-05	0.000107769	12	P28300	LOX	Protein-lysine 6-oxidase	LYOX_HUMAN	19	-55.1185	0.448815	WT	BAG3KO	extracellular region,proteinaceous extracellular matrix,collagen trimer,extracellular space,nucleus	protein-lysine 6-oxidase activity,copper ion binding,protein binding	cellular protein modification process,heart development,extracellular matrix organization,collagen fibril organization,lung development,aorta development,wound healing,response to drug,elastic fiber assembly,blood vessel morphogenesis,response to steroid hormone,oxidation-reduction process,blood vessel development
WT / BAG3KO	Q9NVN8	Q9NVN8	-1.30931	1.30931	1.67287e-05	0.000107769	12	Q9NVN8	GNL3L	Guanine nucleotide-binding protein-like 3-like protein	GNL3L_HUMAN	15	-59.6486	0.403514	WT	BAG3KO	nucleus,nucleolus,cytosol,membrane,telomerase holoenzyme complex	RNA binding,GTPase activity,protein binding,GTP binding	negative regulation of protein ubiquitination,regulation of protein stability,negative regulation of protein binding,negative regulation of telomere maintenance via telomerase,negative regulation of protein sumoylation,ribosome biogenesis,positive regulation of protein homodimerization activity,positive regulation of protein localization to chromosome, telomeric region
WT / BAG3KO	Q01831	Q01831	0.687655	0.687655	1.71103e-05	0.000108919	12	Q01831	XPC	DNA repair protein complementing XP-C cells	XPC_HUMAN	13	61.0664	1.61066	WT	BAG3KO	nucleotide-excision repair factor 2 complex,nucleus,nucleoplasm,nucleolus,cytoplasm,mitochondrion,plasma membrane,intracellular membrane-bounded organelle,extracellular exosome,XPC complex	heteroduplex DNA loop binding,bubble DNA binding,damaged DNA binding,single-stranded DNA binding,protein binding	nucleotide-excision repair, DNA damage recognition,nucleotide-excision repair, DNA duplex unwinding,DNA repair,nucleotide-excision repair,nucleotide-excision repair, preincision complex assembly,mismatch repair,response to UV-B,response to auditory stimulus,intra-S DNA damage checkpoint,response to drug,global genome nucleotide-excision repair,UV-damage excision repair,regulation of mitotic cell …
WT / BAG3KO	Q9UEY8-2	Q9UEY8-2	0.774415	0.774415	1.78823e-05	0.000110683	12	Q9UEY8-2	ADD3	Isoform 1 of Gamma-adducin	ADDG_HUMAN	21	71.0497	1.7105	WT	BAG3KO
WT / BAG3KO	Q9H6S3;Q9H6S3-3	Q9H6S3;Q9H6S3-3	0.95373	0.95373	1.78525e-05	0.000110683	12	Q9H6S3;Q9H6S3-3	EPS8L2	Epidermal growth factor receptor kinase substrate 8-like protein 2;Isoform 3 of Epidermal growth factor receptor kinase substrate 8-like protein 2	ES8L2_HUMAN	17	93.6873	1.93687	WT	BAG3KO	cytosol,plasma membrane,vesicle,stereocilium bundle,stereocilium tip,ruffle membrane,macromolecular complex,extracellular exosome;	actin binding,protein binding,cadherin binding,Rho guanyl-nucleotide exchange factor activity,Rac guanyl-nucleotide exchange factor activity;	Rho protein signal transduction,sensory perception of sound,regulation of Rho protein signal transduction,regulation of molecular function,positive regulation of ruffle assembly,regulation of actin filament polymerization;
WT / BAG3KO	Q9Y2J2-2	Q9Y2J2-2	-1.617	1.617	1.80792e-05	0.000111175	12	Q9Y2J2-2	EPB41L3	Isoform 2 of Band 4.1-like protein 3	E41L3_HUMAN	40	-67.3987	0.326013	WT	BAG3KO
WT / BAG3KO	P58215;P58215-3	P58215;P58215-3	-1.52667	1.52667	1.84105e-05	0.00011246	12	P58215;P58215-3	LOXL3	Lysyl oxidase homolog 3;Isoform 3 of Lysyl oxidase homolog 3	LOXL3_HUMAN	6	-65.2922	0.347078	WT	BAG3KO	extracellular region,extracellular space,nucleus,cytoplasm,membrane;	fibronectin binding,protein-lysine 6-oxidase activity,scavenger receptor activity,copper ion binding,protein binding;	epithelial to mesenchymal transition,receptor-mediated endocytosis,inflammatory response,peptidyl-lysine oxidation,spinal cord development,lung development,negative regulation of transcription, DNA-templated,palate development,somite development,Requires Ontology,negative regulation of T-helper 17 cell lineage commitment,positive regulation of integrin-mediated signaling pathway;
WT / BAG3KO	Q86YD3;Q86YD3-2;Q86YD3-3	Q86YD3;Q86YD3-2;Q86YD3-3	2.0169	2.0169	1.85257e-05	0.00011246	12	Q86YD3;Q86YD3-2;Q86YD3-3	TMEM25	Transmembrane protein 25;Isoform 2 of Transmembrane protein 25;Isoform 3 of Transmembrane protein 25	TMM25_HUMAN	1	304.712	4.04712	WT	BAG3KO	extracellular region,plasma membrane,integral component of membrane;;	protein binding;;	;;
WT / BAG3KO	O60443	O60443	0.850005	0.850005	1.87871e-05	0.000113516	12	O60443	GSDME	Gasdermin-E	GSDME_HUMAN	13	80.2507	1.80251	WT	BAG3KO	cytosol,plasma membrane,membrane	phosphatidylinositol-4,5-bisphosphate binding,cardiolipin binding	sensory perception of sound,cell death,negative regulation of cell proliferation,positive regulation of MAPK cascade,inner ear receptor cell differentiation,necrotic cell death,pyroptosis,cellular response to tumor necrosis factor,cellular response to virus,positive regulation of intrinsic apoptotic signaling pathway
WT / BAG3KO	P07196	P07196	-1.73023	1.73023	1.9272e-05	0.000114784	12	P07196	NEFL	Neurofilament light polypeptide	NFL_HUMAN	15	-69.8596	0.301404	WT	BAG3KO	cytoplasm,cytosol,neurofilament,axon,growth cone,myelin sheath,axon cytoplasm,TSC1-TSC2 complex	Ras guanyl-nucleotide exchange factor activity,structural constituent of cytoskeleton,protein binding,protein C-terminus binding,protein domain specific binding,protein binding, bridging,identical protein binding,phospholipase binding,protein heterodimerization activity	MAPK cascade,microtubule cytoskeleton organization,anterograde axonal transport,retrograde axonal transport,peripheral nervous system axon regeneration,axonal transport of mitochondrion,spinal cord development,hippocampus development,cerebral cortex development,regulation of axon diameter,neurofilament bundle assembly,locomotion,response to peptide hormone,negative regulation of neuron apoptotic …
WT / BAG3KO	Q86YQ8	Q86YQ8	1.55042	1.55042	1.96178e-05	0.000116056	12	Q86YQ8	CPNE8	Copine-8	CPNE8_HUMAN	5	192.903	2.92903	WT	BAG3KO	extracellular exosome	molecular_function	biological_process
WT / BAG3KO	Q9Y6D0	Q9Y6D0	-0.671116	0.671116	2.05019e-05	0.000119112	12	Q9Y6D0	SELENOK	Selenoprotein K	SELK_HUMAN	3	-37.1979	0.628021	WT	BAG3KO	endoplasmic reticulum,endoplasmic reticulum membrane,Golgi apparatus,plasma membrane,integral component of membrane	protein binding,identical protein binding	positive regulation of defense response to virus by host,immune system process,calcium ion transport,response to oxidative stress,macrophage derived foam cell differentiation,protein palmitoylation,endoplasmic reticulum calcium ion homeostasis,positive regulation of tumor necrosis factor production,positive regulation of T cell proliferation,respiratory burst after phagocytosis,regulation of calc…
WT / BAG3KO	P25116	P25116	-1.22406	1.22406	2.09961e-05	0.00012161	12	P25116	F2R	Proteinase-activated receptor 1	PAR1_HUMAN	5	-57.1924	0.428076	WT	BAG3KO	extracellular region,early endosome,late endosome,Golgi apparatus,plasma membrane,integral component of plasma membrane,caveola,cell surface,platelet dense tubular network,neuromuscular junction,postsynaptic membrane	G-protein alpha-subunit binding,G-protein coupled receptor activity,receptor binding,protein binding,thrombin-activated receptor activity,G-protein beta-subunit binding	activation of MAPKK activity,connective tissue replacement involved in inflammatory response wound healing,negative regulation of glomerular filtration,activation of cysteine-type endopeptidase activity involved in apoptotic process,inflammatory response,G-protein coupled receptor signaling pathway,phospholipase C-activating G-protein coupled receptor signaling pathway,positive regulation of cyto…
WT / BAG3KO	Q6ZRV2	Q6ZRV2	1.73734	1.73734	2.11618e-05	0.000122197	12	Q6ZRV2	FAM83H	Protein FAM83H	FA83H_HUMAN	12	233.42	3.3342	WT	BAG3KO	cytoplasm,keratin filament	protein kinase binding,keratin filament binding	positive regulation of cell migration,biomineral tissue development,protein localization to cytoskeleton,intermediate filament cytoskeleton organization
WT / BAG3KO	O15118	O15118	-0.593551	0.593551	2.27075e-05	0.000128382	12	O15118	NPC1	NPC intracellular cholesterol transporter 1	NPC1_HUMAN	20	-33.729	0.66271	WT	BAG3KO	extracellular region,nuclear envelope,lysosome,lysosomal membrane,endoplasmic reticulum,Golgi apparatus,integral component of plasma membrane,membrane,integral component of membrane,late endosome membrane,membrane raft,perinuclear region of cytoplasm,extracellular exosome	virus receptor activity,receptor activity,transmembrane signaling receptor activity,protein binding,sterol transporter activity,cholesterol binding	protein glycosylation,endocytosis,autophagy,lysosomal transport,signal transduction,adult walking behavior,cholesterol metabolic process,bile acid metabolic process,negative regulation of macroautophagy,cholesterol transport,membrane raft organization,cholesterol efflux,low-density lipoprotein particle clearance,response to drug,cholesterol homeostasis,response to cadmium ion,viral entry into hos…
WT / BAG3KO	Q9P0M6	Q9P0M6	0.882548	0.882548	2.26874e-05	0.000128382	12	Q9P0M6	MACROH2A2	Core histone macro-H2A.2	H2AW_HUMAN	14	84.3629	1.84363	WT	BAG3KO	nuclear chromosome, telomeric region,nucleosome,nuclear chromatin,Barr body,nucleoplasm,extracellular exosome,ESC/E(Z) complex	RNA polymerase II regulatory region sequence-specific DNA binding,chromatin DNA binding,transcription regulatory region DNA binding,protein heterodimerization activity,DNA binding	negative regulation of transcription from RNA polymerase II promoter,nucleosome assembly,chromatin silencing,brain development,dosage compensation,positive regulation of keratinocyte differentiation,negative regulation of gene expression, epigenetic,establishment of protein localization to chromatin,negative regulation of transcription of nuclear large rRNA transcript from RNA polymerase I promot…
WT / BAG3KO	P22570;P22570-7	P22570;P22570-7	1.48492	1.48492	2.32573e-05	0.000130706	12	P22570;P22570-7	FDXR	NADPH:adrenodoxin oxidoreductase, mitochondrial;Isoform 7 of NADPH:adrenodoxin oxidoreductase, mitochondrial	ADRO_HUMAN	22	179.901	2.79901	WT	BAG3KO	mitochondrion,mitochondrial inner membrane,mitochondrial matrix;	ferredoxin-NADP+ reductase activity,NADPH-adrenodoxin reductase activity,oxidoreductase activity;	generation of precursor metabolites and energy,steroid biosynthetic process,C21-steroid hormone biosynthetic process,ubiquinone biosynthetic process,cholesterol metabolic process,sterol metabolic process,oxidation-reduction process;
WT / BAG3KO	P30740	P30740	0.854151	0.854151	2.37429e-05	0.000131874	12	P30740	SERPINB1	Leukocyte elastase inhibitor	ILEU_HUMAN	8	80.7695	1.80769	WT	BAG3KO	extracellular region,extracellular space,membrane,extracellular matrix,secretory granule lumen,extracellular exosome	serine-type endopeptidase inhibitor activity	negative regulation of endopeptidase activity,neutrophil degranulation
WT / BAG3KO	Q86XR8;Q86XR8-2;Q86XR8-3;Q86XR8-4;Q86XR8-5	Q86XR8;Q86XR8-2;Q86XR8-3;Q86XR8-4;Q86XR8-5	-0.869541	0.869541	2.38876e-05	0.00013229	12	Q86XR8;Q86XR8-2;Q86XR8-3;Q86XR8-4;Q86XR8-5	CEP57	Centrosomal protein of 57 kDa;Isoform 2 of Centrosomal protein of 57 kDa;Isoform 3 of Centrosomal protein of 57 kDa;Isoform 4 of Centrosomal protein of 57 kDa;Isoform 5 of Centrosomal protein of 57 kDa	CEP57_HUMAN	1	-45.2679	0.547321	WT	BAG3KO	nucleus,Golgi apparatus,centrosome,cytosol,microtubule;;;;	protein binding,microtubule binding,fibroblast growth factor binding,protein homodimerization activity,gamma-tubulin binding;;;;	protein import into nucleus, translocation,mitotic sister chromatid segregation,G2/M transition of mitotic cell cycle,spermatid development,fibroblast growth factor receptor signaling pathway,regulation of G2/M transition of mitotic cell cycle,microtubule anchoring,protein homooligomerization,ciliary basal body docking;;;;
WT / BAG3KO	Q9Y624	Q9Y624	1.98114	1.98114	2.47322e-05	0.000135624	12	Q9Y624	F11R	Junctional adhesion molecule A	JAM1_HUMAN	12	294.806	3.94806	WT	BAG3KO	plasma membrane,cell-cell junction,bicellular tight junction,integral component of membrane,cell junction,cytoplasmic vesicle,slit diaphragm,extracellular exosome	virus receptor activity,protein binding,PDZ domain binding,cadherin binding	regulation of cytokine production,inflammatory response,cell adhesion,transforming growth factor beta receptor signaling pathway,response to radiation,extracellular matrix organization,actomyosin structure organization,negative regulation of GTPase activity,positive regulation of GTPase activity,positive regulation of blood pressure,viral entry into host cell,intestinal absorption,leukocyte migra…
WT / BAG3KO	Q5F1R6;Q5F1R6-2;Q5F1R6-3	Q5F1R6;Q5F1R6-2;Q5F1R6-3	-3.2205	3.2205	2.47761e-05	0.000135624	12	Q5F1R6;Q5F1R6-2;Q5F1R6-3	DNAJC21	DnaJ homolog subfamily C member 21;Isoform 2 of DnaJ homolog subfamily C member 21;Isoform 3 of DnaJ homolog subfamily C member 21	DJC21_HUMAN	6	-89.2717	0.107283	WT	BAG3KO	nucleolus,ribosome;;	RNA binding,protein binding,zinc ion binding;;	protein folding;;
WT / BAG3KO	Q6EMK4	Q6EMK4	0.911364	0.911364	2.58201e-05	0.000139339	12	Q6EMK4	VASN	Vasorin	VASN_HUMAN	11	88.0823	1.88082	WT	BAG3KO	extracellular space,mitochondrion,lysosomal membrane,plasma membrane,cell surface,integral component of membrane,extracellular exosome	protein binding,cadherin binding,transforming growth factor beta binding	negative regulation of epithelial to mesenchymal transition,negative regulation of transforming growth factor beta receptor signaling pathway,cellular response to hypoxia,cellular response to redox state
WT / BAG3KO	Q15475	Q15475	-1.76343	1.76343	2.58225e-05	0.000139339	12	Q15475	SIX1	Homeobox protein SIX1	SIX1_HUMAN	6	-70.5454	0.294546	WT	BAG3KO	nucleus,transcription factor complex,nucleolus,cytoplasm	RNA polymerase II core promoter proximal region sequence-specific DNA binding,RNA polymerase II transcription factor activity, sequence-specific DNA binding,transcriptional activator activity, RNA polymerase II core promoter proximal region sequence-specific binding,transcription coactivator binding,DNA binding,chromatin binding,transcription factor activity, sequence-specific DNA binding,protein…	negative regulation of transcription from RNA polymerase II promoter,ureteric bud development,branching involved in ureteric bud morphogenesis,organ induction,kidney development,outflow tract morphogenesis,regulation of transcription, DNA-templated,transcription from RNA polymerase II promoter,apoptotic process,pattern specification process,skeletal muscle tissue development,sensory perception of…
WT / BAG3KO	Q9Y399	Q9Y399	-0.596302	0.596302	2.60198e-05	0.000139438	12	Q9Y399	MRPS2	28S ribosomal protein S2, mitochondrial	RT02_HUMAN	11	-33.8553	0.661447	WT	BAG3KO	mitochondrion,mitochondrial inner membrane,mitochondrial small ribosomal subunit	structural constituent of ribosome	translation,mitochondrial translation,mitochondrial translational elongation,mitochondrial translational termination
WT / BAG3KO	Q12805;Q12805-2;Q12805-3;Q12805-4	Q12805;Q12805-2;Q12805-3;Q12805-4	0.754158	0.754158	2.77425e-05	0.000145603	12	Q12805;Q12805-2;Q12805-3;Q12805-4	EFEMP1	EGF-containing fibulin-like extracellular matrix protein 1;Isoform 2 of EGF-containing fibulin-like extracellular matrix protein 1;Isoform 3 of EGF-containing fibulin-like extracellular matrix protein 1;Isoform 4 of EGF-containing fibulin-like extracellular matrix protein 1	FBLN3_HUMAN	12	68.6647	1.68665	WT	BAG3KO	extracellular region,proteinaceous extracellular matrix,extracellular space,extracellular exosome,extracellular matrix;;;	epidermal growth factor-activated receptor activity,epidermal growth factor receptor binding,calcium ion binding,protein binding,growth factor activity;;;	regulation of transcription, DNA-templated,epidermal growth factor receptor signaling pathway,visual perception,regulation of receptor activity,peptidyl-tyrosine phosphorylation,negative regulation of chondrocyte differentiation,camera-type eye development,embryonic eye morphogenesis,post-embryonic eye morphogenesis;;;
WT / BAG3KO	Q66K14;Q66K14-2	Q66K14;Q66K14-2	0.623291	0.623291	2.77523e-05	0.000145603	12	Q66K14;Q66K14-2	TBC1D9B	TBC1 domain family member 9B;Isoform 2 of TBC1 domain family member 9B	TBC9B_HUMAN	13	54.0385	1.54039	WT	BAG3KO	intracellular,endomembrane system,integral component of membrane;	GTPase activator activity,calcium ion binding,protein binding,Rab GTPase binding;	intracellular protein transport,regulation of vesicle fusion,activation of GTPase activity,regulation of cilium assembly;
WT / BAG3KO	P38936	P38936	2.20407	2.20407	2.86568e-05	0.000149521	12	P38936	CDKN1A	Cyclin-dependent kinase inhibitor 1	CDN1A_HUMAN	4	360.778	4.60778	WT	BAG3KO	cyclin-dependent protein kinase holoenzyme complex,nucleus,nucleoplasm,nucleolus,cytosol,nuclear body,perinuclear region of cytoplasm,PCNA-p21 complex	cyclin-dependent protein serine/threonine kinase activity,protein kinase inhibitor activity,cyclin-dependent protein serine/threonine kinase inhibitor activity,protein binding,protein kinase binding,cyclin-dependent protein kinase activating kinase activity,cyclin binding,ubiquitin protein ligase binding,macromolecular complex binding,metal ion binding	regulation of cyclin-dependent protein serine/threonine kinase activity,G1/S transition of mitotic cell cycle,G2/M transition of mitotic cell cycle,regulation of transcription from RNA polymerase II promoter,transcription initiation from RNA polymerase II promoter,cellular response to DNA damage stimulus,DNA damage response, signal transduction by p53 class mediator resulting in cell cycle arrest…
WT / BAG3KO	P11171;P11171-2;P11171-3;P11171-4	P11171;P11171-2;P11171-3;P11171-4	0.913166	0.913166	3.10528e-05	0.000158957	12	P11171;P11171-2;P11171-3;P11171-4	EPB41	Protein 4.1;Isoform 2 of Protein 4.1;Isoform 3 of Protein 4.1;Isoform 4 of Protein 4.1	41_HUMAN	11	88.3174	1.88317	WT	BAG3KO	nucleus,cytosol,plasma membrane,cytoplasmic side of plasma membrane,postsynaptic density,spectrin-associated cytoskeleton,cell junction,cortical cytoskeleton,macromolecular complex,cell cortex region,cytoskeleton;;;	actin binding,structural constituent of cytoskeleton,protein binding,calmodulin binding,1-phosphatidylinositol binding,protein C-terminus binding,spectrin binding,protein N-terminus binding,phosphoprotein binding;;;	cell cycle,regulation of cell shape,actin cytoskeleton organization,cortical actin cytoskeleton organization,actomyosin structure organization,positive regulation of protein binding,cell division,positive regulation of protein localization to cell cortex;;;
WT / BAG3KO	Q14563	Q14563	-1.25291	1.25291	3.18587e-05	0.000161338	12	Q14563	SEMA3A	Semaphorin-3A	SEM3A_HUMAN	7	-58.0398	0.419602	WT	BAG3KO	extracellular region,extracellular space,axon,dendrite	semaphorin receptor binding,neuropilin binding,chemorepellent activity	neuron migration,regulation of heart rate,apoptotic process,axon guidance,axonal fasciculation,negative regulation of epithelial cell migration,negative regulation of neuron projection development,facial nerve structural organization,trigeminal nerve structural organization,nerve development,olfactory bulb development,branchiomotor neuron axon guidance,gonadotrophin-releasing hormone neuronal mig…
WT / BAG3KO	Q9NY35;Q9NY35-2	Q9NY35;Q9NY35-2	-0.725206	0.725206	3.26156e-05	0.000163423	12	Q9NY35;Q9NY35-2	CLDND1	Claudin domain-containing protein 1;Isoform 2 of Claudin domain-containing protein 1	CLDN1_HUMAN	6	-39.5089	0.604911	WT	BAG3KO	cell surface,integral component of membrane;	;	;
WT / BAG3KO	Q8N474	Q8N474	-1.15215	1.15215	3.36819e-05	0.000166459	12	Q8N474	SFRP1	Secreted frizzled-related protein 1	SFRP1_HUMAN	11	-55.0047	0.449953	WT	BAG3KO	extracellular region,proteinaceous extracellular matrix,extracellular space,intracellular,cytosol,plasma membrane,cell surface,integral component of membrane,extracellular matrix,extracellular exosome	cysteine-type endopeptidase activity,G-protein coupled receptor activity,frizzled binding,protein binding,drug binding,heparin binding,Wnt-protein binding,identical protein binding,Wnt-activated receptor activity	osteoblast differentiation,ureteric bud development,positive regulation of cell-matrix adhesion,hematopoietic progenitor cell differentiation,proteolysis,G-protein coupled receptor signaling pathway,positive regulation of cell proliferation,negative regulation of cell proliferation,male gonad development,female gonad development,cellular response to starvation,dorsal/ventral axis specification,re…
WT / BAG3KO	Q9Y625	Q9Y625	1.01982	1.01982	3.37488e-05	0.000166459	12	Q9Y625	GPC6	Glypican-6	GPC6_HUMAN	10	102.767	2.02767	WT	BAG3KO	proteinaceous extracellular matrix,extracellular space,nucleus,Golgi lumen,plasma membrane,integral component of plasma membrane,lysosomal lumen,anchored component of plasma membrane	protein binding,heparan sulfate proteoglycan binding,coreceptor activity involved in Wnt signaling pathway, planar cell polarity pathway	retinoid metabolic process,glycosaminoglycan biosynthetic process,glycosaminoglycan catabolic process,regulation of signal transduction,cell migration,glycosaminoglycan metabolic process,Wnt signaling pathway, planar cell polarity pathway
WT / BAG3KO	Q9HB09	Q9HB09	-0.648715	0.648715	3.48318e-05	0.000170911	12	Q9HB09	BCL2L12	Bcl-2-like protein 12	B2L12_HUMAN	5	-36.2152	0.637848	WT	BAG3KO	nucleus,membrane	p53 binding	apoptotic process,positive regulation of transcription from RNA polymerase II promoter,negative regulation of intrinsic apoptotic signaling pathway in response to DNA damage by p53 class mediator,inhibition of cysteine-type endopeptidase activity involved in apoptotic process,negative regulation of cellular senescence
WT / BAG3KO	Q16739	Q16739	-1.00433	1.00433	3.51124e-05	0.000171546	12	Q16739	UGCG	Ceramide glucosyltransferase	CEGT_HUMAN	8	-50.15	0.4985	WT	BAG3KO	Golgi membrane,membrane,integral component of membrane	ceramide glucosyltransferase activity,Requires Ontology	glucosylceramide biosynthetic process,glycosphingolipid metabolic process,glycosphingolipid biosynthetic process,epidermis development,positive regulation of protein targeting to mitochondrion
WT / BAG3KO	Q8N6Y2	Q8N6Y2	-0.959939	0.959939	3.52567e-05	0.000171546	12	Q8N6Y2	LRRC17	Leucine-rich repeat-containing protein 17	LRC17_HUMAN	10	-48.5921	0.514079	WT	BAG3KO	extracellular space		negative regulation of osteoclast differentiation,bone marrow development,osteoblast differentiation,osteoblast proliferation
WT / BAG3KO	Q9UHI8	Q9UHI8	-1.4556	1.4556	3.53236e-05	0.000171546	12	Q9UHI8	ADAMTS1	A disintegrin and metalloproteinase with thrombospondin motifs 1	ATS1_HUMAN	16	-63.5396	0.364604	WT	BAG3KO	basement membrane,cytoplasmic vesicle	metalloendopeptidase activity,heparin binding,metallopeptidase activity,zinc ion binding	ovulation from ovarian follicle,kidney development,proteolysis,integrin-mediated signaling pathway,negative regulation of cell proliferation,heart trabecula formation
WT / BAG3KO	A2A2Y4;A2A2Y4-2;A2A2Y4-5	A2A2Y4;A2A2Y4-2;A2A2Y4-5	-1.39118	1.39118	3.55109e-05	0.000172015	12	A2A2Y4;A2A2Y4-2;A2A2Y4-5	FRMD3	FERM domain-containing protein 3;Isoform 2 of FERM domain-containing protein 3;Isoform 5 of FERM domain-containing protein 3	FRMD3_HUMAN	7	-61.8747	0.381253	WT	BAG3KO	cytoskeleton,integral component of membrane;;	structural constituent of cytoskeleton,cytoskeletal protein binding;;	actomyosin structure organization;;
WT / BAG3KO	Q13454-2	Q13454-2	0.632841	0.632841	3.58759e-05	0.000173339	12	Q13454-2	TUSC3	Isoform 2 of Tumor suppressor candidate 3	TUSC3_HUMAN	9	55.0616	1.55062	WT	BAG3KO
WT / BAG3KO	Q96RF0;Q96RF0-2;Q96RF0-3	Q96RF0;Q96RF0-2;Q96RF0-3	0.611065	0.611065	3.6013e-05	0.000173559	12	Q96RF0;Q96RF0-2;Q96RF0-3	SNX18	Sorting nexin-18;Isoform 2 of Sorting nexin-18;Isoform 3 of Sorting nexin-18	SNX18_HUMAN	7	52.7386	1.52739	WT	BAG3KO	endosome membrane,cytoplasmic vesicle membrane,extrinsic component of cytoplasmic side of plasma membrane,cytoplasmic vesicle,extracellular exosome,clathrin-coated vesicle,endosome,extrinsic component of membrane;;	protein binding,phosphatidylinositol-4,5-bisphosphate binding,phosphatidylinositol binding;;	mitotic cytokinesis,endocytosis,protein transport,endosomal transport,cleavage furrow formation,positive regulation of GTPase activity,vesicle organization;;
WT / BAG3KO	Q86SJ2	Q86SJ2	0.745327	0.745327	3.87472e-05	0.000183048	12	Q86SJ2	AMIGO2	Amphoterin-induced protein 2	AMGO2_HUMAN	13	67.6354	1.67635	WT	BAG3KO	nucleus,plasma membrane,integral component of membrane	protein binding	homophilic cell adhesion via plasma membrane adhesion molecules,heterophilic cell-cell adhesion via plasma membrane cell adhesion molecules,negative regulation of apoptotic process,negative regulation of programmed cell death,positive regulation of synapse assembly,brain development,cell-cell adhesion
WT / BAG3KO	P04035;P04035-3	P04035;P04035-3	-0.714132	0.714132	4.03704e-05	0.000188046	12	P04035;P04035-3	HMGCR	3-hydroxy-3-methylglutaryl-coenzyme A reductase;Isoform 3 of 3-hydroxy-3-methylglutaryl-coenzyme A reductase	HMDH_HUMAN	21	-39.0428	0.609572	WT	BAG3KO	peroxisomal membrane,endoplasmic reticulum,endoplasmic reticulum membrane,integral component of membrane;	hydroxymethylglutaryl-CoA reductase (NADPH) activity,protein binding,hydroxymethylglutaryl-CoA reductase activity,protein homodimerization activity,coenzyme binding,protein phosphatase 2A binding,NADPH binding;	cholesterol biosynthetic process,ubiquinone metabolic process,aging,response to nutrient,isoprenoid biosynthetic process,visual learning,negative regulation of striated muscle cell apoptotic process,positive regulation of cardiac muscle cell apoptotic process,coenzyme A metabolic process,regulation of lipid metabolic process,positive regulation of stress-activated MAPK cascade,negative regulation…
WT / BAG3KO	Q8N699	Q8N699	0.898224	0.898224	4.12538e-05	0.000190573	12	Q8N699	MYCT1	Myc target protein 1	MYCT1_HUMAN	4	86.377	1.86377	WT	BAG3KO	nucleoplasm,intracellular membrane-bounded organelle
WT / BAG3KO	Q8WWI5;Q8WWI5-2;Q8WWI5-3	Q8WWI5;Q8WWI5-2;Q8WWI5-3	0.586764	0.586764	4.19653e-05	0.000191524	12	Q8WWI5;Q8WWI5-2;Q8WWI5-3	SLC44A1	Choline transporter-like protein 1;Isoform 2 of Choline transporter-like protein 1;Isoform 3 of Choline transporter-like protein 1	CTL1_HUMAN	14	50.1874	1.50187	WT	BAG3KO	nucleoplasm,mitochondrion,mitochondrial outer membrane,plasma membrane,membrane,integral component of membrane,extracellular exosome;;	choline transmembrane transporter activity;;	phosphatidylcholine biosynthetic process,choline transport,choline catabolic process,transmembrane transport;;
WT / BAG3KO	P06756;P06756-3	P06756;P06756-3	0.736324	0.736324	4.28274e-05	0.000194307	12	P06756;P06756-3	ITGAV	Integrin alpha-V;Isoform 3 of Integrin alpha-V	ITAV_HUMAN	51	66.5926	1.66593	WT	BAG3KO	cytosol,plasma membrane,integral component of plasma membrane,focal adhesion,integrin complex,external side of plasma membrane,cell surface,membrane,lamellipodium membrane,filopodium membrane,microvillus membrane,ruffle membrane,integrin alphav-beta3 complex,integrin alphav-beta5 complex,integrin alphav-beta6 complex,integrin alphav-beta8 complex,specific granule membrane,alphav-beta3 integrin-PK…	virus receptor activity,fibronectin binding,protease binding,integrin binding,voltage-gated calcium channel activity,protein binding,coreceptor activity,peptide binding,metal ion binding,transforming growth factor beta binding,extracellular matrix binding,extracellular matrix protein binding,opsonin binding,protein kinase C binding,fibroblast growth factor binding,C-X3-C chemokine binding,insulin…	angiogenesis,vasculogenesis,antigen processing and presentation of exogenous peptide antigen via MHC class I, TAP-dependent,cell adhesion,cell-matrix adhesion,positive regulation of cytosolic calcium ion concentration,integrin-mediated signaling pathway,positive regulation of cell proliferation,negative regulation of macrophage derived foam cell differentiation,negative regulation of lipid storag…
WT / BAG3KO	P18065	P18065	0.902709	0.902709	4.28829e-05	0.000194307	12	P18065	IGFBP2	Insulin-like growth factor-binding protein 2	IBP2_HUMAN	14	86.9573	1.86957	WT	BAG3KO	extracellular region,extracellular space,apical plasma membrane,cytoplasmic vesicle,extracellular exosome	receptor binding,protein binding,insulin-like growth factor I binding,insulin-like growth factor II binding	regulation of cell growth,signal transduction,female pregnancy,aging,response to nutrient,response to mechanical stimulus,response to lithium ion,response to estradiol,response to retinoic acid,cellular response to hormone stimulus,positive regulation of activated T cell proliferation,response to drug,regulation of insulin-like growth factor receptor signaling pathway,response to estrogen,cellula…
WT / BAG3KO	Q9HAU4	Q9HAU4	-0.585007	0.585007	4.31083e-05	0.000194862	12	Q9HAU4	SMURF2	E3 ubiquitin-protein ligase SMURF2	SMUF2_HUMAN	25	-33.3354	0.666646	WT	BAG3KO	ubiquitin ligase complex,nucleus,nucleoplasm,cytoplasm,cytosol,plasma membrane,nuclear speck,membrane raft	ubiquitin-protein transferase activity,transforming growth factor beta receptor binding,protein binding,identical protein binding,SMAD binding,ubiquitin protein ligase activity	negative regulation of transcription from RNA polymerase II promoter,protein polyubiquitination,ubiquitin-dependent protein catabolic process,protein deubiquitination,regulation of transforming growth factor beta receptor signaling pathway,BMP signaling pathway,negative regulation of transforming growth factor beta receptor signaling pathway,negative regulation of BMP signaling pathway,ubiquitin-…
WT / BAG3KO	Q9UNN8	Q9UNN8	0.658997	0.658997	4.38497e-05	0.000195963	12	Q9UNN8	PROCR	Endothelial protein C receptor	EPCR_HUMAN	4	57.8984	1.57898	WT	BAG3KO	extracellular region,centrosome,plasma membrane,integral component of plasma membrane,focal adhesion,cell surface,extracellular exosome	receptor activity,protein binding	blood coagulation,negative regulation of coagulation,leukocyte migration
WT / BAG3KO	P41217;P41217-2;P41217-3	P41217;P41217-2;P41217-3	1.362	1.362	4.37535e-05	0.000195963	12	P41217;P41217-2;P41217-3	CD200	OX-2 membrane glycoprotein;Isoform 2 of OX-2 membrane glycoprotein;Isoform 3 of OX-2 membrane glycoprotein	OX2G_HUMAN	5	157.042	2.57042	WT	BAG3KO	plasma membrane,integral component of plasma membrane,cell-cell adherens junction;;	receptor activity,receptor binding,protein binding,protein homodimerization activity,cell adhesion molecule binding;;	homophilic cell adhesion via plasma membrane adhesion molecules,heterophilic cell-cell adhesion via plasma membrane cell adhesion molecules,cell recognition,negative regulation of macrophage activation,regulation of immune response;;
WT / BAG3KO	P08962;P08962-2;P08962-3	P08962;P08962-2;P08962-3	0.733362	0.733362	4.39018e-05	0.000195963	12	P08962;P08962-2;P08962-3	CD63	CD63 antigen;Isoform 2 of CD63 antigen;Isoform 3 of CD63 antigen	CD63_HUMAN	6	66.2509	1.66251	WT	BAG3KO	extracellular space,lysosomal membrane,plasma membrane,integral component of plasma membrane,cell surface,endosome membrane,platelet dense granule membrane,intrinsic component of plasma membrane,late endosome membrane,endosome lumen,multivesicular body membrane,azurophil granule membrane,melanosome,extracellular exosome,multivesicular body, internal vesicle;;	protein binding;;	positive regulation of receptor internalization,platelet degranulation,cell-matrix adhesion,protein transport,cell migration,cellular protein localization,endosome to melanosome transport,neutrophil degranulation,pigment granule maturation,regulation of vascular endothelial growth factor signaling pathway,regulation of potassium ion transmembrane transport,positive regulation of integrin-mediated…
WT / BAG3KO	P26885	P26885	-0.661475	0.661475	4.57251e-05	0.000199088	12	P26885	FKBP2	Peptidyl-prolyl cis-trans isomerase FKBP2	FKBP2_HUMAN	8	-36.7768	0.632232	WT	BAG3KO	endoplasmic reticulum,endoplasmic reticulum membrane,extracellular exosome,cytoplasm	peptidyl-prolyl cis-trans isomerase activity,protein binding,FK506 binding	protein peptidyl-prolyl isomerization,chaperone-mediated protein folding
WT / BAG3KO	Q9Y2Y6	Q9Y2Y6	0.993988	0.993988	4.63156e-05	0.000200736	12	Q9Y2Y6	TMEM98	Transmembrane protein 98	TMM98_HUMAN	4	99.1683	1.99168	WT	BAG3KO	endoplasmic reticulum,integral component of membrane
WT / BAG3KO	P23634;P23634-6;P23634-7;P23634-8	P23634;P23634-6;P23634-7;P23634-8	1.03248	1.03248	4.88037e-05	0.000207264	12	P23634;P23634-6;P23634-7;P23634-8	ATP2B4	Plasma membrane calcium-transporting ATPase 4;Isoform XB of Plasma membrane calcium-transporting ATPase 4;Isoform ZB of Plasma membrane calcium-transporting ATPase 4;Isoform ZD of Plasma membrane calcium-transporting ATPase 4	AT2B4_HUMAN	25	104.554	2.04554	WT	BAG3KO	plasma membrane,integral component of plasma membrane,caveola,membrane,basolateral plasma membrane,Z disc,T-tubule,macromolecular complex,sperm flagellum,neuron projection,intracellular membrane-bounded organelle,sperm principal piece;;;	calcium-transporting ATPase activity,protein binding,calmodulin binding,ATP binding,protein kinase binding,PDZ domain binding,protein phosphatase 2B binding,nitric-oxide synthase inhibitor activity,metal ion binding,nitric-oxide synthase binding,scaffold protein binding,sodium channel regulator activity,cation-transporting ATPase activity;;;	neural retina development,regulation of transcription from RNA polymerase II promoter,cellular calcium ion homeostasis,spermatogenesis,negative regulation of nitric oxide mediated signal transduction,hippocampus development,flagellated sperm motility,positive regulation of peptidyl-serine phosphorylation,ion transmembrane transport,negative regulation of nitric oxide biosynthetic process,negative…
WT / BAG3KO	Q6UX15-2	Q6UX15-2	-1.13115	1.13115	4.94032e-05	0.000209328	12	Q6UX15-2	LAYN	Isoform 2 of Layilin	LAYN_HUMAN	7	-54.345	0.45655	WT	BAG3KO
WT / BAG3KO	P00338;P00338-3	P00338;P00338-3	0.65965	0.65965	4.99259e-05	0.000210962	12	P00338;P00338-3	LDHA	L-lactate dehydrogenase A chain;Isoform 3 of L-lactate dehydrogenase A chain	LDHA_HUMAN	15	57.9699	1.5797	WT	BAG3KO	nucleus,cytosol,membrane,extracellular exosome;	L-lactate dehydrogenase activity,protein binding,kinase binding,identical protein binding,cadherin binding,NAD binding;	response to hypoxia,lactate metabolic process,pyruvate metabolic process,glycolytic process,response to nutrient,response to glucose,NAD metabolic process,response to hydrogen peroxide,positive regulation of apoptotic process,response to estrogen,post-embryonic animal organ development,response to cAMP,oxidation-reduction process;
WT / BAG3KO	Q9ULQ1-3	Q9ULQ1-3	0.840563	0.840563	5.15739e-05	0.000215156	12	Q9ULQ1-3	TPCN1	Isoform 3 of Two pore calcium channel protein 1	TPC1_HUMAN	9	79.0748	1.79075	WT	BAG3KO
WT / BAG3KO	Q9H223	Q9H223	-0.642267	0.642267	5.18227e-05	0.000215516	12	Q9H223	EHD4	EH domain-containing protein 4	EHD4_HUMAN	20	-35.9295	0.640705	WT	BAG3KO	nucleus,endoplasmic reticulum,plasma membrane,membrane,early endosome membrane,perinuclear region of cytoplasm,recycling endosome membrane,extracellular exosome	nucleic acid binding,calcium ion binding,protein binding,ATP binding,GTP binding,cadherin binding	pinocytosis,regulation of endocytosis,endocytic recycling,positive regulation of peptidyl-tyrosine phosphorylation,protein homooligomerization,cellular response to growth factor stimulus
WT / BAG3KO	Q8NHP8	Q8NHP8	0.827775	0.827775	5.26248e-05	0.00021627	12	Q8NHP8	PLBD2	Putative phospholipase B-like 2	PLBL2_HUMAN	14	77.4945	1.77495	WT	BAG3KO	lysosomal lumen,extracellular exosome	hydrolase activity	lipid catabolic process
WT / BAG3KO	Q9H425	Q9H425	-1.27582	1.27582	5.26402e-05	0.00021627	12	Q9H425	C1orf198	Uncharacterized protein C1orf198	CA198_HUMAN	11	-58.7011	0.412989	WT	BAG3KO	cytosol
WT / BAG3KO	P07948	P07948	-1.06041	1.06041	5.29498e-05	0.000217071	12	P07948	LYN	Tyrosine-protein kinase Lyn	LYN_HUMAN	18	-52.0505	0.479495	WT	BAG3KO	nucleus,cytoplasm,mitochondrial intermembrane space,Golgi apparatus,cytosol,plasma membrane,cell-cell adherens junction,postsynaptic density,mitochondrial crista,extrinsic component of cytoplasmic side of plasma membrane,integrin alpha2-beta1 complex,mast cell granule,intracellular membrane-bounded organelle,membrane raft,perinuclear region of cytoplasm,extracellular exosome	protein tyrosine kinase activity,non-membrane spanning protein tyrosine kinase activity,receptor signaling protein tyrosine kinase activity,receptor binding,platelet-derived growth factor receptor binding,integrin binding,protein binding,ATP binding,kinase activity,SH3 domain binding,ubiquitin protein ligase binding,gamma-tubulin binding,glycosphingolipid binding,ion channel binding,ephrin recept…	B cell homeostasis,regulation of cytokine production,regulation of protein phosphorylation,negative regulation of protein phosphorylation,positive regulation of protein phosphorylation,stimulatory C-type lectin receptor signaling pathway,adaptive immune response,Fc receptor mediated stimulatory signaling pathway,tolerance induction to self antigen,histamine secretion by mast cell,platelet degranu…
WT / BAG3KO	Q12906-4;Q12906-6	Q12906-4;Q12906-6	-0.943534	0.943534	5.41114e-05	0.000221354	12	Q12906-4;Q12906-6	ILF3	Isoform 4 of Interleukin enhancer-binding factor 3;Isoform 6 of Interleukin enhancer-binding factor 3	ILF3_HUMAN	2	-48.0042	0.519958	WT	BAG3KO	;	;	;
WT / BAG3KO	P48960;P48960-2;P48960-3	P48960;P48960-2;P48960-3	-1.10368	1.10368	5.47376e-05	0.000222713	12	P48960;P48960-2;P48960-3	ADGRE5	Adhesion G protein-coupled receptor E5;Isoform 2 of Adhesion G protein-coupled receptor E5;Isoform 3 of Adhesion G protein-coupled receptor E5	AGRE5_HUMAN	8	-53.4671	0.465329	WT	BAG3KO	plasma membrane,integral component of plasma membrane,focal adhesion,membrane,secretory granule membrane,extracellular exosome;;	transmembrane signaling receptor activity,G-protein coupled receptor activity,calcium ion binding,protein binding;;	inflammatory response,immune response,cell adhesion,cell surface receptor signaling pathway,G-protein coupled receptor signaling pathway,cell-cell signaling,neutrophil degranulation;;
WT / BAG3KO	Q9HBL0	Q9HBL0	0.7386	0.7386	5.51192e-05	0.000223545	12	Q9HBL0	TNS1	Tensin-1	TENS1_HUMAN	56	66.8556	1.66856	WT	BAG3KO	cytoplasm,cytoskeleton,focal adhesion,cell surface	RNA binding,actin binding,protein binding	cell-substrate junction assembly,fibroblast migration
WT / BAG3KO	Q16555	Q16555	0.591072	0.591072	5.53212e-05	0.000223886	12	Q16555	DPYSL2	Dihydropyrimidinase-related protein 2	DPYL2_HUMAN	21	50.6366	1.50637	WT	BAG3KO	cytosol,plasma membrane,extracellular exosome,microtubule,membrane	dihydropyrimidinase activity,protein binding,microtubule binding,identical protein binding	nucleobase-containing compound metabolic process,endocytosis,cytoskeleton organization,signal transduction,nervous system development,axon guidance,brain development,regulation of axon extension
WT / BAG3KO	P50579	P50579	-0.757458	0.757458	5.61306e-05	0.000226194	12	P50579	METAP2	Methionine aminopeptidase 2	MAP2_HUMAN	14	-40.8462	0.591538	WT	BAG3KO	cytoplasm,cytosol,plasma membrane	RNA binding,aminopeptidase activity,metalloexopeptidase activity,metal ion binding	protein processing,peptidyl-methionine modification,regulation of rhodopsin mediated signaling pathway,N-terminal protein amino acid modification
WT / BAG3KO	P31930	P31930	-0.724651	0.724651	5.81413e-05	0.00023232	12	P31930	UQCRC1	Cytochrome b-c1 complex subunit 1, mitochondrial	QCR1_HUMAN	22	-39.4856	0.605144	WT	BAG3KO	mitochondrion,mitochondrial inner membrane,mitochondrial respiratory chain,mitochondrial respiratory chain complex III,cytosol,myelin sheath	metalloendopeptidase activity,protein binding,ubiquinol-cytochrome-c reductase activity,zinc ion binding,ubiquitin protein ligase binding	oxidative phosphorylation,mitochondrial electron transport, ubiquinol to cytochrome c,aerobic respiration,response to activity,protein processing,response to alkaloid,oxidation-reduction process
WT / BAG3KO	P32004-2;P32004-3	P32004-2;P32004-3	-1.89065	1.89065	5.8968e-05	0.000234141	12	P32004-2;P32004-3	L1CAM	Isoform 2 of Neural cell adhesion molecule L1;Isoform 3 of Neural cell adhesion molecule L1	L1CAM_HUMAN	49	-73.0315	0.269685	WT	BAG3KO	;	;	;
WT / BAG3KO	P78310;P78310-2;P78310-6	P78310;P78310-2;P78310-6	0.788681	0.788681	5.89055e-05	0.000234141	12	P78310;P78310-2;P78310-6	CXADR	Coxsackievirus and adenovirus receptor;Isoform 2 of Coxsackievirus and adenovirus receptor;Isoform 6 of Coxsackievirus and adenovirus receptor	CXAR_HUMAN	9	72.7494	1.72749	WT	BAG3KO	acrosomal vesicle,extracellular region,nucleoplasm,cytoplasm,plasma membrane,integral component of plasma membrane,cell-cell junction,adherens junction,cell-cell adherens junction,bicellular tight junction,basolateral plasma membrane,apicolateral plasma membrane,cell junction,filopodium,growth cone,macromolecular complex,neuron projection,cell body,membrane raft;;	virus receptor activity,integrin binding,protein binding,beta-catenin binding,PDZ domain binding,cell adhesion molecule binding,connexin binding,cell adhesive protein binding involved in AV node cell-bundle of His cell communication;;	mitochondrion organization,heterophilic cell-cell adhesion via plasma membrane cell adhesion molecules,heart development,germ cell migration,epithelial structure maintenance,neutrophil chemotaxis,actin cytoskeleton reorganization,cell-cell junction organization,gamma-delta T cell activation,viral entry into host cell,cardiac muscle fiber development,regulation of immune response,leukocyte migrati…
WT / BAG3KO	Q6NW40	Q6NW40	-1.66493	1.66493	5.95693e-05	0.000235514	12	Q6NW40	RGMB	RGM domain family member B	RGMB_HUMAN	8	-68.4641	0.315359	WT	BAG3KO	endoplasmic reticulum-Golgi intermediate compartment,plasma membrane,membrane raft,anchored component of plasma membrane	protein binding,coreceptor activity,identical protein binding	cell adhesion,signal transduction,BMP signaling pathway,positive regulation of transcription, DNA-templated
WT / BAG3KO	Q6NTF9;Q6NTF9-2	Q6NTF9;Q6NTF9-2	0.595234	0.595234	6.0315e-05	0.000236515	12	Q6NTF9;Q6NTF9-2	RHBDD2	Rhomboid domain-containing protein 2;Isoform 2 of Rhomboid domain-containing protein 2	RHBD2_HUMAN	4	51.0718	1.51072	WT	BAG3KO	Golgi membrane,nucleus,nucleoplasm,Golgi apparatus,integral component of membrane,perinuclear region of cytoplasm;	serine-type endopeptidase activity;	proteolysis;
WT / BAG3KO	Q8TAD7	Q8TAD7	-0.996576	0.996576	6.19559e-05	0.00024145	12	Q8TAD7	OCC1	Overexpressed in colon carcinoma 1 protein	OCC1_HUMAN	3	-49.8812	0.501188	WT	BAG3KO
WT / BAG3KO	Q7L0J3	Q7L0J3	0.64122	0.64122	6.28999e-05	0.000242632	12	Q7L0J3	SV2A	Synaptic vesicle glycoprotein 2A	SV2A_HUMAN	12	55.9648	1.55965	WT	BAG3KO	endoplasmic reticulum,plasma membrane,cell-cell junction,synaptic vesicle,integral component of synaptic vesicle membrane,dendrite,synaptic vesicle membrane,neuromuscular junction,neuronal cell body,terminal bouton,presynaptic active zone,neuron projection,integral component of membrane	receptor activity,protein kinase binding,transmembrane transporter activity	neurotransmitter transport,cellular calcium ion homeostasis,chemical synaptic transmission,regulation of gamma-aminobutyric acid secretion,transmembrane transport
WT / BAG3KO	P12814-2	P12814-2	0.651346	0.651346	6.54621e-05	0.000249467	12	P12814-2	ACTN1	Isoform 2 of Alpha-actinin-1	ACTN1_HUMAN	2	57.0633	1.57063	WT	BAG3KO
WT / BAG3KO	Q5BKT4;Q5I7T1	Q5BKT4;Q5I7T1	-0.685872	0.685872	6.68677e-05	0.000252286	12	Q5BKT4;Q5I7T1	ALG10;ALG10B	Dol-P-Glc:Glc(2)Man(9)GlcNAc(2)-PP-Dol alpha-1,2-glucosyltransferase;Putative Dol-P-Glc:Glc(2)Man(9)GlcNAc(2)-PP-Dol alpha-1,2-glucosyltransferase	AG10A_HUMAN;AG10B_HUMAN	6	-37.837	0.62163	WT	BAG3KO	endoplasmic reticulum membrane,integral component of membrane;endoplasmic reticulum,endoplasmic reticulum membrane,plasma membrane,integral component of membrane	dolichyl-phosphate-glucose-glycolipid alpha-glucosyltransferase activity,Requires Ontology;dolichyl-phosphate-glucose-glycolipid alpha-glucosyltransferase activity,transferase activity,Requires Ontology	dolichol-linked oligosaccharide biosynthetic process;protein glycosylation,dolichol-linked oligosaccharide biosynthetic process,positive regulation of protein glycosylation,positive regulation of inward rectifier potassium channel activity
WT / BAG3KO	P15924	P15924	0.677492	0.677492	6.7283e-05	0.000252845	12	P15924	DSP	Desmoplakin	DESP_HUMAN	129	59.9357	1.59936	WT	BAG3KO	cornified envelope,nucleus,plasma membrane,fascia adherens,intercalated disc,basolateral plasma membrane,desmosome,extracellular exosome,ficolin-1-rich granule membrane,intermediate filament	RNA binding,protein kinase C binding,structural molecule activity,structural constituent of cytoskeleton,protein binding,protein binding, bridging,cell adhesion molecule binding,cell adhesive protein binding involved in bundle of His cell-Purkinje myocyte communication,scaffold protein binding	desmosome organization,ventricular compact myocardium morphogenesis,epidermis development,peptide cross-linking,keratinocyte differentiation,keratinization,adherens junction organization,wound healing,neutrophil degranulation,intermediate filament organization,cornification,protein localization to adherens junction,bundle of His cell-Purkinje myocyte adhesion involved in cell communication,regula…
WT / BAG3KO	Q96RT1;Q96RT1-2;Q96RT1-3;Q96RT1-5;Q96RT1-7;Q96RT1-8;Q96RT1-9	Q96RT1;Q96RT1-2;Q96RT1-3;Q96RT1-5;Q96RT1-7;Q96RT1-8;Q96RT1-9	-0.813859	0.813859	6.79406e-05	0.000254307	12	Q96RT1;Q96RT1-2;Q96RT1-3;Q96RT1-5;Q96RT1-7;Q96RT1-8;Q96RT1-9	ERBIN	Erbin;Isoform 2 of Erbin;Isoform 3 of Erbin;Isoform 5 of Erbin;Isoform 7 of Erbin;Isoform 8 of Erbin;Isoform 9 of Erbin	ERBIN_HUMAN	57	-43.1142	0.568858	WT	BAG3KO	basement membrane,nucleus,cytoplasm,plasma membrane,basal plasma membrane,basolateral plasma membrane,nuclear speck,cell junction,hemidesmosome,nuclear membrane;;;;;;	receptor binding,ErbB-2 class receptor binding,structural constituent of cytoskeleton,protein binding,integrin binding;;;;;;	protein targeting,cell adhesion,signal transduction,epidermal growth factor receptor signaling pathway,integrin-mediated signaling pathway,cell growth,negative regulation of NF-kappaB transcription factor activity,response to muramyl dipeptide,response to lipopolysaccharide,ERBB2 signaling pathway,intermediate filament cytoskeleton organization,basal protein localization,establishment or maintena…
WT / BAG3KO	Q9H6R3	Q9H6R3	-0.602784	0.602784	6.90114e-05	0.000256886	12	Q9H6R3	ACSS3	Acyl-CoA synthetase short-chain family member 3, mitochondrial	ACSS3_HUMAN	13	-34.1518	0.658482	WT	BAG3KO	mitochondrial matrix	acetate-CoA ligase activity,ATP binding	ketone body biosynthetic process
WT / BAG3KO	P18827	P18827	-1.06626	1.06626	7.04141e-05	0.000260714	12	P18827	SDC1	Syndecan-1	SDC1_HUMAN	6	-52.2443	0.477557	WT	BAG3KO	Golgi lumen,plasma membrane,integral component of plasma membrane,external side of plasma membrane,cell surface,lysosomal lumen,extracellular exosome	protein binding,protein C-terminus binding,identical protein binding	retinoid metabolic process,ureteric bud development,glycosaminoglycan biosynthetic process,glycosaminoglycan catabolic process,inflammatory response,cell migration,cytokine-mediated signaling pathway,glycosaminoglycan metabolic process,wound healing,odontogenesis,response to hydrogen peroxide,myoblast development,leukocyte migration,response to glucocorticoid,response to cAMP,response to calcium …
WT / BAG3KO	Q9H334;Q9H334-4	Q9H334;Q9H334-4	0.855753	0.855753	7.0853e-05	0.000261081	12	Q9H334;Q9H334-4	FOXP1	Forkhead box protein P1;Isoform 4 of Forkhead box protein P1	FOXP1_HUMAN	10	80.9703	1.8097	WT	BAG3KO	nucleus,nucleoplasm;	RNA polymerase II transcription factor activity, sequence-specific DNA binding,protein binding,identical protein binding,sequence-specific DNA binding,protein self-association,metal ion binding,androgen receptor binding;	negative regulation of B cell apoptotic process,transcription, DNA-templated,regulation of transcription from RNA polymerase II promoter,positive regulation of endothelial cell migration,osteoclast differentiation,response to lipopolysaccharide,regulation of tumor necrosis factor production,somatic stem cell population maintenance,chemokine (C-C motif) ligand 2 secretion,osteoclast development,ma…
WT / BAG3KO	P08779	P08779	0.912437	0.912437	7.14287e-05	0.000261675	12	P08779	KRT16	Keratin, type I cytoskeletal 16	K1C16_HUMAN	7	88.2223	1.88222	WT	BAG3KO	nucleus,cytosol,cytoskeleton,intermediate filament,extracellular exosome	structural constituent of cytoskeleton,protein binding	morphogenesis of an epithelium,inflammatory response,cytoskeleton organization,aging,cell proliferation,epidermis development,keratinocyte differentiation,negative regulation of cell migration,keratinization,hair cycle,innate immune response,intermediate filament cytoskeleton organization,keratinocyte migration,establishment of skin barrier,cornification
WT / BAG3KO	Q9NU63;Q9NU63-2;Q9NU63-3	Q9NU63;Q9NU63-2;Q9NU63-3	0.852321	0.852321	7.23386e-05	0.000263984	12	Q9NU63;Q9NU63-2;Q9NU63-3	ZFP57	Zinc finger protein 57 homolog;Isoform 2 of Zinc finger protein 57 homolog;Isoform 3 of Zinc finger protein 57 homolog	ZFP57_HUMAN	1	80.5403	1.8054	WT	BAG3KO	nucleus;;	DNA binding,metal ion binding;;	regulation of gene expression by genetic imprinting,transcription, DNA-templated,regulation of transcription, DNA-templated,DNA methylation involved in embryo development;;
WT / BAG3KO	Q9NQ88	Q9NQ88	0.596286	0.596286	7.2756e-05	0.000263984	12	Q9NQ88	TIGAR	Fructose-2,6-bisphosphatase TIGAR	TIGAR_HUMAN	6	51.182	1.51182	WT	BAG3KO	intracellular,nucleus,cytoplasm,mitochondrial outer membrane,cytosol	bisphosphoglycerate 2-phosphatase activity,fructose-2,6-bisphosphate 2-phosphatase activity,protein binding,phosphatase activity	response to ischemia,fructose 2,6-bisphosphate metabolic process,autophagy,apoptotic process,cellular response to DNA damage stimulus,response to xenobiotic stimulus,response to gamma radiation,positive regulation of cardiac muscle cell apoptotic process,dephosphorylation,fructose 1,6-bisphosphate metabolic process,negative regulation of programmed cell death,regulation of pentose-phosphate shunt…
WT / BAG3KO	Q9BPX3	Q9BPX3	-0.702354	0.702354	7.27177e-05	0.000263984	12	Q9BPX3	NCAPG	Condensin complex subunit 3	CND3_HUMAN	10	-38.5431	0.614569	WT	BAG3KO	condensed chromosome, centromeric region,condensin complex,nucleus,cytoplasm,cytosol,membrane,condensed chromosome	protein binding	mitotic chromosome condensation,cell division
WT / BAG3KO	Q8N4C6;Q8N4C6-10;Q8N4C6-11;Q8N4C6-2;Q8N4C6-4;Q8N4C6-5;Q8N4C6-6;Q8N4C6-7;Q8N4C6-9	Q8N4C6;Q8N4C6-10;Q8N4C6-11;Q8N4C6-2;Q8N4C6-4;Q8N4C6-5;Q8N4C6-6;Q8N4C6-7;Q8N4C6-9	-0.894577	0.894577	7.36152e-05	0.00026493	10	Q8N4C6;Q8N4C6-10;Q8N4C6-11;Q8N4C6-2;Q8N4C6-4;Q8N4C6-5;Q8N4C6-6;Q8N4C6-7;Q8N4C6-9	NIN	Ninein;Isoform 3 of Ninein;Isoform 9 of Ninein;Isoform 2 of Ninein;Isoform 4 of Ninein;Isoform 5 of Ninein;Isoform 6 of Ninein;Isoform 7 of Ninein;Isoform 8 of Ninein	NIN_HUMAN	1	-46.2095	0.537905	WT	BAG3KO	pericentriolar material,spindle pole,nucleus,nucleolus,centrosome,centriole,microtubule minus-end,mitotic spindle,mitotic spindle pole,ciliary transition fiber,Requires Ontology;;;;;;;;	calcium ion binding,protein binding,GTP binding;;;;;;;;	protein localization,centriole-centriole cohesion,microtubule anchoring at centrosome,centrosome localization,centrosome-templated microtubule nucleation,microtubule cytoskeleton organization;;;;;;;;
WT / BAG3KO	P11047	P11047	-0.739322	0.739322	7.9069e-05	0.00027559	12	P11047	LAMC1	Laminin subunit gamma-1	LAMC1_HUMAN	70	-40.0979	0.599021	WT	BAG3KO	extracellular region,basement membrane,laminin-1 complex,extracellular space,endoplasmic reticulum lumen,extracellular matrix,laminin-10 complex,laminin-11 complex,extracellular exosome	extracellular matrix structural constituent	cell adhesion,endoderm development,cell migration,extracellular matrix disassembly,extracellular matrix organization,hemidesmosome assembly,substrate adhesion-dependent cell spreading,post-translational protein modification,cellular protein metabolic process,positive regulation of epithelial cell proliferation,macromolecular complex assembly
WT / BAG3KO	P32418-2	P32418-2	-0.745428	0.745428	7.87336e-05	0.00027559	12	P32418-2	SLC8A1	Isoform 3 of Sodium/calcium exchanger 1	NAC1_HUMAN	18	-40.3509	0.596491	WT	BAG3KO
WT / BAG3KO	Q9UJY1	Q9UJY1	2.96628	2.96628	7.91584e-05	0.00027559	12	Q9UJY1	HSPB8	Heat shock protein beta-8	HSPB8_HUMAN	5	681.521	7.81521	WT	BAG3KO	intracellular,nucleus,nucleoplasm,cytoplasm,cytosol	protein binding,identical protein binding,protein kinase activity	biological_process,regulation of cellular response to heat
WT / BAG3KO	Q14376	Q14376	0.704706	0.704706	8.12423e-05	0.000281303	12	Q14376	GALE	UDP-glucose 4-epimerase	GALE_HUMAN	10	62.9813	1.62981	WT	BAG3KO	cytosol,extracellular exosome	UDP-N-acetylglucosamine 4-epimerase activity,UDP-glucose 4-epimerase activity,identical protein binding,protein homodimerization activity	galactose catabolic process
WT / BAG3KO	Q9NZM1-3	Q9NZM1-3	-0.712798	0.712798	8.43165e-05	0.000289716	12	Q9NZM1-3	MYOF	Isoform 3 of Myoferlin	MYOF_HUMAN	1	-38.9864	0.610136	WT	BAG3KO
WT / BAG3KO	O94851-4	O94851-4	0.793431	0.793431	8.53197e-05	0.000290394	12	O94851-4	MICAL2	Isoform 4 of [F-actin]-monooxygenase MICAL2	MICA2_HUMAN	36	73.3191	1.73319	WT	BAG3KO
WT / BAG3KO	Q8IUX1;Q8IUX1-4	Q8IUX1;Q8IUX1-4	-0.700518	0.700518	8.55543e-05	0.000290394	12	Q8IUX1;Q8IUX1-4	TMEM126B	Complex I assembly factor TMEM126B, mitochondrial;Isoform 4 of Complex I assembly factor TMEM126B, mitochondrial	T126B_HUMAN	1	-38.4649	0.615351	WT	BAG3KO	cellular_component,mitochondrion,mitochondrial inner membrane,integral component of membrane;	molecular_function,protein binding;	biological_process,mitochondrial respiratory chain complex I assembly;
WT / BAG3KO	Q8NHP6	Q8NHP6	-1.01813	1.01813	8.6458e-05	0.000291892	12	Q8NHP6	MOSPD2	Motile sperm domain-containing protein 2	MSPD2_HUMAN	14	-50.6244	0.493756	WT	BAG3KO	plasma membrane,integral component of plasma membrane,membrane,specific granule membrane		chemotaxis,neutrophil degranulation,positive regulation of neutrophil chemotaxis,positive regulation of monocyte chemotaxis
WT / BAG3KO	Q9BX46;Q9H0Z9;Q9H0Z9-2	Q9BX46;Q9H0Z9;Q9H0Z9-2	-1.1567	1.1567	8.85698e-05	0.000296905	12	Q9BX46;Q9H0Z9;Q9H0Z9-2	RBM24;RBM38;RBM38	RNA-binding protein 24;RNA-binding protein 38;Isoform 2 of RNA-binding protein 38	RBM24_HUMAN;RBM38_HUMAN;RBM38_HUMAN	2	-55.1464	0.448536	WT	BAG3KO	nucleoplasm,cytosol;nucleus,cytosol;	mRNA 3'-UTR binding;RNA binding,mRNA binding;	regulation of myotube differentiation,cell differentiation,regulation of mRNA stability;mRNA processing,cell cycle,RNA splicing,regulation of myotube differentiation,cell differentiation,regulation of RNA splicing;
WT / BAG3KO	Q96CB9;Q96CB9-4	Q96CB9;Q96CB9-4	-0.587075	0.587075	8.90819e-05	0.000297774	12	Q96CB9;Q96CB9-4	NSUN4	5-methylcytosine rRNA methyltransferase NSUN4;Isoform 4 of 5-methylcytosine rRNA methyltransferase NSUN4	NSUN4_HUMAN	8	-33.4309	0.665691	WT	BAG3KO	mitochondrial matrix,mitochondrial large ribosomal subunit;	protein binding,methyltransferase activity,rRNA (cytosine-C5-)-methyltransferase activity,small ribosomal subunit rRNA binding;	rRNA methylation,mature ribosome assembly,positive regulation of mitochondrial translation,RNA methylation;
WT / BAG3KO	Q96PQ0	Q96PQ0	-1.8514	1.8514	8.91436e-05	0.000297774	12	Q96PQ0	SORCS2	VPS10 domain-containing receptor SorCS2	SORC2_HUMAN	16	-72.2877	0.277123	WT	BAG3KO	membrane,integral component of membrane	neuropeptide receptor activity	neuropeptide signaling pathway
WT / BAG3KO	Q9Y666	Q9Y666	3.66615	3.66615	8.9443e-05	0.000298248	12	Q9Y666	SLC12A7	Solute carrier family 12 member 7	S12A7_HUMAN	12	1169.47	12.6947	WT	BAG3KO	plasma membrane,integral component of plasma membrane	potassium:chloride symporter activity,protein kinase binding,potassium ion symporter activity	ion transport,cell volume homeostasis,chemical synaptic transmission,potassium ion transmembrane transport,chloride transmembrane transport,chloride ion homeostasis,potassium ion import,potassium ion homeostasis
WT / BAG3KO	P00750	P00750	-0.901456	0.901456	9.04292e-05	0.000298452	12	P00750	PLAT	Tissue-type plasminogen activator	TPA_HUMAN	21	-46.4654	0.535346	WT	BAG3KO	extracellular region,cytoplasm,cell surface,secretory granule,apical part of cell,extracellular exosome,extracellular matrix	serine-type endopeptidase activity,receptor binding,protein binding,phosphoprotein binding	response to hypoxia,cellular protein modification process,proteolysis,blood coagulation,smooth muscle cell migration,plasminogen activation,fibrinolysis,negative regulation of proteolysis,platelet-derived growth factor receptor signaling pathway
WT / BAG3KO	Q9UHB6	Q9UHB6	-0.698468	0.698468	9.04271e-05	0.000298452	12	Q9UHB6	LIMA1	LIM domain and actin-binding protein 1	LIMA1_HUMAN	45	-38.3774	0.616226	WT	BAG3KO	stress fiber,cytosol,plasma membrane,brush border,focal adhesion,actin cytoskeleton,cleavage furrow	actin monomer binding,protein binding,cadherin binding,metal ion binding,actin filament binding	negative regulation of actin filament depolymerization,ruffle organization,actin filament bundle assembly
WT / BAG3KO	P49736	P49736	-1.02736	1.02736	9.11857e-05	0.000300358	12	P49736	MCM2	DNA replication licensing factor MCM2	MCM2_HUMAN	25	-50.9393	0.490607	WT	BAG3KO	nuclear chromosome, telomeric region,chromatin,nucleus,nucleoplasm,nuclear origin of replication recognition complex,cytoplasm,microtubule cytoskeleton,MCM complex,nucleolus	DNA binding,DNA helicase activity,DNA replication origin binding,protein binding,ATP binding,enzyme binding,histone binding,metal ion binding	G1/S transition of mitotic cell cycle,DNA replication,DNA unwinding involved in DNA replication,DNA replication initiation,nucleosome assembly,apoptotic process,cellular response to interleukin-4,cochlea development
WT / BAG3KO	Q9Y6C2	Q9Y6C2	0.974519	0.974519	9.21473e-05	0.000302473	12	Q9Y6C2	EMILIN1	EMILIN-1	EMIL1_HUMAN	21	96.4986	1.96499	WT	BAG3KO	extracellular region,proteinaceous extracellular matrix,collagen trimer,extracellular space,extracellular matrix,integrin alpha4-beta1 complex,extracellular exosome,EMILIN complex	protein binding,extracellular matrix constituent conferring elasticity,identical protein binding,integrin binding involved in cell-matrix adhesion	cell adhesion,cell-matrix adhesion,cell migration,protein homotrimerization
WT / BAG3KO	O95817	O95817	4.71687	4.71687	9.38078e-05	0.000307391	12	O95817	BAG3	BAG family molecular chaperone regulator 3	BAG3_HUMAN	29	2529.78	26.2978	WT	BAG3KO	nucleus,cytoplasm,cytosol,plasma membrane,Z disc,neuron projection	adenyl-nucleotide exchange factor activity,protein binding,cadherin binding,chaperone binding	protein folding,brain development,extrinsic apoptotic signaling pathway via death domain receptors,negative regulation of striated muscle cell apoptotic process,spinal cord development,cellular response to heat,positive regulation of transcription factor import into nucleus,negative regulation of apoptotic process,positive regulation of protein export from nucleus,regulation of catalytic activity…
WT / BAG3KO	P12107;P12107-2;P12107-3	P12107;P12107-2;P12107-3	-1.64209	1.64209	9.53185e-05	0.000311004	12	P12107;P12107-2;P12107-3	COL11A1	Collagen alpha-1(XI) chain;Isoform B of Collagen alpha-1(XI) chain;Isoform C of Collagen alpha-1(XI) chain	COBA1_HUMAN	27	-67.9608	0.320392	WT	BAG3KO	extracellular region,collagen type XI trimer,extracellular space,endoplasmic reticulum lumen;;	extracellular matrix structural constituent,protein binding, bridging,metal ion binding,extracellular matrix binding;;	cartilage condensation,ossification,chondrocyte development,proteoglycan metabolic process,visual perception,sensory perception of sound,extracellular matrix organization,collagen fibril organization,collagen catabolic process,endodermal cell differentiation,tendon development,inner ear morphogenesis,embryonic skeletal system morphogenesis,detection of mechanical stimulus involved in sensory perc…
WT / BAG3KO	P36954	P36954	-1.14394	1.14394	9.55468e-05	0.000311004	12	P36954	POLR2I	DNA-directed RNA polymerase II subunit RPB9	RPB9_HUMAN	6	-54.7479	0.452521	WT	BAG3KO	nucleus,nucleoplasm,DNA-directed RNA polymerase II, core complex,nucleolus,DNA-directed RNA polymerase complex	nucleic acid binding,zinc ion binding,DNA-directed RNA polymerase activity	mRNA splicing, via spliceosome,maintenance of transcriptional fidelity during DNA-templated transcription elongation from RNA polymerase II promoter,transcription-coupled nucleotide-excision repair,transcription, DNA-templated,transcription from RNA polymerase II promoter,transcription initiation from RNA polymerase II promoter,transcription elongation from RNA polymerase II promoter,7-methylguan…
WT / BAG3KO	Q9H1J7	Q9H1J7	-1.32446	1.32446	9.59755e-05	0.000311797	12	Q9H1J7	WNT5B	Protein Wnt-5b	WNT5B_HUMAN	4	-60.0702	0.399298	WT	BAG3KO	extracellular region,proteinaceous extracellular matrix,extracellular space,endoplasmic reticulum lumen,Golgi lumen,plasma membrane,cell surface,endocytic vesicle membrane,extracellular exosome	receptor binding,frizzled binding	chondrocyte differentiation,Wnt signaling pathway,neuron differentiation,positive regulation of cell migration,wound healing,cell fate commitment,fat cell differentiation,positive regulation of fat cell differentiation,lens fiber cell development,cellular response to retinoic acid,negative regulation of canonical Wnt signaling pathway
WT / BAG3KO	P37235	P37235	-0.640071	0.640071	9.80331e-05	0.000314954	12	P37235	HPCAL1	Hippocalcin-like protein 1	HPCL1_HUMAN	13	-35.8319	0.641681	WT	BAG3KO	membrane,extracellular exosome	calcium ion binding,protein binding
WT / BAG3KO	P14543	P14543	-0.893873	0.893873	9.81114e-05	0.000314954	12	P14543	NID1	Nidogen-1	NID1_HUMAN	22	-46.1833	0.538167	WT	BAG3KO	extracellular region,basement membrane,basal lamina,extracellular matrix,extracellular exosome,cell periphery	calcium ion binding,collagen binding,laminin binding,laminin-1 binding,proteoglycan binding	cell-matrix adhesion,positive regulation of cell-substrate adhesion,extracellular matrix disassembly,extracellular matrix organization,glomerular basement membrane development,basement membrane organization
WT / BAG3KO	P33993	P33993	-1.09083	1.09083	0.000104648	0.000330305	12	P33993	MCM7	DNA replication licensing factor MCM7	MCM7_HUMAN	21	-53.0508	0.469492	WT	BAG3KO	nuclear chromosome, telomeric region,chromatin,nucleus,nucleoplasm,cytosol,membrane,MCM complex,nucleolus	single-stranded DNA binding,protein binding,ATP binding,DNA binding,ATP-dependent DNA helicase activity	G1/S transition of mitotic cell cycle,DNA replication,DNA unwinding involved in DNA replication,DNA replication initiation,cellular response to DNA damage stimulus,cell proliferation,regulation of phosphorylation,response to drug,cellular response to epidermal growth factor stimulus,cellular response to xenobiotic stimulus
WT / BAG3KO	Q14393;Q14393-1	Q14393;Q14393-1	0.732694	0.732694	0.000105319	0.000330305	12	Q14393;Q14393-1	GAS6	Growth arrest-specific protein 6;Isoform 2 of Growth arrest-specific protein 6	GAS6_HUMAN	25	66.1739	1.66174	WT	BAG3KO	extracellular region,extracellular space,cytoplasm,endoplasmic reticulum lumen,Golgi lumen,platelet alpha granule lumen,extracellular exosome;	phosphatidylserine binding,receptor binding,voltage-gated calcium channel activity,calcium ion binding,protein binding,protein tyrosine kinase activator activity,receptor tyrosine kinase binding,cysteine-type endopeptidase inhibitor activity involved in apoptotic process,receptor agonist activity,binding, bridging;	neuron migration,positive regulation of protein phosphorylation,positive regulation of cytokine-mediated signaling pathway,platelet degranulation,positive regulation of glomerular filtration,signal peptide processing,protein phosphorylation,ER to Golgi vesicle-mediated transport,phagocytosis,apoptotic process,cell cycle arrest,cell adhesion,signal transduction,enzyme linked receptor protein signa…
WT / BAG3KO	Q86XA9;Q86XA9-2	Q86XA9;Q86XA9-2	-2.08416	2.08416	0.000105022	0.000330305	12	Q86XA9;Q86XA9-2	HEATR5A	HEAT repeat-containing protein 5A;Isoform 2 of HEAT repeat-containing protein 5A	HTR5A_HUMAN	3	-76.4166	0.235834	WT	BAG3KO	endocytic vesicle,Golgi apparatus,membrane;	;	endocytosis,protein localization,retrograde transport, endosome to Golgi;
WT / BAG3KO	O75781;O75781-2	O75781;O75781-2	1.75727	1.75727	0.000104695	0.000330305	12	O75781;O75781-2	PALM	Paralemmin-1;Isoform 2 of Paralemmin-1	PALM_HUMAN	5	238.058	3.38058	WT	BAG3KO	nucleus,plasma membrane,integral component of plasma membrane,postsynaptic density,basolateral plasma membrane,apicolateral plasma membrane,axon,cytoplasmic vesicle,filopodium membrane,dendritic spine membrane,intracellular membrane-bounded organelle;	protein binding,D3 dopamine receptor binding;	cytoskeleton organization,adenylate cyclase-inhibiting G-protein coupled receptor signaling pathway,negative regulation of adenylate cyclase activity,regulation of cell shape,positive regulation of filopodium assembly,synapse maturation,negative regulation of dopamine receptor signaling pathway,cellular response to electrical stimulus,protein localization to plasma membrane,signaling;
WT / BAG3KO	P17931	P17931	0.634619	0.634619	0.00010627	0.000332136	12	P17931	LGALS3	Galectin-3	LEG3_HUMAN	10	55.2527	1.55253	WT	BAG3KO	immunological synapse,extracellular region,extracellular space,nucleus,spliceosomal complex,cytoplasm,mitochondrial inner membrane,plasma membrane,membrane,secretory granule membrane,extracellular matrix,extracellular exosome,ficolin-1-rich granule membrane	RNA binding,protein binding,IgE binding,carbohydrate binding,chemoattractant activity,laminin binding	monocyte chemotaxis,mRNA processing,RNA splicing,neutrophil chemotaxis,epithelial cell differentiation,regulation of T cell proliferation,neutrophil degranulation,innate immune response,regulation of myeloid cell differentiation,negative regulation of endocytosis,eosinophil chemotaxis,macrophage chemotaxis,negative regulation of T cell receptor signaling pathway,positive chemotaxis,regulation of …
WT / BAG3KO	Q14767	Q14767	0.961966	0.961966	0.000108648	0.000335146	12	Q14767	LTBP2	Latent-transforming growth factor beta-binding protein 2	LTBP2_HUMAN	27	94.7962	1.94796	WT	BAG3KO	extracellular region,proteinaceous extracellular matrix,extracellular space,intracellular,extracellular matrix,extracellular exosome	calcium ion binding,protein binding,heparin binding,growth factor binding	protein targeting,transforming growth factor beta receptor signaling pathway,protein secretion,fibril organization
WT / BAG3KO	P98155;P98155-2	P98155;P98155-2	1.02386	1.02386	0.00011216	0.000343741	12	P98155;P98155-2	VLDLR	Very low-density lipoprotein receptor;Isoform Short of Very low-density lipoprotein receptor	VLDLR_HUMAN	14	103.335	2.03335	WT	BAG3KO	lysosomal membrane,plasma membrane,clathrin-coated pit,membrane,integral component of membrane,very-low-density lipoprotein particle,receptor complex;	low-density lipoprotein receptor activity,calcium ion binding,protein binding,very-low-density lipoprotein particle receptor activity,apolipoprotein binding,very-low-density lipoprotein particle binding,glycoprotein transporter activity,reelin receptor activity,calcium-dependent protein binding;	negative regulation of transcription from RNA polymerase II promoter,lipid transport,receptor-mediated endocytosis,signal transduction,nervous system development,axon guidance,memory,cholesterol metabolic process,ventral spinal cord development,low-density lipoprotein particle receptor catabolic process,glycoprotein transport,very-low-density lipoprotein particle clearance,reelin-mediated signali…
WT / BAG3KO	P08473	P08473	-0.674099	0.674099	0.000113329	0.000343982	12	P08473	MME	Neprilysin	NEP_HUMAN	36	-37.3276	0.626724	WT	BAG3KO	cytoplasm,plasma membrane,integral component of plasma membrane,brush border,focal adhesion,synaptic vesicle,integral component of membrane,axon,dendrite,secretory granule membrane,neuron projection terminus,synapse,extracellular exosome	endopeptidase activity,metalloendopeptidase activity,protein binding,metallopeptidase activity,exopeptidase activity,zinc ion binding,peptide binding	kidney development,angiotensin maturation,proteolysis,peptide metabolic process,sensory perception of pain,neutrophil degranulation,creatinine metabolic process,beta-amyloid metabolic process,cellular response to cytokine stimulus,cellular response to UV-A,cellular response to UV-B,replicative senescence,beta-amyloid clearance
WT / BAG3KO	Q9NV92	Q9NV92	-1.17869	1.17869	0.000116732	0.000348722	12	Q9NV92	NDFIP2	NEDD4 family-interacting protein 2	NFIP2_HUMAN	4	-55.8249	0.441751	WT	BAG3KO	Golgi membrane,cytoplasm,mitochondrion,endoplasmic reticulum,Golgi apparatus,integral component of membrane,multivesicular body membrane,intracellular membrane-bounded organelle,perinuclear region of cytoplasm	signal transducer activity,protein binding,WW domain binding	vacuolar transport,signal transduction,negative regulation of gene expression,metal ion transport,positive regulation of protein ubiquitination,negative regulation of transporter activity,positive regulation of I-kappaB kinase/NF-kappaB signaling,negative regulation of protein transport
WT / BAG3KO	Q08431	Q08431	0.651653	0.651653	0.000117467	0.000348987	12	Q08431	MFGE8	Lactadherin	MFGM_HUMAN	20	57.0967	1.57097	WT	BAG3KO	extracellular region,extracellular space,endoplasmic reticulum lumen,external side of plasma membrane,membrane,extrinsic component of plasma membrane,extracellular matrix,extracellular exosome,extracellular vesicle	phosphatidylserine binding,integrin binding,phosphatidylethanolamine binding	angiogenesis,phagocytosis, recognition,phagocytosis, engulfment,cell adhesion,single fertilization,viral process,apoptotic cell clearance,post-translational protein modification,cellular protein metabolic process,positive regulation of phagocytosis
WT / BAG3KO	Q14699	Q14699	-0.66987	0.66987	0.000119054	0.000351228	12	Q14699	RFTN1	Raftlin	RFTN1_HUMAN	21	-37.1437	0.628563	WT	BAG3KO	cytoplasm,endosome,early endosome,plasma membrane,membrane raft,extracellular exosome	double-stranded RNA binding	membrane raft assembly,T cell antigen processing and presentation,protein transport into membrane raft,interleukin-17 production,dsRNA transport,toll-like receptor 3 signaling pathway,growth,response to exogenous dsRNA,T cell receptor signaling pathway,B cell receptor signaling pathway,protein localization to membrane raft
WT / BAG3KO	O43760;O43760-2	O43760;O43760-2	0.607882	0.607882	0.000119914	0.000352666	12	O43760;O43760-2	SYNGR2	Synaptogyrin-2;Isoform 2 of Synaptogyrin-2	SNG2_HUMAN	5	52.402	1.52402	WT	BAG3KO	lipid particle,integral component of membrane,cell junction,synaptic vesicle membrane,neuromuscular junction,extracellular exosome;	protein binding;	regulated exocytosis,synaptic vesicle membrane organization;
WT / BAG3KO	P25205	P25205	-1.11749	1.11749	0.000121541	0.000355794	12	P25205	MCM3	DNA replication licensing factor MCM3	MCM3_HUMAN	28	-53.9105	0.460895	WT	BAG3KO	nuclear chromosome, telomeric region,nucleus,nucleoplasm,alpha DNA polymerase:primase complex,centrosome,membrane,MCM complex,perinuclear region of cytoplasm,nucleolus	DNA binding,helicase activity,protein binding,ATP binding	G1/S transition of mitotic cell cycle,DNA replication,DNA replication initiation
WT / BAG3KO	Q53HL2	Q53HL2	-0.931441	0.931441	0.000122973	0.000358877	12	Q53HL2	CDCA8	Borealin	BOREA_HUMAN	5	-47.5666	0.524334	WT	BAG3KO	chromosome, centromeric region,nucleus,nucleoplasm,nucleolus,cytosol,chromocenter,midbody,chromosome passenger complex,macromolecular complex,intercellular bridge,spindle midzone	protein binding	sister chromatid cohesion,mitotic metaphase plate congression,protein sumoylation,chromosome organization,cell division,mitotic sister chromatid segregation
WT / BAG3KO	O95486	O95486	0.625413	0.625413	0.000124922	0.000361283	12	O95486	SEC24A	Protein transport protein Sec24A	SC24A_HUMAN	21	54.2653	1.54265	WT	BAG3KO	Golgi membrane,endoplasmic reticulum membrane,cytosol,ER to Golgi transport vesicle membrane,COPII vesicle coat	protein binding,zinc ion binding	antigen processing and presentation of peptide antigen via MHC class I,intracellular protein transport,ER to Golgi vesicle-mediated transport,antigen processing and presentation of exogenous peptide antigen via MHC class II,regulation of low-density lipoprotein particle receptor biosynthetic process,COPII vesicle coating,positive regulation of protein secretion,cargo loading into COPII-coated ves…
WT / BAG3KO	P61952	P61952	-1.14199	1.14199	0.000124942	0.000361283	12	P61952	GNG11	Guanine nucleotide-binding protein G(I)/G(S)/G(O) subunit gamma-11	GBG11_HUMAN	3	-54.6865	0.453135	WT	BAG3KO	heterotrimeric G-protein complex,plasma membrane	GTPase activity,signal transducer activity	signal transduction,G-protein coupled receptor signaling pathway,cellular response to glucagon stimulus
WT / BAG3KO	Q15147-4	Q15147-4	-1.82789	1.82789	0.000125487	0.000361775	12	Q15147-4	PLCB4	Isoform 3 of 1-phosphatidylinositol 4,5-bisphosphate phosphodiesterase beta-4	PLCB4_HUMAN	29	-71.8324	0.281676	WT	BAG3KO
WT / BAG3KO	P11172	P11172	-3.44894	3.44894	0.000128307	0.000368202	12	P11172	UMPS	Uridine 5'-monophosphate synthase	UMPS_HUMAN	13	-90.8427	0.0915728	WT	BAG3KO	nucleus,cytoplasm,cytosol	orotate phosphoribosyltransferase activity,orotidine-5'-phosphate decarboxylase activity	'de novo' pyrimidine nucleobase biosynthetic process,UMP biosynthetic process,female pregnancy,lactation,cellular response to drug,'de novo' UMP biosynthetic process,pyrimidine nucleoside biosynthetic process
WT / BAG3KO	Q9BUL9	Q9BUL9	1.79082	1.79082	0.000128116	0.000368202	10	Q9BUL9	RPP25	Ribonuclease P protein subunit p25	RPP25_HUMAN	3	246.01	3.4601	WT	BAG3KO	ribonuclease MRP complex,nucleoplasm,microtubule organizing center,multimeric ribonuclease P complex	RNA binding,protein binding,ribonuclease P activity	tRNA 5'-leader removal,rRNA processing,RNA phosphodiester bond hydrolysis, endonucleolytic
WT / BAG3KO	Q13950;Q13950-2;Q13950-3	Q13950;Q13950-2;Q13950-3	-1.56205	1.56205	0.000131434	0.000373778	12	Q13950;Q13950-2;Q13950-3	RUNX2	Runt-related transcription factor 2;Isoform 2 of Runt-related transcription factor 2;Isoform 3 of Runt-related transcription factor 2	RUNX2_HUMAN	3	-66.1331	0.338669	WT	BAG3KO	nuclear chromatin,nucleus,nucleoplasm,transcription factor complex,cytosol;;	RNA polymerase II core promoter proximal region sequence-specific DNA binding,RNA polymerase II transcription factor activity, sequence-specific DNA binding,transcriptional activator activity, RNA polymerase II core promoter proximal region sequence-specific binding,chromatin binding,transcription factor activity, sequence-specific DNA binding,protein binding,ATP binding,protein domain specific b…	ossification,osteoblast differentiation,endochondral ossification,osteoblast fate commitment,chondrocyte differentiation,chondrocyte development,osteoblast development,regulation of transcription from RNA polymerase II promoter,transcription initiation from RNA polymerase II promoter,positive regulation of cell proliferation,hemopoiesis,neuron differentiation,T cell differentiation,BMP signaling …
WT / BAG3KO	P42771;P42771-4	P42771;P42771-4	-1.18352	1.18352	0.000133866	0.000377294	12	P42771;P42771-4	CDKN2A	Cyclin-dependent kinase inhibitor 2A;Isoform 5 of Cyclin-dependent kinase inhibitor 2A	CDN2A_HUMAN	6	-55.9723	0.440277	WT	BAG3KO	nucleus,cytoplasm,cytosol,senescence-associated heterochromatin focus;	RNA binding,cyclin-dependent protein serine/threonine kinase inhibitor activity,protein binding,protein kinase binding,NF-kappaB binding;	G1/S transition of mitotic cell cycle,negative regulation of cell-matrix adhesion,cell cycle arrest,Ras protein signal transduction,negative regulation of cell proliferation,negative regulation of cell growth,negative regulation of cyclin-dependent protein serine/threonine kinase activity involved in G1/S transition of mitotic cell cycle,negative regulation of NF-kappaB transcription factor activ…
WT / BAG3KO	Q53EL6;Q53EL6-2	Q53EL6;Q53EL6-2	1.38092	1.38092	0.000135727	0.00038084	12	Q53EL6;Q53EL6-2	PDCD4	Programmed cell death protein 4;Isoform 2 of Programmed cell death protein 4	PDCD4_HUMAN	12	160.434	2.60434	WT	BAG3KO	nucleus,cytoplasm,cytosol;	RNA binding,protein binding;	apoptotic process,cell aging,BMP signaling pathway,interleukin-12-mediated signaling pathway,negative regulation of apoptotic process,negative regulation of JUN kinase activity,negative regulation of cell cycle,negative regulation of transcription, DNA-templated,positive regulation of inflammatory response,epithelial to mesenchymal transition involved in cardiac fibroblast development,cellular re…
WT / BAG3KO	P33991	P33991	-0.84456	0.84456	0.00014152	0.000393018	12	P33991	MCM4	DNA replication licensing factor MCM4	MCM4_HUMAN	24	-44.312	0.55688	WT	BAG3KO	nuclear chromosome, telomeric region,nucleus,nucleoplasm,membrane,MCM complex	single-stranded DNA binding,protein binding,ATP binding,ATP-dependent DNA helicase activity	G1/S transition of mitotic cell cycle,DNA replication,DNA unwinding involved in DNA replication,DNA replication initiation
WT / BAG3KO	P13716	P13716	1.0687	1.0687	0.000147057	0.000403077	12	P13716	ALAD	Delta-aminolevulinic acid dehydratase	HEM2_HUMAN	6	109.755	2.09755	WT	BAG3KO	extracellular region,nucleus,cytosol,proteasome core complex,secretory granule lumen,extracellular exosome,ficolin-1-rich granule lumen	catalytic activity,porphobilinogen synthase activity,zinc ion binding,identical protein binding,proteasome core complex binding	response to hypoxia,protoporphyrinogen IX biosynthetic process,heme biosynthetic process,response to oxidative stress,response to herbicide,response to iron ion,response to zinc ion,response to aluminum ion,response to ionizing radiation,response to vitamin B1,response to selenium ion,response to activity,response to cobalt ion,response to lipopolysaccharide,response to vitamin E,response to amin…
WT / BAG3KO	P03956	P03956	-2.31972	2.31972	0.0001556	0.000420407	10	P03956	MMP1	Interstitial collagenase	MMP1_HUMAN	5	-79.9694	0.200306	WT	BAG3KO	extracellular region,proteinaceous extracellular matrix	endopeptidase activity,metalloendopeptidase activity,serine-type endopeptidase activity,zinc ion binding	proteolysis,viral process,cytokine-mediated signaling pathway,extracellular matrix disassembly,collagen catabolic process,positive regulation of protein oligomerization,cellular protein metabolic process,leukocyte migration
WT / BAG3KO	Q96BA8	Q96BA8	-0.848485	0.848485	0.000157892	0.000424182	12	Q96BA8	CREB3L1	Cyclic AMP-responsive element-binding protein 3-like protein 1	CR3L1_HUMAN	11	-44.4632	0.555368	WT	BAG3KO	nucleus,endoplasmic reticulum,endoplasmic reticulum membrane,membrane,integral component of membrane	RNA polymerase II transcription factor activity, sequence-specific DNA binding,transcriptional activator activity, RNA polymerase II core promoter proximal region sequence-specific binding,chromatin binding,protein binding,cAMP response element binding,transcription regulatory region DNA binding,SMAD binding,RNA polymerase II regulatory region sequence-specific DNA binding,transcriptional activat…	osteoblast differentiation,transcription from RNA polymerase II promoter,multicellular organism development,endoplasmic reticulum unfolded protein response,positive regulation of collagen biosynthetic process,extracellular matrix constituent secretion,negative regulation of endoplasmic reticulum stress-induced intrinsic apoptotic signaling pathway,positive regulation of transcription from RNA pol…
WT / BAG3KO	Q96KN1	Q96KN1	1.07538	1.07538	0.000158756	0.000425898	12	Q96KN1	LRATD2	Protein LRATD2	LRAT2_HUMAN	7	110.728	2.10728	WT	BAG3KO	cytoplasm,plasma membrane	protein binding
WT / BAG3KO	Q96Q45;Q96Q45-5	Q96Q45;Q96Q45-5	-0.657719	0.657719	0.000160869	0.000427331	12	Q96Q45;Q96Q45-5	TMEM237	Transmembrane protein 237;Isoform 5 of Transmembrane protein 237	TM237_HUMAN	9	-36.612	0.63388	WT	BAG3KO	membrane,integral component of membrane,ciliary transition zone;	protein binding;	regulation of Wnt signaling pathway,cilium morphogenesis;
WT / BAG3KO	Q9H6K4;Q9H6K4-2	Q9H6K4;Q9H6K4-2	-0.735305	0.735305	0.000161111	0.000427374	12	Q9H6K4;Q9H6K4-2	OPA3	Optic atrophy 3 protein;Isoform 2 of Optic atrophy 3 protein	OPA3_HUMAN	2	-39.9309	0.600691	WT	BAG3KO	mitochondrion;	;	visual perception,regulation of lipid metabolic process,growth,response to stimulus,neuromuscular process,mitochondrion morphogenesis;
WT / BAG3KO	Q53EU6	Q53EU6	-2.60518	2.60518	0.000164469	0.000434454	10	Q53EU6	GPAT3	Glycerol-3-phosphate acyltransferase 3	GPAT3_HUMAN	6	-83.5653	0.164347	WT	BAG3KO	endoplasmic reticulum,endoplasmic reticulum membrane,integral component of membrane	1-acylglycerol-3-phosphate O-acyltransferase activity,glycerol-3-phosphate O-acyltransferase activity,Requires Ontology	phosphatidic acid biosynthetic process,CDP-diacylglycerol biosynthetic process,triglyceride biosynthetic process,regulation of TOR signaling
WT / BAG3KO	Q6NUP7;Q6NUP7-2	Q6NUP7;Q6NUP7-2	-0.622738	0.622738	0.000168695	0.000439898	12	Q6NUP7;Q6NUP7-2	PPP4R4	Serine/threonine-protein phosphatase 4 regulatory subunit 4;Isoform 2 of Serine/threonine-protein phosphatase 4 regulatory subunit 4	PP4R4_HUMAN	1	-35.0563	0.649437	WT	BAG3KO	cytoplasm,cytosol,protein serine/threonine phosphatase complex;	protein binding,protein phosphatase regulator activity;	negative regulation of phosphoprotein phosphatase activity,regulation of protein serine/threonine phosphatase activity;
WT / BAG3KO	Q8TBF4	Q8TBF4	-0.683558	0.683558	0.000174877	0.000452553	12	Q8TBF4	ZCRB1	Zinc finger CCHC-type and RNA-binding motif-containing protein 1	ZCRB1_HUMAN	4	-37.7372	0.622628	WT	BAG3KO	nucleoplasm,U12-type spliceosomal complex	RNA binding,zinc ion binding	mRNA splicing, via spliceosome,RNA splicing
WT / BAG3KO	Q13112	Q13112	-0.652527	0.652527	0.000174904	0.000452553	12	Q13112	CHAF1B	Chromatin assembly factor 1 subunit B	CAF1B_HUMAN	10	-36.3835	0.636165	WT	BAG3KO	nuclear chromatin,nucleus,nucleoplasm,cytoplasm,macromolecular complex,CAF-1 complex,cytosol	chromatin binding,protein binding,histone binding,unfolded protein binding	DNA replication,DNA repair,DNA replication-dependent nucleosome assembly,transcription, DNA-templated,regulation of transcription, DNA-templated,cell cycle,chromatin assembly,nucleosome assembly
WT / BAG3KO	P31641	P31641	-0.820663	0.820663	0.000177749	0.000456173	12	P31641	SLC6A6	Sodium- and chloride-dependent taurine transporter	SC6A6_HUMAN	7	-43.3818	0.566182	WT	BAG3KO	plasma membrane,integral component of plasma membrane,integral component of membrane	neurotransmitter:sodium symporter activity,taurine:sodium symporter activity,amino acid transmembrane transporter activity,transporter activity	amino acid transmembrane transport,cellular amino acid metabolic process,neurotransmitter transport,amino acid transport,taurine transport,transport
WT / BAG3KO	Q9UBG0	Q9UBG0	0.7604	0.7604	0.000178032	0.000456283	12	Q9UBG0	MRC2	C-type mannose receptor 2	MRC2_HUMAN	46	69.3961	1.69396	WT	BAG3KO	integral component of plasma membrane,focal adhesion,membrane	transmembrane signaling receptor activity,protein binding,collagen binding,carbohydrate binding	osteoblast differentiation,endocytosis,signal transduction,collagen catabolic process
WT / BAG3KO	Q8WXF7;Q8WXF7-2	Q8WXF7;Q8WXF7-2	0.784333	0.784333	0.00017982	0.000459	12	Q8WXF7;Q8WXF7-2	ATL1	Atlastin-1;Isoform 2 of Atlastin-1	ATLA1_HUMAN	20	72.2296	1.7223	WT	BAG3KO	Golgi cis cisterna,Golgi membrane,endoplasmic reticulum,endoplasmic reticulum membrane,Golgi apparatus,integral component of membrane,axon,endoplasmic reticulum tubular network,endoplasmic reticulum tubular network membrane;	GTPase activity,protein binding,GTP binding,identical protein binding;	endoplasmic reticulum organization,axonogenesis,protein homooligomerization,endoplasmic reticulum tubular network membrane organization;
WT / BAG3KO	Q7RTV5	Q7RTV5	-0.747125	0.747125	0.000186312	0.00046972	12	Q7RTV5	PRXL2C	Peroxiredoxin-like 2C	PXL2C_HUMAN	6	-40.4211	0.595789	WT	BAG3KO		antioxidant activity	oxidation-reduction process,cellular oxidant detoxification
WT / BAG3KO	Q8IYM9;Q8IYM9-2	Q8IYM9;Q8IYM9-2	0.921687	0.921687	0.00019197	0.000478407	12	Q8IYM9;Q8IYM9-2	TRIM22	E3 ubiquitin-protein ligase TRIM22;Isoform 2 of E3 ubiquitin-protein ligase TRIM22	TRI22_HUMAN	7	89.433	1.89433	WT	BAG3KO	nucleus,nucleoplasm,cytoplasm,Golgi apparatus,cytosol,Cajal body,nuclear body,nuclear speck;	transcription factor activity, sequence-specific DNA binding,transcription corepressor activity,protein binding,zinc ion binding,transferase activity,protein kinase binding,protein binding, bridging;	transcription, DNA-templated,regulation of transcription, DNA-templated,immune response,response to virus,positive regulation of autophagy,viral process,protein ubiquitination,regulation of protein localization,positive regulation of I-kappaB kinase/NF-kappaB signaling,positive regulation of sequence-specific DNA binding transcription factor activity,positive regulation of NF-kappaB transcription…
WT / BAG3KO	O43157;O43157-2	O43157;O43157-2	1.61984	1.61984	0.000194491	0.000482787	12	O43157;O43157-2	PLXNB1	Plexin-B1;Isoform 2 of Plexin-B1	PLXB1_HUMAN	16	207.341	3.07341	WT	BAG3KO	semaphorin receptor complex,extracellular region,intracellular,plasma membrane,integral component of plasma membrane;	receptor activity,transmembrane signaling receptor activity,GTPase activator activity,protein binding,semaphorin receptor activity,semaphorin receptor binding,GTPase activating protein binding;	negative regulation of cell adhesion,signal transduction,G-protein coupled receptor signaling pathway,regulation of cell shape,positive regulation of phosphatidylinositol 3-kinase signaling,cell migration,negative regulation of osteoblast proliferation,intracellular signal transduction,regulation of GTPase activity,positive regulation of GTPase activity,ossification involved in bone maturation,ax…
WT / BAG3KO	Q9Y2D5-6	Q9Y2D5-6	-0.947554	0.947554	0.000194884	0.000483128	12	Q9Y2D5-6	AKAP2	Isoform 4 of A-kinase anchor protein 2	AKAP2_HUMAN	43	-48.1489	0.518511	WT	BAG3KO
WT / BAG3KO	Q13488	Q13488	0.850549	0.850549	0.00019567	0.000483938	12	Q13488	TCIRG1	V-type proton ATPase 116 kDa subunit a isoform 3	VPP3_HUMAN	22	80.3187	1.80319	WT	BAG3KO	vacuolar proton-transporting V-type ATPase, V0 domain,mitochondrion,lysosomal membrane,plasma membrane,integral component of plasma membrane,endosome membrane,apical plasma membrane,vacuolar proton-transporting V-type ATPase complex,phagocytic vesicle membrane,ficolin-1-rich granule membrane	transporter activity,proton-transporting ATPase activity, rotational mechanism,ATPase binding	cellular defense response,vacuolar acidification,protein catabolic process in the vacuole,positive regulation of cell proliferation,insulin receptor signaling pathway,ATP synthesis coupled proton transport,ATP hydrolysis coupled proton transport,macroautophagy,transferrin transport,ion transmembrane transport,neutrophil degranulation,vacuolar proton-transporting V-type ATPase complex assembly,pha…
WT / BAG3KO	Q8N357	Q8N357	0.680845	0.680845	0.000197331	0.000484125	12	Q8N357	SLC35F6	Solute carrier family 35 member F6	S35F6_HUMAN	3	60.3078	1.60308	WT	BAG3KO	nucleoplasm,mitochondrion,lysosomal membrane,cytosol,integral component of membrane,intracellular membrane-bounded organelle,extracellular exosome	protein binding,transmembrane transporter activity	positive regulation of cell proliferation,transmembrane transport,negative regulation of mitochondrial outer membrane permeabilization involved in apoptotic signaling pathway
WT / BAG3KO	Q9UQB8;Q9UQB8-2;Q9UQB8-3;Q9UQB8-4;Q9UQB8-5;Q9UQB8-6	Q9UQB8;Q9UQB8-2;Q9UQB8-3;Q9UQB8-4;Q9UQB8-5;Q9UQB8-6	0.740433	0.740433	0.000198749	0.000486345	12	Q9UQB8;Q9UQB8-2;Q9UQB8-3;Q9UQB8-4;Q9UQB8-5;Q9UQB8-6	BAIAP2	Brain-specific angiogenesis inhibitor 1-associated protein 2;Isoform 2 of Brain-specific angiogenesis inhibitor 1-associated protein 2;Isoform 3 of Brain-specific angiogenesis inhibitor 1-associated protein 2;Isoform 4 of Brain-specific angiogenesis inhibitor 1-associated protein 2;Isoform 5 of Brain-specific angiogenesis inhibitor 1-associated protein 2;Isoform 6 of Brain-specific angiogenesis i…	BAIP2_HUMAN	16	67.0677	1.67068	WT	BAG3KO	ruffle,cytoplasm,rough endoplasmic reticulum,Golgi apparatus,cytosol,microtubule,plasma membrane,cell-cell adherens junction,postsynaptic density,secretory granule,filopodium,neuronal cell body,dendritic shaft,neuron projection terminus,excitatory synapse,Requires Ontology,extracellular exosome,synaptic membrane,presynapse,actin cytoskeleton,nucleoplasm;;;;;	transcription cofactor binding,protein binding,protein C-terminus binding,cytoskeletal adaptor activity,PDZ domain binding,identical protein binding,proline-rich region binding,scaffold protein binding,cadherin binding involved in cell-cell adhesion;;;;;	plasma membrane organization,axonogenesis,brain development,insulin receptor signaling pathway,regulation of cell shape,response to bacterium,dendrite development,positive regulation of actin filament polymerization,regulation of actin cytoskeleton organization,protein localization to synapse,Fc-gamma receptor signaling pathway involved in phagocytosis,vascular endothelial growth factor receptor …
WT / BAG3KO	Q9HA38-2	Q9HA38-2	0.837669	0.837669	0.000201805	0.000491077	12	Q9HA38-2	ZMAT3	Isoform 2 of Zinc finger matrin-type protein 3	ZMAT3_HUMAN	1	78.7161	1.78716	WT	BAG3KO
WT / BAG3KO	O75676;O75676-2	O75676;O75676-2	-1.05619	1.05619	0.000204568	0.000494349	12	O75676;O75676-2	RPS6KA4	Ribosomal protein S6 kinase alpha-4;Isoform 2 of Ribosomal protein S6 kinase alpha-4	KS6A4_HUMAN	4	-51.9099	0.480901	WT	BAG3KO	nucleus,nucleoplasm,cytoplasm,cytosol;	magnesium ion binding,protein serine/threonine kinase activity,ribosomal protein S6 kinase activity,protein binding,ATP binding;	negative regulation of cytokine production,regulation of transcription, DNA-templated,protein phosphorylation,inflammatory response,histone phosphorylation,positive regulation of CREB transcription factor activity,positive regulation of histone phosphorylation,positive regulation of histone acetylation,intracellular signal transduction,histone H3-S10 phosphorylation,histone H3-S28 phosphorylation…
WT / BAG3KO	O00479	O00479	1.08189	1.08189	0.000206268	0.000497037	12	O00479	HMGN4	High mobility group nucleosome-binding domain-containing protein 4	HMGN4_HUMAN	2	111.68	2.1168	WT	BAG3KO	chromatin,nucleus	protein binding,nucleosomal DNA binding
WT / BAG3KO	Q9P2K5	Q9P2K5	-0.683844	0.683844	0.000207018	0.000497579	12	Q9P2K5	MYEF2	Myelin expression factor 2	MYEF2_HUMAN	16	-37.7496	0.622504	WT	BAG3KO	nucleus,intracellular ribonucleoprotein complex,cytoplasm	RNA polymerase II transcription factor activity, sequence-specific DNA binding,single-stranded DNA binding,RNA binding,RNA polymerase II core promoter proximal region sequence-specific DNA binding,transcriptional repressor activity, RNA polymerase II core promoter proximal region sequence-specific binding,mRNA binding	transcription, DNA-templated,regulation of transcription from RNA polymerase II promoter,myotube differentiation,neuron differentiation
WT / BAG3KO	Q9H5K3	Q9H5K3	1.10948	1.10948	0.00020799	0.00049865	12	Q9H5K3	POMK	Protein O-mannose kinase	SG196_HUMAN	10	115.767	2.15767	WT	BAG3KO	endoplasmic reticulum membrane,integral component of membrane	protein kinase activity,ATP binding,phosphotransferase activity, alcohol group as acceptor,carbohydrate kinase activity	neuron migration,protein phosphorylation,protein O-linked glycosylation,brain development,learning or memory,sensory perception of pain,carbohydrate phosphorylation,neuromuscular process
WT / BAG3KO	Q92871	Q92871	0.619731	0.619731	0.000210343	0.000503018	12	Q92871	PMM1	Phosphomannomutase 1	PMM1_HUMAN	5	53.6589	1.53659	WT	BAG3KO	cytosol,neuronal cell body	phosphomannomutase activity,protein binding,metal ion binding	mannose metabolic process,protein N-linked glycosylation,GDP-mannose biosynthetic process,protein targeting to ER,cellular response to leukemia inhibitory factor
WT / BAG3KO	P07099	P07099	0.69483	0.69483	0.000217714	0.000516731	12	P07099	EPHX1	Epoxide hydrolase 1	HYEP_HUMAN	16	61.8694	1.61869	WT	BAG3KO	endoplasmic reticulum membrane,integral component of membrane,organelle membrane	epoxide hydrolase activity,cis-stilbene-oxide hydrolase activity	xenobiotic metabolic process,response to toxic substance,response to organic cyclic compound,aromatic compound catabolic process,epoxide metabolic process
WT / BAG3KO	P30837	P30837	-0.883603	0.883603	0.000218305	0.000517079	12	P30837	ALDH1B1	Aldehyde dehydrogenase X, mitochondrial	AL1B1_HUMAN	20	-45.7988	0.542012	WT	BAG3KO	nucleoplasm,mitochondrion,mitochondrial matrix,intracellular membrane-bounded organelle	aldehyde dehydrogenase (NAD) activity,NAD binding	carbohydrate metabolic process,ethanol catabolic process,ethanol oxidation
WT / BAG3KO	P09486	P09486	0.777966	0.777966	0.000219068	0.000517995	12	P09486	SPARC	SPARC	SPRC_HUMAN	14	71.4711	1.71471	WT	BAG3KO	extracellular region,basement membrane,extracellular space,cytoplasm,cell surface,nuclear matrix,platelet alpha granule,platelet alpha granule membrane,platelet alpha granule lumen,endocytic vesicle lumen,mitochondrion,plasma membrane	calcium ion binding,protein binding,collagen binding,extracellular matrix binding	ossification,negative regulation of endothelial cell proliferation,platelet degranulation,receptor-mediated endocytosis,signal transduction,heart development,response to gravity,response to lead ion,positive regulation of endothelial cell migration,negative regulation of angiogenesis,regulation of cell morphogenesis,extracellular matrix organization,lung development,response to lipopolysaccharide…
WT / BAG3KO	Q14439;Q14439-3	Q14439;Q14439-3	-0.98428	0.98428	0.000222799	0.000524853	12	Q14439;Q14439-3	GPR176	G-protein coupled receptor 176;Isoform 3 of G-protein coupled receptor 176	GP176_HUMAN	6	-49.4522	0.505478	WT	BAG3KO	plasma membrane,integral component of plasma membrane;	G-protein coupled receptor activity;	G-protein coupled receptor signaling pathway,adenylate cyclase-inhibiting G-protein coupled receptor signaling pathway,chemical synaptic transmission,negative regulation of cAMP biosynthetic process,circadian behavior;
WT / BAG3KO	Q04727;Q04727-2;Q04727-3;Q04727-4	Q04727;Q04727-2;Q04727-3;Q04727-4	-1.5906	1.5906	0.000225288	0.000528743	12	Q04727;Q04727-2;Q04727-3;Q04727-4	TLE4	Transducin-like enhancer protein 4;Isoform 2 of Transducin-like enhancer protein 4;Isoform 3 of Transducin-like enhancer protein 4;Isoform 4 of Transducin-like enhancer protein 4	TLE4_HUMAN	5	-66.7966	0.332034	WT	BAG3KO	nucleus,nucleoplasm,beta-catenin-TCF complex;;;	molecular_function,chromatin binding,transcription factor activity, RNA polymerase II distal enhancer sequence-specific binding,transcription corepressor activity,protein binding,repressing transcription factor binding;;;	negative regulation of transcription from RNA polymerase II promoter,transcription, DNA-templated,biological_process,Wnt signaling pathway,beta-catenin-TCF complex assembly,cellular response to leukemia inhibitory factor;;;
WT / BAG3KO	Q99594	Q99594	1.1661	1.1661	0.000227146	0.000529546	12	Q99594	TEAD3	Transcriptional enhancer factor TEF-5	TEAD3_HUMAN	4	124.404	2.24404	WT	BAG3KO	nucleus,nucleoplasm,transcription factor complex	RNA polymerase II transcription factor activity, sequence-specific DNA binding,RNA polymerase II transcription factor binding,transcription factor activity, sequence-specific DNA binding,protein binding,sequence-specific DNA binding,transcription regulatory region DNA binding	regulation of transcription from RNA polymerase II promoter,transcription initiation from RNA polymerase II promoter,female pregnancy,hippo signaling,positive regulation of transcription from RNA polymerase II promoter,embryonic organ development,asymmetric neuroblast division
WT / BAG3KO	Q15063-3;Q15063-5	Q15063-3;Q15063-5	1.74313	1.74313	0.000226671	0.000529546	12	Q15063-3;Q15063-5	POSTN	Isoform 3 of Periostin;Isoform 5 of Periostin	POSTN_HUMAN	19	234.762	3.34762	WT	BAG3KO	;	;	;
WT / BAG3KO	O00559;O00559-2	O00559;O00559-2	0.657723	0.657723	0.000230478	0.000532997	12	O00559;O00559-2	EBAG9	Receptor-binding cancer antigen expressed on SiSo cells;Isoform 2 of Receptor-binding cancer antigen expressed on SiSo cells	RCAS1_HUMAN	5	57.7591	1.57759	WT	BAG3KO	Golgi membrane,integral component of membrane,secretory granule;	peptidase activator activity involved in apoptotic process;	regulation of cell growth,apoptotic process;
WT / BAG3KO	Q13642	Q13642	1.36078	1.36078	0.000232233	0.000536401	12	Q13642	FHL1	Four and a half LIM domains protein 1	FHL1_HUMAN	10	156.825	2.56825	WT	BAG3KO	nucleus,cytoplasm,cytosol,plasma membrane,focal adhesion	molecular_function,protein binding,ion channel binding,metal ion binding	regulation of membrane depolarization,muscle organ development,animal organ morphogenesis,negative regulation of G2/M transition of mitotic cell cycle,cell differentiation,negative regulation of cell growth,positive regulation of potassium ion transport,regulation of potassium ion transmembrane transporter activity,negative regulation of G1/S transition of mitotic cell cycle
WT / BAG3KO	Q9UKC9	Q9UKC9	-0.627106	0.627106	0.000233873	0.000537603	12	Q9UKC9	FBXL2	F-box/LRR-repeat protein 2	FBXL2_HUMAN	6	-35.2526	0.647474	WT	BAG3KO	cytoplasm,membrane,SCF ubiquitin ligase complex	protein binding,calmodulin binding,protein phosphatase binding,phosphatidylinositol 3-kinase regulatory subunit binding,ubiquitin-protein transferase activity	cellular protein modification process,proteolysis,protein monoubiquitination,regulation of autophagy,regulation of phosphatidylinositol 3-kinase signaling,viral process,protein ubiquitination,SCF-dependent proteasomal ubiquitin-dependent protein catabolic process,modulation by host of viral RNA genome replication
WT / BAG3KO	O75084	O75084	-1.15646	1.15646	0.000233889	0.000537603	12	O75084	FZD7	Frizzled-7	FZD7_HUMAN	3	-55.1389	0.448611	WT	BAG3KO	plasma membrane,integral component of membrane,recycling endosome membrane	G-protein coupled receptor activity,frizzled binding,protein binding,phosphatidylinositol-4,5-bisphosphate binding,Wnt-protein binding,PDZ domain binding,Wnt-activated receptor activity	regulation of transcription, DNA-templated,G-protein coupled receptor signaling pathway,negative regulation of cell-substrate adhesion,skeletal muscle satellite cell maintenance involved in skeletal muscle regeneration,stem cell population maintenance,neuron differentiation,T cell differentiation in thymus,substrate adhesion-dependent cell spreading,regulation of catenin import into nucleus,non-c…
WT / BAG3KO	O95164	O95164	-1.23759	1.23759	0.00023613	0.000541064	12	O95164	UBL3	Ubiquitin-like protein 3	UBL3_HUMAN	5	-57.592	0.42408	WT	BAG3KO	intracellular,plasma membrane,extracellular exosome
WT / BAG3KO	Q9H0H5	Q9H0H5	-0.667175	0.667175	0.000239468	0.000545791	12	Q9H0H5	RACGAP1	Rac GTPase-activating protein 1	RGAP1_HUMAN	20	-37.0262	0.629738	WT	BAG3KO	acrosomal vesicle,nucleus,nucleoplasm,cytoplasm,cytosol,microtubule,midbody,extrinsic component of cytoplasmic side of plasma membrane,cleavage furrow,spindle midzone,extracellular exosome,mitotic spindle,Flemming body,centralspindlin complex	GTPase activator activity,protein binding,phosphatidylinositol-3,4,5-trisphosphate binding,microtubule binding,protein kinase binding,alpha-tubulin binding,gamma-tubulin binding,metal ion binding,beta-tubulin binding	mitotic cytokinesis,actomyosin contractile ring assembly,retrograde vesicle-mediated transport, Golgi to ER,microtubule-based movement,spermatogenesis,neuroblast proliferation,sulfate transport,antigen processing and presentation of exogenous peptide antigen via MHC class II,positive regulation of cytokinesis,intracellular signal transduction,positive regulation of GTPase activity,regulation of e…
WT / BAG3KO	O75051	O75051	-1.20418	1.20418	0.000238925	0.000545791	12	O75051	PLXNA2	Plexin-A2	PLXA2_HUMAN	21	-56.5984	0.434016	WT	BAG3KO	semaphorin receptor complex,plasma membrane,integral component of plasma membrane	protein binding,semaphorin receptor activity,identical protein binding	somitogenesis,branchiomotor neuron axon guidance,neural tube development,cerebellar granule cell precursor tangential migration,regulation of cell migration,regulation of axon extension involved in axon guidance,centrosome localization,pharyngeal system development,limb bud formation,semaphorin-plexin signaling pathway,positive regulation of axonogenesis,negative regulation of cell adhesion,semap…
WT / BAG3KO	Q01484;Q01484-2;Q01484-5	Q01484;Q01484-2;Q01484-5	0.705896	0.705896	0.000239877	0.000546067	12	Q01484;Q01484-2;Q01484-5	ANK2	Ankyrin-2;Isoform 2 of Ankyrin-2;Isoform 4 of Ankyrin-2	ANK2_HUMAN	11	63.1158	1.63116	WT	BAG3KO	intracellular,mitochondrion,lysosome,early endosome,cytosol,cytoskeleton,plasma membrane,intercalated disc,basolateral plasma membrane,apical plasma membrane,Z disc,T-tubule,M band,A band,sarcolemma,neuron projection,costamere,membrane raft,postsynaptic membrane,recycling endosome;;	structural constituent of cytoskeleton,protein binding,enzyme binding,protein kinase binding,spectrin binding,protein binding, bridging,ion channel binding,ATPase binding;;	regulation of heart rate,atrial septum development,cellular calcium ion homeostasis,ER to Golgi vesicle-mediated transport,endocytosis,cytoskeleton organization,positive regulation of gene expression,regulation of cardiac muscle contraction by regulation of the release of sequestered calcium ion,regulation of cardiac muscle contraction by calcium ion signaling,protein transport,paranodal junction…
WT / BAG3KO	P26447	P26447	-0.660324	0.660324	0.000241646	0.000546318	12	P26447	S100A4	Protein S100-A4	S10A4_HUMAN	4	-36.7264	0.632736	WT	BAG3KO	extracellular region,extracellular space,nucleus,neuron projection,perinuclear region of cytoplasm,extracellular exosome	RNA binding,actin binding,calcium ion binding,protein binding,identical protein binding,transition metal ion binding,calcium-dependent protein binding,RAGE receptor binding	epithelial to mesenchymal transition,positive regulation of I-kappaB kinase/NF-kappaB signaling
WT / BAG3KO	Q14573	Q14573	0.714207	0.714207	0.000241417	0.000546318	12	Q14573	ITPR3	Inositol 1,4,5-trisphosphate receptor type 3	ITPR3_HUMAN	68	64.0582	1.64058	WT	BAG3KO	nuclear outer membrane,nucleoplasm,nucleolus,cytoplasm,endoplasmic reticulum,endoplasmic reticulum membrane,plasma membrane,integral component of plasma membrane,brush border,membrane,platelet dense tubular network membrane,neuronal cell body,myelin sheath,receptor complex,apical part of cell,sarcoplasmic reticulum,cytoplasmic vesicle membrane,secretory granule membrane	inositol hexakisphosphate binding,inositol 1,4,5-trisphosphate-sensitive calcium-release channel activity,calcium ion binding,protein binding,calcium-release channel activity,phosphatidylinositol binding,inositol 1,3,4,5 tetrakisphosphate binding,inositol 1,4,5 trisphosphate binding	G-protein coupled receptor signaling pathway,positive regulation of cytosolic calcium ion concentration,memory,platelet activation,inositol phosphate-mediated signaling,regulation of insulin secretion,sensory perception of bitter taste,sensory perception of sweet taste,sensory perception of umami taste,release of sequestered calcium ion into cytosol,protein homooligomerization,protein heterooligo…
WT / BAG3KO	Q86TG7;Q86TG7-2	Q86TG7;Q86TG7-2	-2.03462	2.03462	0.000240902	0.000546318	12	Q86TG7;Q86TG7-2	PEG10	Retrotransposon-derived protein PEG10;Isoform 2 of Retrotransposon-derived protein PEG10	PEG10_HUMAN	7	-75.5929	0.244071	WT	BAG3KO	nucleus,cytoplasm,cytosol;	DNA binding,RNA binding,protein binding,zinc ion binding;	apoptotic process,cell differentiation,negative regulation of transforming growth factor beta receptor signaling pathway;
WT / BAG3KO	P30530	P30530	-1.14234	1.14234	0.000243252	0.000547173	12	P30530	AXL	Tyrosine-protein kinase receptor UFO	UFO_HUMAN	26	-54.6975	0.453025	WT	BAG3KO	extracellular space,intracellular,plasma membrane,integral component of plasma membrane,cell surface,host cell surface,extracellular exosome,receptor complex,cytoplasm	virus receptor activity,phosphatidylserine binding,protein tyrosine kinase activity,transmembrane receptor protein tyrosine kinase activity,protein binding,ATP binding,myosin heavy chain binding,phosphatidylinositol 3-kinase binding,protein heterodimerization activity,signal transducer activity,MAP kinase kinase kinase activity,mitogen-activated protein kinase kinase binding,transmembrane signali…	neuron migration,natural killer cell differentiation,positive regulation of cytokine-mediated signaling pathway,blood vessel remodeling,phagocytosis,inflammatory response,signal transduction,spermatogenesis,peptidyl-tyrosine phosphorylation,forebrain cell migration,platelet activation,animal organ regeneration,cellular response to extracellular stimulus,negative regulation of interferon-gamma pro…
WT / BAG3KO	P08842	P08842	-1.01447	1.01447	0.000245971	0.000550672	12	P08842	STS	Steryl-sulfatase	STS_HUMAN	7	-50.4989	0.495011	WT	BAG3KO	lysosome,endosome,endoplasmic reticulum,endoplasmic reticulum lumen,endoplasmic reticulum membrane,Golgi apparatus,plasma membrane,membrane,integral component of membrane,intracellular membrane-bounded organelle	steryl-sulfatase activity,sulfuric ester hydrolase activity,metal ion binding	glycosphingolipid metabolic process,steroid catabolic process,female pregnancy,epidermis development,post-translational protein modification
WT / BAG3KO	Q629K1	Q629K1	0.596893	0.596893	0.000251123	0.000558247	12	Q629K1	TRIQK	Triple QxxK/R motif-containing protein	TRIQK_HUMAN	2	51.2456	1.51246	WT	BAG3KO	endoplasmic reticulum,endoplasmic reticulum membrane,integral component of membrane
WT / BAG3KO	O75157;O75157-2	O75157;O75157-2	-0.663025	0.663025	0.000254124	0.000563594	12	O75157;O75157-2	TSC22D2	TSC22 domain family protein 2;Isoform 2 of TSC22 domain family protein 2	T22D2_HUMAN	8	-36.8447	0.631553	WT	BAG3KO	nucleus,cytoplasm;	RNA polymerase II transcription factor activity, sequence-specific DNA binding;	regulation of transcription from RNA polymerase II promoter,response to osmotic stress;
WT / BAG3KO	O60282	O60282	-1.35985	1.35985	0.000255299	0.000564878	12	O60282	KIF5C	Kinesin heavy chain isoform 5C	KIF5C_HUMAN	3	-61.0378	0.389622	WT	BAG3KO	cytoplasm,kinesin complex,microtubule,ciliary rootlet,neuron projection	microtubule motor activity,protein binding,ATP binding,microtubule binding,ATP-dependent microtubule motor activity, plus-end-directed,ATPase activity	organelle organization,microtubule-based movement,axon guidance,motor neuron axon guidance,protein localization,cytoskeleton-dependent intracellular transport,mRNA transport,anterograde dendritic transport of messenger ribonucleoprotein complex,synaptic vesicle transport,anterograde dendritic transport of neurotransmitter receptor complex
WT / BAG3KO	Q9NP58;Q9NP58-4	Q9NP58;Q9NP58-4	1.11354	1.11354	0.000257176	0.000566513	12	Q9NP58;Q9NP58-4	ABCB6	ATP-binding cassette sub-family B member 6, mitochondrial;Isoform 2 of ATP-binding cassette sub-family B member 6, mitochondrial	ABCB6_HUMAN	11	116.377	2.16377	WT	BAG3KO	Golgi membrane,nucleoplasm,mitochondrion,mitochondrial envelope,mitochondrial outer membrane,endosome,endoplasmic reticulum,endoplasmic reticulum membrane,Golgi apparatus,cytosol,plasma membrane,endosome membrane,integral component of mitochondrial outer membrane,ATP-binding cassette (ABC) transporter complex,extracellular exosome,integral component of membrane;	ATP binding,heme transporter activity,heme-transporting ATPase activity,efflux transmembrane transporter activity,heme binding,ATPase activity, coupled to transmembrane movement of substances;	porphyrin-containing compound biosynthetic process,cellular iron ion homeostasis,brain development,heme transport,skin development,transmembrane transport;
WT / BAG3KO	Q9BX70	Q9BX70	-0.634874	0.634874	0.00025944	0.000568726	12	Q9BX70	BTBD2	BTB/POZ domain-containing protein 2	BTBD2_HUMAN	6	-35.6003	0.643997	WT	BAG3KO	cytoplasmic mRNA processing body,cytosol,SCF ubiquitin ligase complex,cytoplasm	protein binding,ubiquitin protein ligase binding	neurogenesis,regulation of proteolysis,proteasome-mediated ubiquitin-dependent protein catabolic process,response to stress,protein ubiquitination involved in ubiquitin-dependent protein catabolic process
WT / BAG3KO	P50479	P50479	0.598184	0.598184	0.000261552	0.000572693	12	P50479	PDLIM4	PDZ and LIM domain protein 4	PDLI4_HUMAN	18	51.3809	1.51381	WT	BAG3KO	stress fiber,nucleus,cytoplasm,cytoskeleton,lamellipodium,cell junction,early endosome membrane,early endosome lumen,filamentous actin,recycling endosome lumen,dendritic spine,postsynaptic membrane,perinuclear region of cytoplasm,recycling endosome membrane	protein binding,protein phosphatase binding,protein homodimerization activity,metal ion binding,alpha-actinin binding	actin cytoskeleton reorganization,excitatory chemical synaptic transmission
WT / BAG3KO	Q5JU69	Q5JU69	0.593782	0.593782	0.000262263	0.000573586	12	Q5JU69	TOR2A	Torsin-2A	TOR2A_HUMAN	4	50.9197	1.5092	WT	BAG3KO	endoplasmic reticulum lumen	ATP binding	chaperone mediated protein folding requiring cofactor,protein homooligomerization
WT / BAG3KO	P09972	P09972	0.581736	0.581736	0.000264639	0.0005777	12	P09972	ALDOC	Fructose-bisphosphate aldolase C	ALDOC_HUMAN	13	49.6649	1.49665	WT	BAG3KO	extracellular region,mitochondrion,cytosol,cytoskeleton,secretory granule lumen,extracellular exosome,tertiary granule lumen,ficolin-1-rich granule lumen	fructose-bisphosphate aldolase activity,protein binding,cytoskeletal protein binding	fructose metabolic process,gluconeogenesis,fructose 1,6-bisphosphate metabolic process,epithelial cell differentiation,neutrophil degranulation,canonical glycolysis
WT / BAG3KO	Q13630	Q13630	0.677945	0.677945	0.000267251	0.000581793	12	Q13630	TSTA3	GDP-L-fucose synthase	FCL_HUMAN	10	59.9859	1.59986	WT	BAG3KO	cytosol,extracellular exosome	electron carrier activity,isomerase activity,racemase and epimerase activity, acting on carbohydrates and derivatives,GDP-4-dehydro-D-rhamnose reductase activity,identical protein binding,GDP-L-fucose synthase activity,coenzyme binding	leukocyte cell-cell adhesion,GDP-mannose metabolic process,cytolysis,electron transport chain,'de novo' GDP-L-fucose biosynthetic process
WT / BAG3KO	Q9C004	Q9C004	-2.14031	2.14031	0.000269448	0.00058322	12	Q9C004	SPRY4	Protein sprouty homolog 4	SPY4_HUMAN	8	-77.317	0.22683	WT	BAG3KO	cytoplasm,focal adhesion,ruffle membrane,cytosol	protein binding	multicellular organism development,negative regulation of ERK1 and ERK2 cascade,negative regulation of fibroblast growth factor receptor signaling pathway,negative regulation of Ras protein signal transduction,negative regulation of MAP kinase activity,animal organ development
WT / BAG3KO	P61024	P61024	-0.734281	0.734281	0.000270753	0.000583397	12	P61024	CKS1B	Cyclin-dependent kinases regulatory subunit 1	CKS1_HUMAN	1	-39.8882	0.601118	WT	BAG3KO	cyclin-dependent protein kinase holoenzyme complex,nucleoplasm,SCF ubiquitin ligase complex	protein binding,protein kinase binding,histone binding,ubiquitin binding,cyclin-dependent protein serine/threonine kinase activator activity	regulation of mitotic cell cycle,cell proliferation,mitotic cell cycle phase transition,positive regulation of cyclin-dependent protein serine/threonine kinase activity,positive regulation of transcription, DNA-templated,cell division
WT / BAG3KO	Q8NCM8;Q8NCM8-2	Q8NCM8;Q8NCM8-2	-0.713286	0.713286	0.000274952	0.0005911	12	Q8NCM8;Q8NCM8-2	DYNC2H1	Cytoplasmic dynein 2 heavy chain 1;Isoform 2 of Cytoplasmic dynein 2 heavy chain 1	DYHC2_HUMAN	10	-39.0071	0.609929	WT	BAG3KO	Golgi apparatus,cytoplasmic dynein complex,microtubule,plasma membrane,cilium,axoneme,motile cilium,extracellular exosome,ciliary tip,dynein complex;	motor activity,ATP binding,dynein light chain binding,dynein intermediate chain binding,dynein light intermediate chain binding,ATP-dependent microtubule motor activity, minus-end-directed;	Golgi organization,multicellular organism development,intraciliary retrograde transport,intraciliary transport involved in cilium morphogenesis,cilium morphogenesis,microtubule-based movement;
WT / BAG3KO	P17813	P17813	-2.04756	2.04756	0.000275664	0.000591158	12	P17813	ENG	Endoglin	EGLN_HUMAN	21	-75.8106	0.241894	WT	BAG3KO	extracellular space,focal adhesion,external side of plasma membrane,receptor complex,transforming growth factor beta receptor homodimeric complex,endothelial microparticle	transmembrane signaling receptor activity,transforming growth factor beta receptor, cytoplasmic mediator activity,type II transforming growth factor beta receptor binding,protein binding,galactose binding,glycosaminoglycan binding,type I transforming growth factor beta receptor binding,identical protein binding,protein homodimerization activity,activin binding,transforming growth factor beta bind…	chronological cell aging,patterning of blood vessels,vasculogenesis,positive regulation of protein phosphorylation,heart looping,outflow tract septum morphogenesis,epithelial to mesenchymal transition involved in endocardial cushion formation,endocardial cushion morphogenesis,cardiac ventricle morphogenesis,cardiac atrium morphogenesis,ventricular trabecula myocardium morphogenesis,cell migration…
WT / BAG3KO	Q9NQS7;Q9NQS7-2	Q9NQS7;Q9NQS7-2	-0.85335	0.85335	0.000278256	0.000594156	12	Q9NQS7;Q9NQS7-2	INCENP	Inner centromere protein;Isoform 2 of Inner centromere protein	INCE_HUMAN	6	-44.6502	0.553498	WT	BAG3KO	chromosome, centromeric region,kinetochore,condensed chromosome kinetochore,lateral element,central element,nucleus,nucleoplasm,pericentric heterochromatin,spindle,cytosol,microtubule,chromocenter,nuclear body,midbody,macromolecular complex;	protein binding;	mitotic cytokinesis,chromosome segregation,sister chromatid cohesion,protein sumoylation;
WT / BAG3KO	Q6UXD5-3;Q6UXD5-5	Q6UXD5-3;Q6UXD5-5	1.15049	1.15049	0.000285848	0.000605589	12	Q6UXD5-3;Q6UXD5-5	SEZ6L2	Isoform 3 of Seizure 6-like protein 2;Isoform 5 of Seizure 6-like protein 2	SE6L2_HUMAN	1	121.99	2.2199	WT	BAG3KO	;	;	;
WT / BAG3KO	Q9BT67	Q9BT67	-0.58366	0.58366	0.000287676	0.000607501	12	Q9BT67	NDFIP1	NEDD4 family-interacting protein 1	NFIP1_HUMAN	8	-33.2731	0.667269	WT	BAG3KO	Golgi membrane,extracellular region,Golgi apparatus,cell cortex,endosome membrane,integral component of membrane,cell junction,dendrite,synapse,perinuclear region of cytoplasm	signal transducer activity,protein binding,WW domain binding	regulation of myeloid leukocyte differentiation,negative regulation of type 2 immune response,cellular iron ion homeostasis,vacuolar transport,signal transduction,negative regulation of gene expression,metal ion transport,positive regulation of protein ubiquitination,negative regulation of transporter activity,negative regulation of interleukin-4 production,negative regulation of T cell prolifera…
WT / BAG3KO	P06493	P06493	-0.753842	0.753842	0.000289209	0.000609301	12	P06493	CDK1	Cyclin-dependent kinase 1	CDK1_HUMAN	10	-40.6978	0.593022	WT	BAG3KO	cyclin-dependent protein kinase holoenzyme complex,nuclear chromosome, telomeric region,nucleus,nucleoplasm,mitochondrion,endoplasmic reticulum membrane,centrosome,cytosol,spindle microtubule,membrane,midbody,extracellular exosome,mitotic spindle,cyclin B1-CDK1 complex,mitochondrial matrix,cytoplasm	virus receptor activity,chromatin binding,protein kinase activity,protein serine/threonine kinase activity,cyclin-dependent protein serine/threonine kinase activity,protein binding,ATP binding,RNA polymerase II carboxy-terminal domain kinase activity,cyclin binding,Hsp70 protein binding,histone kinase activity,cyclin-dependent protein kinase activity	G2/M transition of mitotic cell cycle,activation of MAPK activity,microtubule cytoskeleton organization,DNA replication,DNA repair,transcription initiation from RNA polymerase II promoter,protein phosphorylation,apoptotic process,DNA damage response, signal transduction by p53 class mediator resulting in cell cycle arrest,mitotic nuclear envelope disassembly,mitotic G2 DNA damage checkpoint,centr…
WT / BAG3KO	Q6P1A2	Q6P1A2	0.730065	0.730065	0.000292559	0.00061295	12	Q6P1A2	LPCAT3	Lysophospholipid acyltransferase 5	MBOA5_HUMAN	9	65.8714	1.65871	WT	BAG3KO	endoplasmic reticulum membrane,membrane,integral component of membrane	1-acylglycerol-3-phosphate O-acyltransferase activity,2-acylglycerol-3-phosphate O-acyltransferase activity,1-acylglycerophosphocholine O-acyltransferase activity	phospholipid biosynthetic process,phosphatidylserine acyl-chain remodeling,phosphatidylcholine acyl-chain remodeling,phosphatidylethanolamine acyl-chain remodeling,regulation of plasma lipoprotein particle levels
WT / BAG3KO	O94991;O94991-2	O94991;O94991-2	-1.33531	1.33531	0.000293176	0.000613564	12	O94991;O94991-2	SLITRK5	SLIT and NTRK-like protein 5;Isoform 2 of SLIT and NTRK-like protein 5	SLIK5_HUMAN	1	-60.3692	0.396308	WT	BAG3KO	plasma membrane,integral component of membrane,receptor complex,extracellular space,proteinaceous extracellular matrix;	;	chemical synaptic transmission,axonogenesis,grooming behavior,response to xenobiotic stimulus,striatum development,adult behavior,skin development,dendrite morphogenesis,positive regulation of synapse assembly,cardiovascular system development;
WT / BAG3KO	O60462;O60462-2;O60462-3	O60462;O60462-2;O60462-3	-0.980515	0.980515	0.000294866	0.000616419	12	O60462;O60462-2;O60462-3	NRP2	Neuropilin-2;Isoform A0 of Neuropilin-2;Isoform A17 of Neuropilin-2	NRP2_HUMAN	23	-49.3201	0.506799	WT	BAG3KO	semaphorin receptor complex,extracellular region,plasma membrane,membrane,integral component of membrane;;	receptor activity,vascular endothelial growth factor-activated receptor activity,protein binding,heparin binding,semaphorin receptor activity,growth factor binding,cytokine binding,metal ion binding;;	angiogenesis,positive regulation of endothelial cell proliferation,outflow tract septum morphogenesis,cell adhesion,axon guidance,positive regulation of endothelial cell migration,nerve development,vascular endothelial growth factor signaling pathway,vascular endothelial growth factor receptor signaling pathway,axon extension involved in axon guidance,sympathetic ganglion development,sympathetic …
WT / BAG3KO	Q9UKU6	Q9UKU6	-0.613343	0.613343	0.000303536	0.000625605	12	Q9UKU6	TRHDE	Thyrotropin-releasing hormone-degrading ectoenzyme	TRHDE_HUMAN	19	-34.632	0.65368	WT	BAG3KO	cytoplasm,integral component of plasma membrane,extracellular exosome	aminopeptidase activity,zinc ion binding,peptide binding,metalloaminopeptidase activity	proteolysis,signal transduction,cell-cell signaling,regulation of blood pressure,peptide catabolic process
WT / BAG3KO	Q9UBR2	Q9UBR2	0.624341	0.624341	0.000306617	0.000628925	12	Q9UBR2	CTSZ	Cathepsin Z	CATZ_HUMAN	8	54.1507	1.54151	WT	BAG3KO	Golgi membrane,extracellular region,extracellular space,lysosome,endoplasmic reticulum,endoplasmic reticulum lumen,plasma membrane,cell surface,ER to Golgi transport vesicle,growth cone,cytoplasmic vesicle,endoplasmic reticulum-Golgi intermediate compartment membrane,specific granule lumen,intracellular membrane-bounded organelle,extracellular exosome,cell cortex region,ficolin-1-rich granule lum…	carboxypeptidase activity,cysteine-type endopeptidase activity,protein binding,cysteine-type peptidase activity	angiotensin maturation,proteolysis,ER to Golgi vesicle-mediated transport,negative regulation of plasminogen activation,negative regulation of neuron projection development,negative regulation of protein binding,neutrophil degranulation,positive regulation of neuron apoptotic process,COPII vesicle coating,proteolysis involved in cellular protein catabolic process,epithelial tube branching involve…
WT / BAG3KO	Q7RTP0	Q7RTP0	0.691886	0.691886	0.000306825	0.000628925	12	Q7RTP0	NIPA1	Magnesium transporter NIPA1	NIPA1_HUMAN	3	61.5394	1.61539	WT	BAG3KO	early endosome,plasma membrane,membrane,integral component of membrane	magnesium ion transmembrane transporter activity	magnesium ion transport,transmembrane transport,magnesium ion transmembrane transport
WT / BAG3KO	Q9Y6X4	Q9Y6X4	0.626299	0.626299	0.000306273	0.000628925	12	Q9Y6X4	FAM169A	Soluble lamin-associated protein of 75 kDa	F169A_HUMAN	9	54.36	1.5436	WT	BAG3KO	nuclear inner membrane
WT / BAG3KO	O43598	O43598	0.794273	0.794273	0.000310176	0.000633736	12	O43598	DNPH1	2'-deoxynucleoside 5'-phosphate N-hydrolase 1	DNPH1_HUMAN	4	73.4203	1.7342	WT	BAG3KO	nucleus,cytosol,extracellular exosome	protein binding,identical protein binding,protein homodimerization activity,nucleoside deoxyribosyltransferase activity,deoxyribonucleoside 5'-monophosphate N-glycosidase activity	purine nucleotide catabolic process,cell proliferation,deoxyribonucleoside monophosphate catabolic process,positive regulation of cell growth,epithelial cell differentiation
WT / BAG3KO	O43597	O43597	-1.70284	1.70284	0.000320028	0.000649218	10	O43597	SPRY2	Protein sprouty homolog 2	SPY2_HUMAN	5	-69.282	0.30718	WT	BAG3KO	nucleus,cytosol,cytoskeleton,microtubule,plasma membrane,microtubule cytoskeleton,membrane,ruffle membrane	protein binding,protein kinase binding,protein serine/threonine kinase inhibitor activity,protein serine/threonine kinase activator activity	establishment of mitotic spindle orientation,sensory perception of sound,negative regulation of cell proliferation,positive regulation of gene expression,negative regulation of peptidyl-threonine phosphorylation,negative regulation of angiogenesis,positive regulation of cell migration,negative regulation of cell projection organization,positive regulation of peptidyl-serine phosphorylation,negati…
WT / BAG3KO	Q15283;Q15283-2	Q15283;Q15283-2	-0.754461	0.754461	0.000325166	0.000656554	12	Q15283;Q15283-2	RASA2	Ras GTPase-activating protein 2;Isoform 2 of Ras GTPase-activating protein 2	RASA2_HUMAN	12	-40.7232	0.592768	WT	BAG3KO	cytoplasm,cytosol,intrinsic component of the cytoplasmic side of the plasma membrane,perinuclear region of cytoplasm;	GTPase activator activity,phospholipid binding,metal ion binding;	MAPK cascade,signal transduction,positive regulation of GTPase activity,negative regulation of Ras protein signal transduction;
WT / BAG3KO	Q8N9B5;Q8N9B5-2	Q8N9B5;Q8N9B5-2	-1.13258	1.13258	0.000325504	0.000656554	12	Q8N9B5;Q8N9B5-2	JMY	Junction-mediating and -regulatory protein;Isoform 2 of Junction-mediating and -regulatory protein	JMY_HUMAN	2	-54.3902	0.456098	WT	BAG3KO	nucleus,nucleoplasm,cytoplasm,cytoskeleton,cell leading edge;	transcription coactivator activity,actin binding,protein binding,Arp2/3 complex binding;	DNA repair,regulation of transcription from RNA polymerase II promoter,cell cycle arrest,Arp2/3 complex-mediated actin nucleation,positive regulation of apoptotic process,positive regulation of sequence-specific DNA binding transcription factor activity,'de novo' actin filament nucleation,actin polymerization-dependent cell motility,intrinsic apoptotic signaling pathway by p53 class mediator,regu…
WT / BAG3KO	P17936;P17936-2	P17936;P17936-2	1.42326	1.42326	0.000330653	0.000662705	12	P17936;P17936-2	IGFBP3	Insulin-like growth factor-binding protein 3;Isoform 2 of Insulin-like growth factor-binding protein 3	IBP3_HUMAN	7	168.191	2.68191	WT	BAG3KO	extracellular region,extracellular space,nucleus,endoplasmic reticulum lumen,insulin-like growth factor binding protein complex,insulin-like growth factor ternary complex,extracellular exosome;	fibronectin binding,protein binding,insulin-like growth factor binding,protein tyrosine phosphatase activator activity,insulin-like growth factor I binding,insulin-like growth factor II binding,metal ion binding;	regulation of cell growth,osteoblast differentiation,negative regulation of protein phosphorylation,protein phosphorylation,apoptotic process,negative regulation of cell proliferation,negative regulation of signal transduction,regulation of glucose metabolic process,negative regulation of smooth muscle cell migration,regulation of apoptotic process,positive regulation of apoptotic process,positiv…
WT / BAG3KO	P26022	P26022	1.05687	1.05687	0.000337338	0.000671838	12	P26022	PTX3	Pentraxin-related protein PTX3	PTX3_HUMAN	12	108.041	2.08041	WT	BAG3KO	extracellular region,extracellular space,specific granule lumen,tertiary granule lumen	complement component C1q binding,(1->3)-beta-D-glucan binding,protein binding,identical protein binding,virion binding	response to yeast,inflammatory response,opsonization,neutrophil degranulation,negative regulation by host of viral exo-alpha-sialidase activity,negative regulation by host of viral glycoprotein metabolic process,innate immune response,positive regulation of nitric oxide biosynthetic process,negative regulation of viral entry into host cell,positive regulation of phagocytosis,negative regulation o…
WT / BAG3KO	P51397	P51397	1.05944	1.05944	0.000345954	0.000681233	12	P51397	DAP	Death-associated protein 1	DAP1_HUMAN	6	108.412	2.08412	WT	BAG3KO		death domain binding	autophagy,apoptotic process,activation of cysteine-type endopeptidase activity involved in apoptotic process,negative regulation of autophagy,negative regulation of NF-kappaB transcription factor activity,cellular response to amino acid starvation,negative regulation of transcription, DNA-templated,apoptotic signaling pathway
WT / BAG3KO	O00592;O00592-2	O00592;O00592-2	-1.35753	1.35753	0.000355782	0.000693262	12	O00592;O00592-2	PODXL	Podocalyxin;Isoform 2 of Podocalyxin	PODXL_HUMAN	12	-60.975	0.39025	WT	BAG3KO	ruffle,extracellular space,nucleolus,cytoplasm,microtubule organizing center,plasma membrane,integral component of plasma membrane,apical plasma membrane,lamellipodium,filopodium,microvillus membrane,slit diaphragm,intracellular membrane-bounded organelle,membrane raft,extracellular exosome;	protein binding;	cell adhesion,negative regulation of cell adhesion,cell migration,negative regulation of cell-cell adhesion,positive regulation of cell migration,regulation of microvillus assembly,positive regulation of cell-cell adhesion mediated by integrin,glomerular visceral epithelial cell development,epithelial tube formation;
WT / BAG3KO	P30989	P30989	-2.15057	2.15057	0.000359609	0.000697133	12	P30989	NTSR1	Neurotensin receptor type 1	NTR1_HUMAN	2	-77.4776	0.225224	WT	BAG3KO	mitochondrion,endoplasmic reticulum,Golgi apparatus,plasma membrane,integral component of plasma membrane,cytoplasmic side of plasma membrane,cell surface,symmetric synapse,terminal bouton,dendritic spine,dendritic shaft,perikaryon,membrane raft	G-protein coupled receptor activity,protein binding,G-protein coupled neurotensin receptor activity,identical protein binding,protein homodimerization activity,protein heterodimerization activity,protein N-terminus binding	temperature homeostasis,negative regulation of systemic arterial blood pressure,regulation of membrane depolarization,G-protein coupled receptor signaling pathway,neuropeptide signaling pathway,chemical synaptic transmission,learning,adult locomotory behavior,positive regulation of glutamate secretion,positive regulation of gamma-aminobutyric acid secretion,response to lipid,positive regulation o…
WT / BAG3KO	Q9Y613	Q9Y613	0.601131	0.601131	0.000369389	0.000708838	12	Q9Y613	FHOD1	FH1/FH2 domain-containing protein 1	FHOD1_HUMAN	21	51.6905	1.51691	WT	BAG3KO	nucleus,cytoplasm,cytosol,intercalated disc,membrane,bleb,stress fiber	actin binding,protein binding,protein domain specific binding,identical protein binding,protein self-association	nuclear migration,positive regulation of transcription from RNA polymerase II promoter,regulation of stress fiber assembly,positive regulation of stress fiber assembly,establishment of centrosome localization
WT / BAG3KO	P07951	P07951	0.997988	0.997988	0.000369833	0.000708971	12	P07951	TPM2	Tropomyosin beta chain	TPM2_HUMAN	4	99.7213	1.99721	WT	BAG3KO	cytosol,muscle thin filament tropomyosin,actin filament,actin cytoskeleton	actin binding,structural constituent of muscle,identical protein binding,protein homodimerization activity,protein heterodimerization activity,actin filament binding	muscle contraction,actin filament organization,muscle filament sliding,regulation of ATPase activity
WT / BAG3KO	Q08380	Q08380	0.62067	0.62067	0.000372126	0.000711208	12	Q08380	LGALS3BP	Galectin-3-binding protein	LG3BP_HUMAN	16	53.7589	1.53759	WT	BAG3KO	extracellular region,proteinaceous extracellular matrix,extracellular space,membrane,extracellular matrix,platelet dense granule lumen,extracellular exosome,blood microparticle	scavenger receptor activity,protein binding	platelet degranulation,receptor-mediated endocytosis,cellular defense response,cell adhesion,signal transduction
WT / BAG3KO	Q96LT4;Q96LT4-2	Q96LT4;Q96LT4-2	0.698289	0.698289	0.000384512	0.000727538	12	Q96LT4;Q96LT4-2	SAMD8	Sphingomyelin synthase-related protein 1;Isoform 2 of Sphingomyelin synthase-related protein 1	SAMD8_HUMAN	4	62.258	1.62258	WT	BAG3KO	endoplasmic reticulum,endoplasmic reticulum membrane,cytosol,integral component of plasma membrane,integral component of membrane,integral component of Golgi membrane,integral component of endoplasmic reticulum membrane;	ceramide phosphoethanolamine synthase activity,molecular_function,sphingomyelin synthase activity,ceramide cholinephosphotransferase activity;	sphingomyelin biosynthetic process,sphingolipid biosynthetic process,ceramide biosynthetic process,ceramide phosphoethanolamine biosynthetic process,regulation of ceramide biosynthetic process;
WT / BAG3KO	O15533;O15533-3	O15533;O15533-3	0.873883	0.873883	0.000383793	0.000727538	12	O15533;O15533-3	TAPBP	Tapasin;Isoform 3 of Tapasin	TPSN_HUMAN	8	83.2589	1.83259	WT	BAG3KO	Golgi membrane,endoplasmic reticulum,endoplasmic reticulum membrane,integral component of membrane,phagocytic vesicle membrane,endoplasmic reticulum-Golgi intermediate compartment membrane,MHC class I peptide loading complex,integral component of lumenal side of endoplasmic reticulum membrane,TAP complex;	protein binding,peptide antigen-transporting ATPase activity,MHC class I protein binding,peptide antigen binding,TAP1 binding,TAP2 binding,unfolded protein binding;	antigen processing and presentation of peptide antigen via MHC class I,antigen processing and presentation of exogenous peptide antigen via MHC class I, TAP-dependent,retrograde vesicle-mediated transport, Golgi to ER,immune response,regulation of gene expression,peptide transport,antigen processing and presentation of endogenous peptide antigen via MHC class I,peptide antigen stabilization,regul…
WT / BAG3KO	P36873;P36873-2	P36873;P36873-2	-0.583945	0.583945	0.000391954	0.000738955	12	P36873;P36873-2	PPP1CC	Serine/threonine-protein phosphatase PP1-gamma catalytic subunit;Isoform 2 of Serine/threonine-protein phosphatase PP1-gamma catalytic subunit	PP1G_HUMAN	3	-33.2863	0.667137	WT	BAG3KO	protein phosphatase type 1 complex,condensed chromosome kinetochore,nucleus,nucleolus,cytoplasm,mitochondrion,mitochondrial outer membrane,cytosol,focal adhesion,nuclear speck,midbody,cleavage furrow,macromolecular complex,dendritic spine,PTW/PP1 phosphatase complex,nuclear chromosome, telomeric region;	RNA binding,phosphoprotein phosphatase activity,protein serine/threonine phosphatase activity,protein binding,lamin binding,protein C-terminus binding,protein phosphatase 1 binding,phosphatase activity,protein kinase binding,protein domain specific binding,metal ion binding,protein N-terminus binding;	glycogen metabolic process,protein dephosphorylation,sister chromatid cohesion,neuron differentiation,circadian regulation of gene expression,regulation of circadian rhythm,entrainment of circadian clock by photoperiod,regulation of nucleocytoplasmic transport,cell division;
WT / BAG3KO	Q9NPH3	Q9NPH3	0.638283	0.638283	0.000391987	0.000738955	12	Q9NPH3	IL1RAP	Interleukin-1 receptor accessory protein	IL1AP_HUMAN	8	55.6476	1.55648	WT	BAG3KO	extracellular space,plasma membrane,integral component of plasma membrane,membrane	interleukin-33 receptor activity,signal transducer activity,interleukin-1 receptor activity,protein tyrosine kinase binding	inflammatory response,immune response,cytokine-mediated signaling pathway,positive regulation of interleukin-13 production,positive regulation of interleukin-5 production,interleukin-33-mediated signaling pathway,interleukin-2 biosynthetic process,innate immune response,positive regulation of NF-kappaB transcription factor activity,positive regulation of synapse assembly,macromolecular complex as…
WT / BAG3KO	P11388;P11388-2;P11388-3;P11388-4	P11388;P11388-2;P11388-3;P11388-4	-1.18028	1.18028	0.000401243	0.000749463	12	P11388;P11388-2;P11388-3;P11388-4	TOP2A	DNA topoisomerase 2-alpha;Isoform 2 of DNA topoisomerase 2-alpha;Isoform 3 of DNA topoisomerase 2-alpha;Isoform 4 of DNA topoisomerase 2-alpha	TOP2A_HUMAN	39	-55.8733	0.441267	WT	BAG3KO	condensed chromosome,nucleus,nucleoplasm,nucleolus,DNA topoisomerase complex (ATP-hydrolyzing),intracellular ribonucleoprotein complex,macromolecular complex,nuclear chromosome,centriole,viral integration complex;;;	magnesium ion binding,DNA binding,chromatin binding,RNA binding,DNA topoisomerase type II (ATP-hydrolyzing) activity,protein kinase C binding,protein binding,ATP binding,protein C-terminus binding,DNA-dependent ATPase activity,drug binding,DNA binding, bending,enzyme binding,protein homodimerization activity,histone deacetylase binding,ubiquitin binding,protein heterodimerization activity;;;	resolution of meiotic recombination intermediates,sister chromatid segregation,hematopoietic progenitor cell differentiation,DNA topological change,DNA ligation,cellular response to DNA damage stimulus,chromosome segregation,protein sumoylation,apoptotic chromosome condensation,embryonic cleavage,regulation of circadian rhythm,positive regulation of apoptotic process,mitotic DNA integrity checkpo…
WT / BAG3KO	Q9NVC3	Q9NVC3	0.585955	0.585955	0.000401233	0.000749463	12	Q9NVC3	SLC38A7	Putative sodium-coupled neutral amino acid transporter 7	S38A7_HUMAN	5	50.1032	1.50103	WT	BAG3KO	integral component of membrane,axon,neuronal cell body	L-histidine transmembrane transporter activity,L-glutamate transmembrane transporter activity,protein binding,L-amino acid transmembrane transporter activity,L-alanine transmembrane transporter activity,L-asparagine transmembrane transporter activity,L-aspartate transmembrane transporter activity,L-glutamine transmembrane transporter activity,L-leucine transmembrane transporter activity,L-methion…	sodium ion transport,asparagine transport,glutamine transport,branched-chain amino acid transport,L-alanine transport,L-glutamate transport,methionine transport,L-serine transport,L-aspartate transport,L-histidine transmembrane transport,amino acid transmembrane transport
WT / BAG3KO	Q9UP83-2	Q9UP83-2	0.666028	0.666028	0.000403215	0.000751319	12	Q9UP83-2	COG5	Isoform 2 of Conserved oligomeric Golgi complex subunit 5	COG5_HUMAN	12	58.6699	1.5867	WT	BAG3KO
WT / BAG3KO	Q9NP84	Q9NP84	-0.988457	0.988457	0.000403427	0.000751319	12	Q9NP84	TNFRSF12A	Tumor necrosis factor receptor superfamily member 12A	TNR12_HUMAN	5	-49.5984	0.504016	WT	BAG3KO	ruffle,plasma membrane,cell surface,integral component of membrane	protein binding	angiogenesis,substrate-dependent cell migration, cell attachment to substrate,tumor necrosis factor-mediated signaling pathway,positive regulation of apoptotic process,regulation of angiogenesis,positive regulation of axon extension,regulation of wound healing,extrinsic apoptotic signaling pathway,positive regulation of extrinsic apoptotic signaling pathway
WT / BAG3KO	Q7Z304	Q7Z304	-1.71901	1.71901	0.000420257	0.000774287	12	Q7Z304	MAMDC2	MAM domain-containing protein 2	MAMC2_HUMAN	12	-69.6242	0.303758	WT	BAG3KO	proteinaceous extracellular matrix,endoplasmic reticulum,membrane
WT / BAG3KO	P02751-1	P02751-1	1.47484	1.47484	0.000427483	0.000783788	12	P02751-1	FN1	Isoform 1 of Fibronectin	FINC_HUMAN	96	177.953	2.77953	WT	BAG3KO
WT / BAG3KO	Q6NSJ5	Q6NSJ5	0.666163	0.666163	0.000435099	0.00079391	12	Q6NSJ5	LRRC8E	Volume-regulated anion channel subunit LRRC8E	LRC8E_HUMAN	19	58.6847	1.58685	WT	BAG3KO	cytoplasm,endoplasmic reticulum membrane,plasma membrane,integral component of plasma membrane,ion channel complex	volume-sensitive anion channel activity,protein binding	signal transduction,inorganic anion transport,transmembrane transport,anion transmembrane transport
WT / BAG3KO	Q63HQ0;Q63HQ0-2	Q63HQ0;Q63HQ0-2	-0.916105	0.916105	0.000436075	0.000794925	12	Q63HQ0;Q63HQ0-2	AP1AR	AP-1 complex-associated regulatory protein;Isoform 2 of AP-1 complex-associated regulatory protein	AP1AR_HUMAN	2	-47.0062	0.529938	WT	BAG3KO	endosome,early endosome,late endosome,Golgi apparatus,cytosol,transport vesicle;	kinesin binding,AP-1 adaptor complex binding;	negative regulation of receptor recycling,protein transport,regulation of Arp2/3 complex-mediated actin nucleation,cellular protein localization,vesicle targeting, trans-Golgi to endosome,negative regulation of substrate adhesion-dependent cell spreading,negative regulation of cell motility;
WT / BAG3KO	P21810	P21810	1.14263	1.14263	0.00044222	0.000802223	12	P21810	BGN	Biglycan	PGS1_HUMAN	10	120.784	2.20784	WT	BAG3KO	extracellular region,proteinaceous extracellular matrix,cytoplasm,Golgi lumen,cell surface,transport vesicle,extracellular matrix,sarcolemma,lysosomal lumen,extracellular exosome	protein kinase inhibitor activity,extracellular matrix structural constituent,glycosaminoglycan binding,extracellular matrix binding	blood vessel remodeling,negative regulation of protein kinase activity,biological_process,cytokine-mediated signaling pathway,peptide cross-linking via chondroitin 4-sulfate glycosaminoglycan,extracellular matrix organization,glycosaminoglycan metabolic process,chondroitin sulfate biosynthetic process,chondroitin sulfate catabolic process,dermatan sulfate biosynthetic process,negative regulation …
WT / BAG3KO	Q6PL18	Q6PL18	-1.11381	1.11381	0.000443467	0.000802223	12	Q6PL18	ATAD2	ATPase family AAA domain-containing protein 2	ATAD2_HUMAN	16	-53.7927	0.462073	WT	BAG3KO	nucleus,nucleoplasm,extracellular exosome	chromatin binding,protein binding,ATP binding,ATPase activity,histone binding	chromatin organization,transcription, DNA-templated,regulation of transcription from RNA polymerase II promoter,negative regulation of chromatin silencing,positive regulation of transcription, DNA-templated,positive regulation of transcription from RNA polymerase II promoter
WT / BAG3KO	Q0VAQ4	Q0VAQ4	-0.615807	0.615807	0.000442885	0.000802223	12	Q0VAQ4	SMAGP	Small cell adhesion glycoprotein	SMAGP_HUMAN	1	-34.7435	0.652565	WT	BAG3KO	nucleoplasm,plasma membrane,integral component of plasma membrane,cell-cell adherens junction,cell junction,cytoplasmic vesicle membrane	receptor activity,receptor binding,protein binding,protein homodimerization activity,cell adhesion molecule binding	homophilic cell adhesion via plasma membrane adhesion molecules,heterophilic cell-cell adhesion via plasma membrane cell adhesion molecules,cell recognition
WT / BAG3KO	Q9H4L5-2	Q9H4L5-2	0.77899	0.77899	0.000449513	0.000809295	12	Q9H4L5-2	OSBPL3	Isoform 1b of Oxysterol-binding protein-related protein 3	OSBL3_HUMAN	1	71.5929	1.71593	WT	BAG3KO
WT / BAG3KO	Q9BQ69	Q9BQ69	0.669586	0.669586	0.000453239	0.000814454	12	Q9BQ69	MACROD1	ADP-ribose glycohydrolase MACROD1	MACD1_HUMAN	6	59.0616	1.59062	WT	BAG3KO	nucleus,nucleoplasm,mitochondrion	protein binding,hydrolase activity, acting on glycosyl bonds,deacetylase activity	cellular response to DNA damage stimulus,purine nucleoside metabolic process,protein de-ADP-ribosylation
WT / BAG3KO	Q96HD1	Q96HD1	0.5871	0.5871	0.000473597	0.000840037	12	Q96HD1	CRELD1	Protein disulfide isomerase CRELD1	CREL1_HUMAN	15	50.2225	1.50222	WT	BAG3KO	integral component of membrane	calcium ion binding	endocardial cushion development,cardiac septum development
WT / BAG3KO	Q9HBH0;Q9HBH0-2	Q9HBH0;Q9HBH0-2	0.78751	0.78751	0.000474998	0.00084079	12	Q9HBH0;Q9HBH0-2	RHOF	Rho-related GTP-binding protein RhoF;Isoform 2 of Rho-related GTP-binding protein RhoF	RHOF_HUMAN	3	72.6093	1.72609	WT	BAG3KO	cytosol,cytoskeleton,plasma membrane,secretory granule membrane,extracellular exosome,cytoplasmic vesicle,cytoplasm,cell division site,intracellular membrane-bounded organelle,cell cortex;	GTPase activity,GTP binding,signal transducer activity,protein kinase binding;	actin filament organization,small GTPase mediated signal transduction,neutrophil degranulation,regulation of small GTPase mediated signal transduction,Rho protein signal transduction,establishment or maintenance of cell polarity,actin filament bundle assembly,establishment or maintenance of actin cytoskeleton polarity,cell migration,regulation of cell shape,cytokinesis,regulation of actin cytoske…
WT / BAG3KO	Q8N111	Q8N111	0.762795	0.762795	0.000483423	0.000848364	12	Q8N111	CEND1	Cell cycle exit and neuronal differentiation protein 1	CEND_HUMAN	5	69.6775	1.69677	WT	BAG3KO	integral component of membrane,mitochondrion,vesicle	molecular_function	adult walking behavior,biological_process,cerebellar granular layer maturation,cerebellar Purkinje cell differentiation,radial glia guided migration of cerebellar granule cell,negative regulation of cerebellar granule cell precursor proliferation,neuron differentiation
WT / BAG3KO	Q13794	Q13794	-0.609392	0.609392	0.000483522	0.000848364	8	Q13794	PMAIP1	Phorbol-12-myristate-13-acetate-induced protein 1	APR_HUMAN	1	-34.4527	0.655473	WT	BAG3KO	nucleus,mitochondrion,mitochondrial outer membrane,cytosol	protein binding	release of cytochrome c from mitochondria,protein insertion into mitochondrial membrane involved in apoptotic signaling pathway,apoptotic process,activation of cysteine-type endopeptidase activity involved in apoptotic process,cellular response to DNA damage stimulus,proteasomal protein catabolic process,positive regulation of glucose metabolic process,negative regulation of mitochondrial membran…
WT / BAG3KO	Q9Y257	Q9Y257	0.713158	0.713158	0.00050386	0.000875514	12	Q9Y257	KCNK6	Potassium channel subfamily K member 6	KCNK6_HUMAN	1	63.9389	1.63939	WT	BAG3KO	plasma membrane,voltage-gated potassium channel complex,integral component of plasma membrane	inward rectifier potassium channel activity,potassium channel activity,potassium ion leak channel activity	negative regulation of systemic arterial blood pressure,potassium ion transport,stabilization of membrane potential,regulation of ion transmembrane transport,regulation of resting membrane potential,cardiac conduction,potassium ion transmembrane transport
WT / BAG3KO	O95136	O95136	0.85765	0.85765	0.000520615	0.000891715	12	O95136	S1PR2	Sphingosine 1-phosphate receptor 2	S1PR2_HUMAN	3	81.2085	1.81208	WT	BAG3KO	plasma membrane,integral component of membrane	G-protein coupled receptor binding,G-protein coupled receptor activity,integrin binding,protein binding,lipid binding,sphingosine-1-phosphate receptor activity	activation of MAPK activity,sphingosine-1-phosphate signaling pathway,G-protein coupled receptor signaling pathway,positive regulation of cell proliferation,positive regulation of peptidyl-threonine phosphorylation,actin cytoskeleton reorganization,filopodium assembly,negative regulation of excitatory postsynaptic potential,positive regulation of establishment of endothelial barrier
WT / BAG3KO	Q9NSV4;Q9NSV4-4;Q9NSV4-5;Q9NSV4-7	Q9NSV4;Q9NSV4-4;Q9NSV4-5;Q9NSV4-7	-1.06915	1.06915	0.000520716	0.000891715	12	Q9NSV4;Q9NSV4-4;Q9NSV4-5;Q9NSV4-7	DIAPH3	Protein diaphanous homolog 3;Isoform 4 of Protein diaphanous homolog 3;Isoform 5 of Protein diaphanous homolog 3;Isoform 7 of Protein diaphanous homolog 3	DIAP3_HUMAN	3	-52.3401	0.476599	WT	BAG3KO	nucleus,cytosol;;;	actin binding,Rho GTPase binding,cadherin binding;;;	spermatogenesis,actin cytoskeleton organization;;;
WT / BAG3KO	Q05193;Q05193-3	Q05193;Q05193-3	0.631103	0.631103	0.000521617	0.00089245	12	Q05193;Q05193-3	DNM1	Dynamin-1;Isoform 3 of Dynamin-1	DYN1_HUMAN	13	54.8749	1.54875	WT	BAG3KO	photoreceptor inner segment,nucleus,nucleoplasm,Golgi apparatus,microtubule,plasma membrane,synaptic vesicle,membrane coat,mitochondrial membrane,varicosity,myelin sheath,extracellular exosome,cytoplasm,synapse,membrane,microtubule cytoskeleton,dendritic spine head,dendritic spine,axon,postsynaptic density,cytoplasmic vesicle,postsynaptic membrane,postsynaptic endocytic zone membrane;	RNA binding,GTPase activity,protein binding,GTP binding,microtubule binding,protein C-terminus binding,protein kinase binding,D2 dopamine receptor binding,identical protein binding,protein dimerization activity,nitric-oxide synthase binding;	mitochondrial fission,G-protein coupled receptor internalization,dynamin family protein polymerization involved in mitochondrial fission,endocytosis,receptor-mediated endocytosis,endosome organization,sensory perception of sound,adult locomotory behavior,synaptic vesicle budding from presynaptic endocytic zone membrane,ephrin receptor signaling pathway,protein tetramerization,synaptic transmissio…
WT / BAG3KO	Q8N2G4;Q8N2G4-2;Q8N2G4-3;Q8N2G4-4	Q8N2G4;Q8N2G4-2;Q8N2G4-3;Q8N2G4-4	0.759389	0.759389	0.000533346	0.000906784	12	Q8N2G4;Q8N2G4-2;Q8N2G4-3;Q8N2G4-4	LYPD1	Ly6/PLAUR domain-containing protein 1;Isoform 2 of Ly6/PLAUR domain-containing protein 1;Isoform 3 of Ly6/PLAUR domain-containing protein 1;Isoform 4 of Ly6/PLAUR domain-containing protein 1	LYPD1_HUMAN	4	69.2773	1.69277	WT	BAG3KO	extracellular region,plasma membrane,anchored component of membrane;;;	acetylcholine receptor inhibitor activity,acetylcholine receptor binding;;;	behavioral fear response,cell activation,C-terminal protein lipidation,synaptic transmission, cholinergic,response to nicotine,acetylcholine receptor signaling pathway,negative regulation of protein localization to plasma membrane,negative regulation of receptor activity;;;
WT / BAG3KO	P07205	P07205	0.647914	0.647914	0.000536592	0.000910667	12	P07205	PGK2	Phosphoglycerate kinase 2	PGK2_HUMAN	1	56.6901	1.5669	WT	BAG3KO	nucleus,cytoplasm,sperm fibrous sheath,extracellular exosome	phosphoglycerate kinase activity,ATP binding	glycolytic process,phosphorylation,flagellated sperm motility
WT / BAG3KO	O00469-2	O00469-2	1.02557	1.02557	0.000541895	0.000915593	12	O00469-2	PLOD2	Isoform 2 of Procollagen-lysine,2-oxoglutarate 5-dioxygenase 2	PLOD2_HUMAN	37	103.576	2.03576	WT	BAG3KO
WT / BAG3KO	Q9UBN6	Q9UBN6	0.738093	0.738093	0.0005427	0.000915593	12	Q9UBN6	TNFRSF10D	Tumor necrosis factor receptor superfamily member 10D	TR10D_HUMAN	9	66.797	1.66797	WT	BAG3KO	plasma membrane,integral component of plasma membrane	transmembrane signaling receptor activity,tumor necrosis factor-activated receptor activity,TRAIL binding	inflammatory response,immune response,signal transduction,multicellular organism development,response to lipopolysaccharide,tumor necrosis factor-mediated signaling pathway,regulation of cell proliferation,regulation of apoptotic process,negative regulation of apoptotic process,negative regulation of cysteine-type endopeptidase activity involved in apoptotic process,leukocyte migration,apoptotic …
WT / BAG3KO	P37173	P37173	-1.29355	1.29355	0.000550772	0.000922059	12	P37173	TGFBR2	TGF-beta receptor type-2	TGFR2_HUMAN	21	-59.2054	0.407946	WT	BAG3KO	cytosol,plasma membrane,caveola,external side of plasma membrane,integral component of membrane,receptor complex,membrane raft,transforming growth factor beta receptor homodimeric complex	transmembrane receptor protein serine/threonine kinase activity,receptor signaling protein serine/threonine kinase activity,transforming growth factor beta-activated receptor activity,transforming growth factor beta receptor activity, type II,protein binding,ATP binding,glycosaminoglycan binding,mitogen-activated protein kinase kinase kinase binding,type I transforming growth factor beta receptor…	blood vessel development,patterning of blood vessels,vasculogenesis,response to hypoxia,in utero embryonic development,heart looping,positive regulation of mesenchymal cell proliferation,lens development in camera-type eye,positive regulation of tolerance induction to self antigen,positive regulation of B cell tolerance induction,positive regulation of T cell tolerance induction,outflow tract sep…
WT / BAG3KO	O14495	O14495	-0.761749	0.761749	0.00055158	0.000922059	12	O14495	PLPP3	Phospholipid phosphatase 3	PLPP3_HUMAN	3	-41.0219	0.589781	WT	BAG3KO	Golgi apparatus,plasma membrane,integral component of plasma membrane,adherens junction,membrane,extracellular exosome	phosphoprotein phosphatase activity,protein binding,phosphatidate phosphatase activity,sphingosine-1-phosphate phosphatase activity,lipid phosphatase activity,phosphatase activity	negative regulation of protein phosphorylation,protein dephosphorylation,lipid metabolic process,phospholipid metabolic process,germ cell migration,regulation of Wnt signaling pathway,sphingolipid biosynthetic process,homotypic cell-cell adhesion,canonical Wnt signaling pathway involved in positive regulation of endothelial cell migration,canonical Wnt signaling pathway involved in positive regul…
WT / BAG3KO	O15460-2	O15460-2	0.796091	0.796091	0.000568296	0.000938406	12	O15460-2	P4HA2	Isoform IIa of Prolyl 4-hydroxylase subunit alpha-2	P4HA2_HUMAN	24	73.6389	1.73639	WT	BAG3KO
WT / BAG3KO	Q53R41	Q53R41	-0.597195	0.597195	0.000571613	0.000942242	12	Q53R41	FASTKD1	FAST kinase domain-containing protein 1, mitochondrial	FAKD1_HUMAN	10	-33.8962	0.661038	WT	BAG3KO	mitochondrion	RNA binding,protein kinase activity	mitochondrial RNA metabolic process,protein phosphorylation,regulation of mitochondrial mRNA stability,cellular respiration
WT / BAG3KO	Q14444;Q14444-2	Q14444;Q14444-2	-0.610743	0.610743	0.000576459	0.000944333	12	Q14444;Q14444-2	CAPRIN1	Caprin-1;Isoform 2 of Caprin-1	CAPR1_HUMAN	22	-34.514	0.65486	WT	BAG3KO	cytoplasmic mRNA processing body,cytosol,integral component of plasma membrane,cytoplasmic stress granule,membrane,dendrite;	RNA binding,protein binding;	negative regulation of translation,positive regulation of dendrite morphogenesis,positive regulation of dendritic spine morphogenesis;
WT / BAG3KO	Q9UBD5;Q9UBD5-2	Q9UBD5;Q9UBD5-2	-0.615767	0.615767	0.000577369	0.000944333	10	Q9UBD5;Q9UBD5-2	ORC3	Origin recognition complex subunit 3;Isoform 2 of Origin recognition complex subunit 3	ORC3_HUMAN	8	-34.7417	0.652583	WT	BAG3KO	nuclear chromosome, telomeric region,origin recognition complex,nucleoplasm,nuclear pre-replicative complex,nuclear origin of replication recognition complex,nuclear body,DNA replication preinitiation complex;	DNA replication origin binding,protein binding;	G1/S transition of mitotic cell cycle,DNA replication,pre-replicative complex assembly involved in nuclear cell cycle DNA replication,DNA replication initiation,neural precursor cell proliferation;
WT / BAG3KO	Q92974;Q92974-2;Q92974-3	Q92974;Q92974-2;Q92974-3	-0.693112	0.693112	0.000598067	0.000969813	12	Q92974;Q92974-2;Q92974-3	ARHGEF2	Rho guanine nucleotide exchange factor 2;Isoform 2 of Rho guanine nucleotide exchange factor 2;Isoform 3 of Rho guanine nucleotide exchange factor 2	ARHG2_HUMAN	36	-38.1482	0.618518	WT	BAG3KO	podosome,cytoplasm,Golgi apparatus,spindle,cytosol,cytoskeleton,microtubule,bicellular tight junction,focal adhesion,postsynaptic density,cytoplasmic vesicle,vesicle,ruffle membrane,macromolecular complex,neuronal cell body,dendritic shaft;;	guanyl-nucleotide exchange factor activity,Rho guanyl-nucleotide exchange factor activity,protein binding,microtubule binding,transcription factor binding,zinc ion binding,Rho GTPase binding,Rac guanyl-nucleotide exchange factor activity,Rac GTPase binding;;	establishment of mitotic spindle orientation,cell morphogenesis,intracellular protein transport,actin filament organization,negative regulation of microtubule depolymerization,G-protein coupled receptor signaling pathway,positive regulation of interleukin-6 production,positive regulation of tumor necrosis factor production,regulation of Rho protein signal transduction,intracellular signal transdu…
WT / BAG3KO	Q96GD4;Q96GD4-4;Q96GD4-5	Q96GD4;Q96GD4-4;Q96GD4-5	-1.67457	1.67457	0.000599887	0.00097193	12	Q96GD4;Q96GD4-4;Q96GD4-5	AURKB	Aurora kinase B;Isoform 4 of Aurora kinase B;Isoform 5 of Aurora kinase B	AURKB_HUMAN	7	-68.674	0.31326	WT	BAG3KO	condensed chromosome, centromeric region,condensed nuclear chromosome, centromeric region,nucleus,nucleoplasm,spindle,cytosol,spindle microtubule,chromocenter,midbody,spindle pole centrosome,chromosome passenger complex,spindle midzone,mitotic spindle midzone,kinetochore;;	protein serine/threonine kinase activity,protein serine/threonine/tyrosine kinase activity,protein binding,ATP binding,kinase binding,histone serine kinase activity,metal ion binding;;	negative regulation of transcription from RNA polymerase II promoter,negative regulation of B cell apoptotic process,protein phosphorylation,spindle organization,sister chromatid cohesion,aging,cell proliferation,attachment of spindle microtubules to kinetochore,abscission,histone modification,protein sumoylation,anaphase-promoting complex-dependent catabolic process,spindle checkpoint,negative r…
WT / BAG3KO	P17181;P17181-3;P17181-4	P17181;P17181-3;P17181-4	-1.1858	1.1858	0.00060225	0.000973261	12	P17181;P17181-3;P17181-4	IFNAR1	Interferon alpha/beta receptor 1;Isoform 3 of Interferon alpha/beta receptor 1;Isoform 4 of Interferon alpha/beta receptor 1	INAR1_HUMAN	5	-56.042	0.43958	WT	BAG3KO	lysosome,late endosome,plasma membrane,integral component of plasma membrane,integral component of membrane;;	type I interferon receptor activity,interleukin-10 receptor activity,protein binding,type I interferon binding,cytokine receptor activity;;	JAK-STAT cascade,response to virus,response to lipopolysaccharide,cellular response to interferon-alpha,type I interferon signaling pathway,regulation of type I interferon-mediated signaling pathway,cytokine-mediated signaling pathway;;
WT / BAG3KO	Q9BTA9	Q9BTA9	0.645112	0.645112	0.000618892	0.000990867	12	Q9BTA9	WAC	WW domain-containing adapter protein with coiled-coil	WAC_HUMAN	13	56.386	1.56386	WT	BAG3KO	nucleus,nucleoplasm,spliceosomal complex,nuclear speck	RNA polymerase II core binding,chromatin binding,protein binding	transcription, DNA-templated,cellular response to DNA damage stimulus,histone monoubiquitination,positive regulation of macroautophagy,protein ubiquitination,negative regulation of proteasomal ubiquitin-dependent protein catabolic process,G1 DNA damage checkpoint,positive regulation of transcription, DNA-templated,histone H2B conserved C-terminal lysine ubiquitination
WT / BAG3KO	O00429-2	O00429-2	0.612774	0.612774	0.000626273	0.000996773	12	O00429-2	DNM1L	Isoform 4 of Dynamin-1-like protein	DNM1L_HUMAN	1	52.9197	1.5292	WT	BAG3KO
WT / BAG3KO	P40424;P40424-2;P40424-3	P40424;P40424-2;P40424-3	1.06494	1.06494	0.000630218	0.000997188	12	P40424;P40424-2;P40424-3	PBX1	Pre-B-cell leukemia transcription factor 1;Isoform PBX1b of Pre-B-cell leukemia transcription factor 1;Isoform 3 of Pre-B-cell leukemia transcription factor 1	PBX1_HUMAN	5	109.208	2.09208	WT	BAG3KO	nucleus,nucleoplasm,cytoplasm,RNA polymerase II transcription factor complex;;	RNA polymerase II core promoter proximal region sequence-specific DNA binding,RNA polymerase II transcription factor activity, sequence-specific DNA binding,transcriptional activator activity, RNA polymerase II core promoter proximal region sequence-specific binding,DNA binding,transcription factor activity, sequence-specific DNA binding,protein binding,protein heterodimerization activity,RNA pol…	branching involved in ureteric bud morphogenesis,transcription from RNA polymerase II promoter,steroid biosynthetic process,positive regulation of transcription of Notch receptor target,sex differentiation,positive regulation of cell proliferation,anterior/posterior pattern specification,proximal/distal pattern formation,positive regulation of G2/M transition of mitotic cell cycle,regulation of o…
WT / BAG3KO	P04156	P04156	-1.19298	1.19298	0.00063925	0.00100736	12	P04156	PRNP	Major prion protein	PRIO_HUMAN	10	-56.26	0.4374	WT	BAG3KO	cytoplasm,endoplasmic reticulum,Golgi apparatus,cytosol,plasma membrane,cell surface,postsynaptic density,inclusion body,extrinsic component of membrane,anchored component of external side of plasma membrane,nuclear membrane,intracellular membrane-bounded organelle,membrane raft,extracellular exosome,postsynapse,dendrite,Requires Ontology	beta-amyloid binding,protease binding,signal transducer activity,receptor activity,copper ion binding,protein binding,lamin binding,glycosaminoglycan binding,microtubule binding,tubulin binding,type 5 metabotropic glutamate receptor binding,identical protein binding,ATP-dependent protein binding,ion channel binding,macromolecular complex binding,chaperone binding,cupric ion binding,cuprous ion bi…	negative regulation of protein phosphorylation,cellular copper ion homeostasis,response to oxidative stress,cell cycle arrest,learning or memory,long-term memory,negative regulation of protein processing,protein destabilization,activation of protein kinase activity,negative regulation of interferon-gamma production,negative regulation of interleukin-17 production,negative regulation of interleuki…
WT / BAG3KO	Q13111	Q13111	-0.887424	0.887424	0.000643059	0.00100762	12	Q13111	CHAF1A	Chromatin assembly factor 1 subunit A	CAF1A_HUMAN	9	-45.9422	0.540578	WT	BAG3KO	nuclear chromatin,macromolecular complex,CAF-1 complex,nucleus	chromatin binding,protein binding,identical protein binding,unfolded protein binding,chromo shadow domain binding	DNA replication,DNA repair,DNA replication-dependent nucleosome assembly,cell cycle,chromatin assembly,nucleosome assembly
WT / BAG3KO	O43663;O43663-4	O43663;O43663-4	-1.6384	1.6384	0.000647068	0.00101085	12	O43663;O43663-4	PRC1	Protein regulator of cytokinesis 1;Isoform 4 of Protein regulator of cytokinesis 1	PRC1_HUMAN	6	-67.8789	0.321211	WT	BAG3KO	spindle pole,nucleus,spindle,cytosol,spindle microtubule,midbody,contractile ring;	protein binding,microtubule binding,kinesin binding,protein kinase binding;	mitotic spindle elongation,cytokinesis,microtubule bundle formation,positive regulation of cell proliferation,regulation of cytokinesis;
WT / BAG3KO	P00441	P00441	0.742071	0.742071	0.000670036	0.00103935	12	P00441	SOD1	Superoxide dismutase [Cu-Zn]	SODC_HUMAN	7	67.2575	1.67258	WT	BAG3KO	extracellular region,extracellular space,nucleus,nucleoplasm,cytoplasm,mitochondrion,mitochondrial intermembrane space,mitochondrial matrix,lysosome,peroxisome,cytosol,extracellular matrix,dense core granule,cytoplasmic vesicle,dendrite cytoplasm,macromolecular complex,neuronal cell body,myelin sheath,extracellular exosome,axon cytoplasm,plasma membrane	superoxide dismutase activity,copper ion binding,protein binding,zinc ion binding,protein phosphatase 2B binding,identical protein binding,protein homodimerization activity,Rac GTPase binding,chaperone binding	activation of MAPK activity,response to superoxide,ovarian follicle development,positive regulation of cytokine production,placenta development,retina homeostasis,response to amphetamine,myeloid cell homeostasis,platelet degranulation,glutathione metabolic process,superoxide metabolic process,cellular iron ion homeostasis,spermatogenesis,embryo implantation,cell aging,sensory perception of sound,…
WT / BAG3KO	Q07812;Q07812-2;Q07812-8	Q07812;Q07812-2;Q07812-8	0.616936	0.616936	0.000674128	0.00104399	12	Q07812;Q07812-2;Q07812-8	BAX	Apoptosis regulator BAX;Isoform Beta of Apoptosis regulator BAX;Isoform Sigma of Apoptosis regulator BAX	BAX_HUMAN	9	53.3615	1.53362	WT	BAG3KO	nucleus,nuclear envelope,cytoplasm,mitochondrion,mitochondrial outer membrane,mitochondrial permeability transition pore complex,endoplasmic reticulum,endoplasmic reticulum membrane,cytosol,membrane,pore complex,extracellular exosome,Bcl-2 family protein complex,BAX complex,cell periphery;;	protein binding,lipid binding,channel activity,Hsp70 protein binding,identical protein binding,protein homodimerization activity,protein heterodimerization activity,chaperone binding,BH3 domain binding;;	ovarian follicle development,neuron migration,T cell homeostatic proliferation,B cell homeostasis,B cell apoptotic process,kidney development,release of cytochrome c from mitochondria,protein insertion into mitochondrial membrane involved in apoptotic signaling pathway,blood vessel remodeling,myeloid cell homeostasis,B cell negative selection,B cell homeostatic proliferation,positive regulation o…
WT / BAG3KO	Q9NVV5;Q9NVV5-2;Q9NVV5-3;Q9NVV5-4;Q9NVV5-5;Q9NVV5-6	Q9NVV5;Q9NVV5-2;Q9NVV5-3;Q9NVV5-4;Q9NVV5-5;Q9NVV5-6	-1.19121	1.19121	0.000698333	0.00106692	12	Q9NVV5;Q9NVV5-2;Q9NVV5-3;Q9NVV5-4;Q9NVV5-5;Q9NVV5-6	AIG1	Androgen-induced gene 1 protein;Isoform 2 of Androgen-induced gene 1 protein;Isoform 3 of Androgen-induced gene 1 protein;Isoform 4 of Androgen-induced gene 1 protein;Isoform 5 of Androgen-induced gene 1 protein;Isoform 6 of Androgen-induced gene 1 protein	AIG1_HUMAN	1	-56.2063	0.437937	WT	BAG3KO	endomembrane system,membrane,integral component of membrane;;;;;	protein binding,hydrolase activity;;;;;	long-chain fatty acid catabolic process;;;;;
WT / BAG3KO	Q92673	Q92673	0.876101	0.876101	0.000720138	0.00109115	12	Q92673	SORL1	Sortilin-related receptor	SORL_HUMAN	45	83.5408	1.83541	WT	BAG3KO	Golgi membrane,extracellular space,nuclear envelope lumen,endosome,early endosome,endoplasmic reticulum,Golgi apparatus,trans-Golgi network,integral component of plasma membrane,endosome membrane,membrane,Golgi cisterna,low-density lipoprotein particle,recycling endosome,extracellular exosome	beta-amyloid binding,transmembrane signaling receptor activity,low-density lipoprotein receptor activity,protein binding,low-density lipoprotein particle binding,ADP-ribosylation factor binding	protein targeting,protein targeting to lysosome,lipid transport,post-Golgi vesicle-mediated transport,receptor-mediated endocytosis,signal transduction,cholesterol metabolic process,regulation of smooth muscle cell migration,negative regulation of protein binding,negative regulation of protein oligomerization,protein localization to Golgi apparatus,negative regulation of MAP kinase activity,cellu…
WT / BAG3KO	Q9H1B7	Q9H1B7	0.78072	0.78072	0.000730641	0.00110178	12	Q9H1B7	IRF2BPL	Probable E3 ubiquitin-protein ligase IRF2BPL	I2BPL_HUMAN	14	71.7988	1.71799	WT	BAG3KO	extracellular space,nucleus,nucleoplasm	molecular_function,metal ion binding	negative regulation of transcription from RNA polymerase II promoter,positive regulation of transcription from RNA polymerase II promoter,development of secondary female sexual characteristics
WT / BAG3KO	Q9BRT3	Q9BRT3	0.591172	0.591172	0.000743086	0.0011161	12	Q9BRT3	MIEN1	Migration and invasion enhancer 1	MIEN1_HUMAN	3	50.647	1.50647	WT	BAG3KO	cytosol,intrinsic component of the cytoplasmic side of the plasma membrane,extracellular exosome	protein binding	apoptotic process,positive regulation of cell migration,negative regulation of apoptotic process,positive regulation of filopodium assembly
WT / BAG3KO	Q5K4L6;Q5K4L6-2	Q5K4L6;Q5K4L6-2	0.99907	0.99907	0.000747365	0.00111986	12	Q5K4L6;Q5K4L6-2	SLC27A3	Solute carrier family 27 member 3;Isoform 2 of Solute carrier family 27 member 3	S27A3_HUMAN	4	99.8711	1.99871	WT	BAG3KO	endoplasmic reticulum,membrane,integral component of membrane,mitochondrial membrane;	nucleotide binding,long-chain fatty acid-CoA ligase activity,very long-chain fatty acid-CoA ligase activity;	long-chain fatty acid metabolic process;
WT / BAG3KO	P24385	P24385	-1.24491	1.24491	0.000761084	0.00113097	12	P24385	CCND1	G1/S-specific cyclin-D1	CCND1_HUMAN	6	-57.8066	0.421934	WT	BAG3KO	cyclin-dependent protein kinase holoenzyme complex,intracellular,nucleus,nucleoplasm,cytosol,bicellular tight junction,membrane,transcriptional repressor complex	transcription corepressor activity,cyclin-dependent protein serine/threonine kinase activity,protein binding,transcription factor binding,cyclin-dependent protein serine/threonine kinase regulator activity,enzyme binding,protein kinase binding,histone deacetylase binding,proline-rich region binding	G1/S transition of mitotic cell cycle,negative regulation of transcription from RNA polymerase II promoter,re-entry into mitotic cell cycle,positive regulation of protein phosphorylation,transcription initiation from RNA polymerase II promoter,protein phosphorylation,cellular response to DNA damage stimulus,lactation,response to iron ion,response to X-ray,response to organonitrogen compound,posit…
WT / BAG3KO	Q9Y385	Q9Y385	-0.597086	0.597086	0.000764447	0.00113291	12	Q9Y385	UBE2J1	Ubiquitin-conjugating enzyme E2 J1	UB2J1_HUMAN	7	-33.8912	0.661088	WT	BAG3KO	cytoplasm,endoplasmic reticulum membrane,integral component of membrane	ATP binding,ubiquitin protein ligase binding,ubiquitin protein ligase activity,ubiquitin conjugating enzyme activity	spermatid development,protein ubiquitination,protein N-linked glycosylation via asparagine,ER-associated ubiquitin-dependent protein catabolic process,regulation of tumor necrosis factor biosynthetic process,negative regulation of retrograde protein transport, ER to cytosol
WT / BAG3KO	Q96FX7	Q96FX7	-0.612407	0.612407	0.000776203	0.00114496	12	Q96FX7	TRMT61A	tRNA (adenine(58)-N(1))-methyltransferase catalytic subunit TRMT61A	TRM61_HUMAN	7	-34.5895	0.654105	WT	BAG3KO	nucleus,nucleoplasm,tRNA (m1A) methyltransferase complex	Requires Ontology,tRNA (adenine-N1-)-methyltransferase activity	tRNA modification,tRNA methylation,mRNA methylation
WT / BAG3KO	Q9C002	Q9C002	-0.717597	0.717597	0.000778588	0.0011458	12	Q9C002	NMES1	Normal mucosa of esophagus-specific gene 1 protein	NMES1_HUMAN	4	-39.1891	0.608109	WT	BAG3KO	nucleus,mitochondrial respiratory chain complex IV	cytochrome-c oxidase activity	electron transport chain,hydrogen ion transmembrane transport
WT / BAG3KO	Q14332	Q14332	-0.638103	0.638103	0.000781562	0.00114928	12	Q14332	FZD2	Frizzled-2	FZD2_HUMAN	8	-35.7443	0.642557	WT	BAG3KO	cytoplasm,plasma membrane,focal adhesion,integral component of membrane,clathrin-coated endocytic vesicle membrane	G-protein coupled receptor activity,protein binding,Wnt-protein binding,PDZ domain binding,Wnt-activated receptor activity	membranous septum morphogenesis,muscular septum morphogenesis,outflow tract morphogenesis,G-protein coupled receptor signaling pathway,Wnt signaling pathway, calcium modulating pathway,sensory perception of smell,neuron differentiation,positive regulation of cGMP metabolic process,epithelial cell differentiation,non-canonical Wnt signaling pathway,positive regulation of transcription, DNA-templat…
WT / BAG3KO	Q14574	Q14574	1.64335	1.64335	0.000784304	0.00115072	12	Q14574	DSC3	Desmocollin-3	DSC3_HUMAN	16	212.391	3.12391	WT	BAG3KO	cornified envelope,plasma membrane,cell-cell junction,membrane,integral component of membrane,cell junction,desmosome	calcium ion binding	cell adhesion,homophilic cell adhesion via plasma membrane adhesion molecules,keratinization,cornification
WT / BAG3KO	Q9NQW6;Q9NQW6-2	Q9NQW6;Q9NQW6-2	-1.62541	1.62541	0.000784359	0.00115072	12	Q9NQW6;Q9NQW6-2	ANLN	Anillin;Isoform 2 of Anillin	ANLN_HUMAN	14	-67.5882	0.324118	WT	BAG3KO	nucleoplasm,actomyosin contractile ring,actin cytoskeleton,midbody,bleb,cell cortex region;	actin binding,cadherin binding,GTP-Rho binding;	mitotic cytokinesis,septin ring assembly,hematopoietic progenitor cell differentiation,regulation of exit from mitosis,glomerular visceral epithelial cell migration,positive regulation of bleb assembly,actomyosin contractile ring assembly,protein localization to actomyosin contractile ring involved in mitotic cytokinesis,cortical cytoskeleton organization,septin ring organization;
WT / BAG3KO	Q96EZ8;Q96EZ8-2;Q96EZ8-3;Q96EZ8-4	Q96EZ8;Q96EZ8-2;Q96EZ8-3;Q96EZ8-4	1.43313	1.43313	0.000788899	0.0011538	12	Q96EZ8;Q96EZ8-2;Q96EZ8-3;Q96EZ8-4	MCRS1	Microspherule protein 1;Isoform 2 of Microspherule protein 1;Isoform 3 of Microspherule protein 1;Isoform 4 of Microspherule protein 1	MCRS1_HUMAN	2	170.032	2.70032	WT	BAG3KO	histone acetyltransferase complex,nucleus,nucleoplasm,nucleolus,cytoplasm,endoplasmic reticulum,polysome,dendrite,Ino80 complex,perikaryon,MLL1 complex,NSL complex;;;	G-quadruplex RNA binding,protein binding,poly(U) RNA binding,poly(G) binding,histone acetyltransferase activity (H4-K5 specific),histone acetyltransferase activity (H4-K8 specific),histone acetyltransferase activity (H4-K16 specific);;;	DNA repair,DNA recombination,transcription, DNA-templated,regulation of transcription, DNA-templated,cellular protein modification process,protein deubiquitination,histone H4-K5 acetylation,histone H4-K8 acetylation,histone H4-K16 acetylation,positive regulation of protein localization to nucleolus,positive regulation of transcription from RNA polymerase II promoter;;;
WT / BAG3KO	O43155	O43155	-0.83722	0.83722	0.000792644	0.00115493	12	O43155	FLRT2	Leucine-rich repeat transmembrane protein FLRT2	FLRT2_HUMAN	12	-44.0279	0.559721	WT	BAG3KO	proteinaceous extracellular matrix,cytoplasm,endoplasmic reticulum membrane,plasma membrane,integral component of plasma membrane,cell-cell junction,focal adhesion,organelle membrane,neuron projection,synapse,extracellular exosome	protein kinase inhibitor activity,receptor signaling protein activity,fibroblast growth factor receptor binding,protein binding, bridging,chemorepellent activity	heart morphogenesis,negative regulation of protein kinase activity,axon guidance,biological_process,fibroblast growth factor receptor signaling pathway,cytokine-mediated signaling pathway,negative regulation of JAK-STAT cascade,negative chemotaxis,positive regulation of synapse assembly,cell adhesion involved in heart morphogenesis,basement membrane organization,regulation of neuron migration
WT / BAG3KO	P02461	P02461	1.23405	1.23405	0.000793105	0.00115493	12	P02461	COL3A1	Collagen alpha-1(III) chain	CO3A1_HUMAN	44	135.227	2.35227	WT	BAG3KO	extracellular region,collagen type III trimer,extracellular space,endoplasmic reticulum lumen,extracellular matrix	protease binding,integrin binding,extracellular matrix structural constituent,protein binding,SMAD binding,metal ion binding,platelet-derived growth factor binding	skeletal system development,cell-matrix adhesion,transforming growth factor beta receptor signaling pathway,integrin-mediated signaling pathway,heart development,aging,response to radiation,response to mechanical stimulus,peptide cross-linking,cerebral cortex development,platelet activation,extracellular matrix organization,collagen fibril organization,collagen catabolic process,response to cytok…
WT / BAG3KO	Q9P270	Q9P270	-0.64182	0.64182	0.000795485	0.00115624	12	Q9P270	SLAIN2	SLAIN motif-containing protein 2	SLAI2_HUMAN	13	-35.9096	0.640904	WT	BAG3KO	centrosome,cytosol,microtubule cytoskeleton,microtubule plus-end	protein binding	microtubule nucleation,positive regulation of microtubule polymerization,cytoplasmic microtubule organization
WT / BAG3KO	P30559	P30559	-0.951939	0.951939	0.000796057	0.00115624	12	P30559	OXTR	Oxytocin receptor	OXYR_HUMAN	3	-48.3063	0.516937	WT	BAG3KO	intracellular,plasma membrane,integral component of plasma membrane,microvillus,cell-cell adherens junction,apical plasma membrane	oxytocin receptor activity,vasopressin receptor activity,peptide hormone binding,peptide binding,G-protein coupled receptor activity	suckling behavior,response to amphetamine,regulation of systemic arterial blood pressure by vasopressin,muscle contraction,cell surface receptor signaling pathway,G-protein coupled receptor signaling pathway,positive regulation of cytosolic calcium ion concentration,heart development,female pregnancy,lactation,memory,positive regulation of norepinephrine secretion,telencephalon development,sleep,…
WT / BAG3KO	P25391	P25391	-1.44539	1.44539	0.000804235	0.00116543	12	P25391	LAMA1	Laminin subunit alpha-1	LAMA1_HUMAN	12	-63.2806	0.367194	WT	BAG3KO	extracellular region,proteinaceous extracellular matrix,basement membrane,laminin-1 complex,laminin-3 complex,extracellular space,membrane,extracellular matrix	receptor binding,extracellular matrix structural constituent,protein binding,protein C-terminus binding	cell adhesion,cell surface receptor signaling pathway,regulation of cell adhesion,extracellular matrix organization,regulation of cell migration,regulation of embryonic development
WT / BAG3KO	P21453	P21453	-2.55959	2.55959	0.000821376	0.00118303	12	P21453	S1PR1	Sphingosine 1-phosphate receptor 1	S1PR1_HUMAN	2	-83.0376	0.169624	WT	BAG3KO	nucleoplasm,endosome,plasma membrane,external side of plasma membrane,integral component of membrane,intrinsic component of plasma membrane,intracellular membrane-bounded organelle,membrane raft	G-protein coupled receptor binding,G-protein coupled receptor activity,protein binding,sphingosine-1-phosphate receptor activity,sphingolipid binding	angiogenesis,blood vessel maturation,cardiac muscle tissue growth involved in heart morphogenesis,sphingosine-1-phosphate signaling pathway,chemotaxis,cell adhesion,G-protein coupled receptor signaling pathway,adenylate cyclase-inhibiting G-protein coupled receptor signaling pathway,brain development,cell migration,cytokine-mediated signaling pathway,transmission of nerve impulse,lamellipodium as…
WT / BAG3KO	Q5JSJ4	Q5JSJ4	1.19557	1.19557	0.000825409	0.00118613	12	Q5JSJ4	INTS6L	Integrator complex subunit 6-like	INT6L_HUMAN	2	129.035	2.29035	WT	BAG3KO	integrator complex		snRNA 3'-end processing
WT / BAG3KO	Q9NWQ8	Q9NWQ8	-0.815852	0.815852	0.00082922	0.00119007	12	Q9NWQ8	PAG1	Phosphoprotein associated with glycosphingolipid-enriched microdomains 1	PHAG1_HUMAN	11	-43.1927	0.568073	WT	BAG3KO	intracellular,plasma membrane,integral component of plasma membrane,membrane raft	transmembrane receptor protein tyrosine kinase adaptor activity,SH3/SH2 adaptor activity,protein binding,SH2 domain binding	adaptive immune response,signal transduction,transmembrane receptor protein tyrosine kinase signaling pathway,epidermal growth factor receptor signaling pathway,positive regulation of signal transduction,intracellular signal transduction,T cell receptor signaling pathway,regulation of T cell activation,negative regulation of T cell activation
WT / BAG3KO	P04066	P04066	0.693344	0.693344	0.000837913	0.00119774	10	P04066	FUCA1	Tissue alpha-L-fucosidase	FUCO_HUMAN	5	61.7027	1.61703	WT	BAG3KO	extracellular region,cytoplasm,azurophil granule lumen,lysosomal lumen,extracellular exosome,lysosome	alpha-L-fucosidase activity	fucose metabolic process,glycosaminoglycan catabolic process,glycoside catabolic process,glycolipid catabolic process,neutrophil degranulation
WT / BAG3KO	Q2M1P5	Q2M1P5	1.59971	1.59971	0.00084146	0.0012019	12	Q2M1P5	KIF7	Kinesin-like protein KIF7	KIF7_HUMAN	2	203.082	3.03082	WT	BAG3KO	cytoplasm,kinesin complex,cilium,ciliary basal body,ciliary tip,microtubule	microtubule motor activity,protein binding,ATP binding,microtubule binding,ATP-dependent microtubule motor activity, plus-end-directed,ATPase activity	microtubule-based movement,negative regulation of smoothened signaling pathway,positive regulation of smoothened signaling pathway
WT / BAG3KO	Q86VY9	Q86VY9	-0.836321	0.836321	0.000859527	0.00122333	12	Q86VY9	TMEM200A	Transmembrane protein 200A	T200A_HUMAN	18	-43.993	0.56007	WT	BAG3KO	integral component of membrane
WT / BAG3KO	Q9UHB6-4	Q9UHB6-4	-0.726526	0.726526	0.00086425	0.00122522	12	Q9UHB6-4	LIMA1	Isoform 4 of LIM domain and actin-binding protein 1	LIMA1_HUMAN	1	-39.5642	0.604358	WT	BAG3KO
WT / BAG3KO	P55001;P55001-2;P55001-3	P55001;P55001-2;P55001-3	1.40968	1.40968	0.000862967	0.00122522	10	P55001;P55001-2;P55001-3	MFAP2	Microfibrillar-associated protein 2;Isoform A' of Microfibrillar-associated protein 2;Isoform B of Microfibrillar-associated protein 2	MFAP2_HUMAN	3	165.678	2.65678	WT	BAG3KO	microfibril,extracellular region,proteinaceous extracellular matrix;;	;;	extracellular matrix organization,embryonic eye morphogenesis,post-embryonic eye morphogenesis;;
WT / BAG3KO	Q14493	Q14493	-1.15535	1.15535	0.000868879	0.00122902	10	Q14493	SLBP	Histone RNA hairpin-binding protein	SLBP_HUMAN	4	-55.1043	0.448957	WT	BAG3KO	nucleus,nucleoplasm,nucleolus,cytoplasm,cytosol,intracellular ribonucleoprotein complex,histone pre-mRNA 3'end processing complex	RNA binding,mRNA binding,protein binding,histone pre-mRNA stem-loop binding,histone pre-mRNA DCP binding	termination of RNA polymerase II transcription,mRNA 3'-end processing by stem-loop binding and cleavage,mRNA export from nucleus,histone mRNA metabolic process,nuclear DNA replication,cell cycle phase transition,mRNA transport
WT / BAG3KO	Q9Y5T4	Q9Y5T4	-0.952184	0.952184	0.000875485	0.00123652	12	Q9Y5T4	DNAJC15	DnaJ homolog subfamily C member 15	DJC15_HUMAN	3	-48.3151	0.516849	WT	BAG3KO	mitochondrial inner membrane,integral component of membrane,presequence translocase-associated import motor	protein binding,protein transporter activity,ATPase activator activity	protein transport,protein import into mitochondrial matrix
WT / BAG3KO	Q96DD7	Q96DD7	0.731286	0.731286	0.00089362	0.00124909	12	Q96DD7	SHISA4	Protein shisa-4	SHSA4_HUMAN	3	66.0118	1.66012	WT	BAG3KO	integral component of membrane	signal transducer activity
WT / BAG3KO	Q96EA4;Q96EA4-2;Q96EA4-3	Q96EA4;Q96EA4-2;Q96EA4-3	-1.49774	1.49774	0.000899978	0.00125427	10	Q96EA4;Q96EA4-2;Q96EA4-3	SPDL1	Protein Spindly;Isoform 2 of Protein Spindly;Isoform 3 of Protein Spindly	SPDLY_HUMAN	7	-64.5892	0.354108	WT	BAG3KO	spindle pole,condensed chromosome outer kinetochore,nucleus,microtubule organizing center,cytosol;;	protein binding,enzyme binding,kinetochore binding;;	establishment of mitotic spindle orientation,sister chromatid cohesion,mitotic metaphase plate congression,spindle checkpoint,protein localization to kinetochore,cell division;;
WT / BAG3KO	Q96P53	Q96P53	-0.694261	0.694261	0.00091826	0.00127152	12	Q96P53	WDFY2	WD repeat and FYVE domain-containing protein 2	WDFY2_HUMAN	14	-38.1974	0.618026	WT	BAG3KO	early endosome,vesicle	protein binding,metal ion binding	positive regulation of protein phosphorylation,positive regulation of fat cell differentiation
WT / BAG3KO	O60518	O60518	-0.715274	0.715274	0.000954362	0.00131118	12	O60518	RANBP6	Ran-binding protein 6	RNBP6_HUMAN	27	-39.0911	0.609089	WT	BAG3KO	cytoplasm,nuclear membrane,nuclear periphery	protein binding,nuclear localization sequence binding,protein transporter activity	protein import into nucleus, translocation,NLS-bearing protein import into nucleus,ribosomal protein import into nucleus
WT / BAG3KO	Q8WWK9;Q8WWK9-5;Q8WWK9-6	Q8WWK9;Q8WWK9-5;Q8WWK9-6	-0.897329	0.897329	0.000994177	0.00134402	12	Q8WWK9;Q8WWK9-5;Q8WWK9-6	CKAP2	Cytoskeleton-associated protein 2;Isoform 3 of Cytoskeleton-associated protein 2;Isoform 4 of Cytoskeleton-associated protein 2	CKAP2_HUMAN	12	-46.312	0.53688	WT	BAG3KO	spindle pole,centrosome,cytosol,microtubule cytoskeleton,cytoplasmic microtubule;;	;;	mitotic cytokinesis,apoptotic process,negative regulation of microtubule depolymerization,positive regulation of transcription from RNA polymerase II promoter;;
WT / BAG3KO	Q567V2;Q567V2-2	Q567V2;Q567V2-2	-0.608213	0.608213	0.00101843	0.00136705	10	Q567V2;Q567V2-2	MPV17L2	Mpv17-like protein 2;Isoform 2 of Mpv17-like protein 2	M17L2_HUMAN	1	-34.3991	0.656009	WT	BAG3KO	mitochondrial inner membrane,mitochondrial large ribosomal subunit,integral component of membrane,cytoplasm,mitochondrion;	;	mitochondrial ribosome assembly,positive regulation of mitochondrial translation;
WT / BAG3KO	P50542;P50542-2;P50542-4	P50542;P50542-2;P50542-4	-0.827318	0.827318	0.00102732	0.00137307	12	P50542;P50542-2;P50542-4	PEX5	Peroxisomal targeting signal 1 receptor;Isoform 2 of Peroxisomal targeting signal 1 receptor;Isoform 4 of Peroxisomal targeting signal 1 receptor	PEX5_HUMAN	9	-43.6424	0.563576	WT	BAG3KO	cytoplasm,peroxisome,peroxisomal membrane,Golgi apparatus,cytosol,membrane,macromolecular complex;;	peroxisome targeting sequence binding,peroxisome matrix targeting signal-1 binding,protein binding,enzyme binding,small GTPase binding,protein N-terminus binding;;	protein import into peroxisome matrix,protein import into peroxisome matrix, docking,protein ubiquitination,protein import into peroxisome membrane,negative regulation of protein homotetramerization;;
WT / BAG3KO	O76054;O76054-4;O76054-5	O76054;O76054-4;O76054-5	1.06932	1.06932	0.00104424	0.00138491	10	O76054;O76054-4;O76054-5	SEC14L2	SEC14-like protein 2;Isoform 2 of SEC14-like protein 2;Isoform 3 of SEC14-like protein 2	S14L2_HUMAN	2	109.845	2.09845	WT	BAG3KO	nucleus,cytoplasm,cytosol,extracellular exosome;;	phospholipid binding,vitamin E binding;;	transcription, DNA-templated,regulation of cholesterol biosynthetic process,positive regulation of transcription, DNA-templated;;
WT / BAG3KO	Q15493	Q15493	-1.15642	1.15642	0.00105231	0.00138643	12	Q15493	RGN	Regucalcin	RGN_HUMAN	1	-55.1377	0.448623	WT	BAG3KO	extracellular region,nucleus,cytoplasm,cytosol	gluconolactonase activity,calcium ion binding,zinc ion binding,enzyme regulator activity	kidney development,negative regulation of protein kinase activity,cellular calcium ion homeostasis,spermatogenesis,aging,positive regulation of triglyceride biosynthetic process,positive regulation of glucose metabolic process,positive regulation of phosphatase activity,L-ascorbic acid biosynthetic process,negative regulation of phosphoprotein phosphatase activity,positive regulation of ATPase ac…
WT / BAG3KO	O43184	O43184	0.716282	0.716282	0.00105548	0.00138825	12	O43184	ADAM12	Disintegrin and metalloproteinase domain-containing protein 12	ADA12_HUMAN	17	64.2942	1.64294	WT	BAG3KO	extracellular space,nucleoplasm,plasma membrane,integral component of membrane	metalloendopeptidase activity,protein binding,metallopeptidase activity,SH3 domain binding,metal ion binding	proteolysis,cell adhesion,myoblast fusion,extracellular matrix organization,positive regulation of angiogenesis
WT / BAG3KO	Q9UKJ5	Q9UKJ5	1.30415	1.30415	0.00106034	0.0013927	8	Q9UKJ5	CHIC2	Cysteine-rich hydrophobic domain-containing protein 2	CHIC2_HUMAN	4	146.939	2.46939	WT	BAG3KO	cellular_component,Golgi apparatus,Golgi-associated vesicle,plasma membrane,intracellular membrane-bounded organelle	molecular_function,protein binding	Golgi to plasma membrane transport,biological_process
WT / BAG3KO	Q9H3M7	Q9H3M7	-0.749452	0.749452	0.00106649	0.00139787	12	Q9H3M7	TXNIP	Thioredoxin-interacting protein	TXNIP_HUMAN	11	-40.5171	0.594829	WT	BAG3KO	nucleus,cytoplasm,mitochondrial intermembrane space,cytosol	enzyme inhibitor activity,protein binding,ubiquitin protein ligase binding	negative regulation of transcription from RNA polymerase II promoter,transcription, DNA-templated,protein import into nucleus,cell cycle,response to mechanical stimulus,response to glucose,keratinocyte differentiation,response to estradiol,response to progesterone,regulation of cell proliferation,response to hydrogen peroxide,positive regulation of apoptotic process,negative regulation of catalyt…
WT / BAG3KO	Q9BV73;Q9BV73-2	Q9BV73;Q9BV73-2	-1.49106	1.49106	0.00106871	0.00139789	12	Q9BV73;Q9BV73-2	CEP250	Centrosome-associated protein CEP250;Isoform 2 of Centrosome-associated protein CEP250	CP250_HUMAN	14	-64.425	0.35575	WT	BAG3KO	centrosome,centriole,microtubule organizing center,cytosol,cilium,macromolecular complex,perinuclear region of cytoplasm,extracellular exosome;	protein binding,protein C-terminus binding,protein kinase binding,protein domain specific binding;	G2/M transition of mitotic cell cycle,mitotic cell cycle,protein localization,regulation of G2/M transition of mitotic cell cycle,centriole-centriole cohesion,regulation of centriole-centriole cohesion,protein localization to organelle,ciliary basal body docking,positive regulation of protein localization to centrosome,Requires Ontology;
WT / BAG3KO	Q53GG5-2	Q53GG5-2	1.02278	1.02278	0.0010827	0.0014073	12	Q53GG5-2	PDLIM3	Isoform 2 of PDZ and LIM domain protein 3	PDLI3_HUMAN	14	103.183	2.03183	WT	BAG3KO
WT / BAG3KO	P13726	P13726	0.619891	0.619891	0.00108392	0.0014073	12	P13726	F3	Tissue factor	TF_HUMAN	8	53.6759	1.53676	WT	BAG3KO	extracellular space,plasma membrane,cell surface,integral component of membrane,extracellular matrix,intrinsic component of external side of plasma membrane,extracellular exosome,serine-type peptidase complex	protease binding,cytokine receptor activity,protein binding,phospholipid binding,serine-type endopeptidase activity	positive regulation of endothelial cell proliferation,activation of plasma proteins involved in acute inflammatory response,activation of blood coagulation via clotting cascade,activation of cysteine-type endopeptidase activity involved in apoptotic process,blood coagulation,blood coagulation, extrinsic pathway,positive regulation of platelet-derived growth factor receptor signaling pathway,prote…
WT / BAG3KO	Q9UBP9	Q9UBP9	-0.607858	0.607858	0.00109787	0.0014155	12	Q9UBP9	GULP1	PTB domain-containing engulfment adapter protein 1	GULP1_HUMAN	12	-34.383	0.65617	WT	BAG3KO	cytoplasm	signal transducer activity	lipid transport,phagocytosis, engulfment,apoptotic process,signal transduction
WT / BAG3KO	Q13029;Q13029-2;Q13029-3;Q13029-5	Q13029;Q13029-2;Q13029-3;Q13029-5	-0.819517	0.819517	0.00110175	0.00141857	12	Q13029;Q13029-2;Q13029-3;Q13029-5	PRDM2	PR domain zinc finger protein 2;Isoform 2 of PR domain zinc finger protein 2;Isoform 3 of PR domain zinc finger protein 2;Isoform 5 of PR domain zinc finger protein 2	PRDM2_HUMAN	13	-43.3368	0.566632	WT	BAG3KO	nucleus,Golgi apparatus;;;	RNA polymerase II regulatory region sequence-specific DNA binding,RNA polymerase II transcription factor activity, sequence-specific DNA binding,transcriptional activator activity, RNA polymerase II transcription regulatory region sequence-specific binding,transcription factor activity, sequence-specific DNA binding,zinc ion binding,histone-lysine N-methyltransferase activity;;;	regulation of transcription, DNA-templated,transcription from RNA polymerase II promoter,determination of adult lifespan,histone lysine methylation,positive regulation of transcription from RNA polymerase II promoter;;;
WT / BAG3KO	Q96HE9	Q96HE9	-1.14032	1.14032	0.00111426	0.00143078	12	Q96HE9	PRR11	Proline-rich protein 11	PRR11_HUMAN	4	-54.634	0.45366	WT	BAG3KO	nucleus,cytoplasm,membrane		cell cycle arrest,regulation of cell cycle
WT / BAG3KO	Q9NZR1	Q9NZR1	0.610099	0.610099	0.00111755	0.00143403	12	Q9NZR1	TMOD2	Tropomodulin-2	TMOD2_HUMAN	7	52.6364	1.52636	WT	BAG3KO	striated muscle thin filament,growth cone,myofibril,cytoskeleton	actin binding,tropomyosin binding	muscle contraction,actin filament organization,neuron-neuron synaptic transmission,nervous system development,learning or memory,myofibril assembly,positive regulation of G-protein coupled receptor protein signaling pathway,pointed-end actin filament capping
WT / BAG3KO	O00488	O00488	-1.04384	1.04384	0.00114175	0.00145773	12	O00488	ZNF593	Zinc finger protein 593	ZN593_HUMAN	6	-51.4967	0.485033	WT	BAG3KO	nucleus,nucleolus,preribosome, large subunit precursor,cytosol	RNA polymerase II transcription factor activity, sequence-specific DNA binding,DNA binding,protein binding,zinc ion binding,ribosomal large subunit binding,acyl binding,ACP phosphopantetheine attachment site binding involved in fatty acid biosynthetic process,phosphopantetheine binding	ribosomal large subunit export from nucleus,transcription, DNA-templated,positive regulation of transcription from RNA polymerase II promoter,negative regulation of RNA polymerase II regulatory region sequence-specific DNA binding,lipid A biosynthetic process
WT / BAG3KO	Q01082-3	Q01082-3	-0.708274	0.708274	0.00117192	0.00148668	12	Q01082-3	SPTBN1	Isoform 2 of Spectrin beta chain, non-erythrocytic 1	SPTB2_HUMAN	2	-38.7948	0.612052	WT	BAG3KO
WT / BAG3KO	Q8IYL3	Q8IYL3	-0.649973	0.649973	0.00120916	0.00152473	12	Q8IYL3	C1orf174	UPF0688 protein C1orf174	CA174_HUMAN	1	-36.2708	0.637292	WT	BAG3KO	nucleus	protein binding
WT / BAG3KO	Q86YZ3	Q86YZ3	-1.17143	1.17143	0.00122259	0.00154064	10	Q86YZ3	HRNR	Hornerin	HORN_HUMAN	4	-55.6018	0.443982	WT	BAG3KO	cornified envelope,extracellular region,nucleus,cytoplasm,azurophil granule lumen,keratohyalin granule,perinuclear region of cytoplasm,extracellular exosome	calcium ion binding,transition metal ion binding,structural constituent of epidermis	keratinization,cell envelope organization,neutrophil degranulation,establishment of skin barrier,epidermis development
WT / BAG3KO	Q9ULI3	Q9ULI3	0.763258	0.763258	0.0012691	0.00158021	12	Q9ULI3	HEG1	Protein HEG homolog 1	HEG1_HUMAN	17	69.732	1.69732	WT	BAG3KO	extracellular region,cell-cell junction,external side of plasma membrane,integral component of membrane	calcium ion binding,protein binding	vasculogenesis,in utero embryonic development,endothelial cell morphogenesis,lymph vessel development,lymph circulation,cardiac atrium morphogenesis,ventricular trabecula myocardium morphogenesis,ventricular septum development,cell-cell junction assembly,post-embryonic development,lung development,multicellular organism growth,venous blood vessel morphogenesis,regulation of body fluid levels,card…
WT / BAG3KO	Q9Y653;Q9Y653-2;Q9Y653-3;Q9Y653-5	Q9Y653;Q9Y653-2;Q9Y653-3;Q9Y653-5	-1.71471	1.71471	0.00131024	0.00160864	12	Q9Y653;Q9Y653-2;Q9Y653-3;Q9Y653-5	ADGRG1	Adhesion G-protein coupled receptor G1;Isoform 2 of Adhesion G-protein coupled receptor G1;Isoform 3 of Adhesion G-protein coupled receptor G1;Isoform 5 of Adhesion G-protein coupled receptor G1	AGRG1_HUMAN	3	-69.5337	0.304663	WT	BAG3KO	intracellular,integral component of plasma membrane,integral component of membrane,membrane raft,extracellular exosome,glial limiting end-foot;;;	G-protein coupled receptor activity,collagen binding,heparin binding,extracellular matrix binding;;;	angiogenesis,cell adhesion,cell surface receptor signaling pathway,G-protein coupled receptor signaling pathway,Rho protein signal transduction,cell-cell signaling,brain development,negative regulation of cell proliferation,vascular endothelial growth factor production,cell migration,cerebral cortex regionalization,cerebral cortex radial glia guided migration,layer formation in cerebral cortex,po…
WT / BAG3KO	Q02952	Q02952	-0.634659	0.634659	0.00132434	0.00161931	12	Q02952	AKAP12	A-kinase anchor protein 12	AKA12_HUMAN	63	-35.5907	0.644093	WT	BAG3KO	cytoplasm,cytosol,cytoskeleton,plasma membrane,focal adhesion,cell cortex	protein binding,adenylate cyclase binding,protein kinase A binding	protein targeting,G-protein coupled receptor signaling pathway,adenylate cyclase-inhibiting G-protein coupled receptor signaling pathway,regulation of protein kinase A signaling,positive regulation of protein kinase A signaling,regulation of protein kinase C signaling
WT / BAG3KO	Q9UJA5	Q9UJA5	-0.708046	0.708046	0.00133107	0.00162439	12	Q9UJA5	TRMT6	tRNA (adenine(58)-N(1))-methyltransferase non-catalytic subunit TRM6	TRM6_HUMAN	14	-38.7851	0.612149	WT	BAG3KO	nucleoplasm,tRNA (m1A) methyltransferase complex	RNA binding	tRNA modification,tRNA methylation,mRNA methylation
WT / BAG3KO	P56559;P56559-2	P56559;P56559-2	-0.824633	0.824633	0.00135113	0.00164146	12	P56559;P56559-2	ARL4C	ADP-ribosylation factor-like protein 4C;Isoform 2 of ADP-ribosylation factor-like protein 4C	ARL4C_HUMAN	3	-43.5374	0.564626	WT	BAG3KO	nucleus,cytoplasm,cytosol,plasma membrane,filopodium;	GTPase activity,protein binding,GTP binding,alpha-tubulin binding;	endocytic recycling;
WT / BAG3KO	Q9Y570;Q9Y570-4	Q9Y570;Q9Y570-4	-0.869553	0.869553	0.001368	0.00165877	12	Q9Y570;Q9Y570-4	PPME1	Protein phosphatase methylesterase 1;Isoform 4 of Protein phosphatase methylesterase 1	PPME1_HUMAN	9	-45.2684	0.547316	WT	BAG3KO	nucleoplasm;	protein phosphatase inhibitor activity,protein phosphatase regulator activity,protein kinase binding,protein phosphatase binding,cadherin binding,protein phosphatase 2A binding,protein C-terminal methylesterase activity,protein methylesterase activity;	G2/M transition of mitotic cell cycle,protein demethylation,negative regulation of phosphoprotein phosphatase activity;
WT / BAG3KO	Q9P299	Q9P299	0.677276	0.677276	0.00141002	0.00169346	12	Q9P299	COPZ2	Coatomer subunit zeta-2	COPZ2_HUMAN	2	59.9117	1.59912	WT	BAG3KO	Golgi membrane,endoplasmic reticulum membrane,cis-Golgi network,cytosol,COPI vesicle coat,transport vesicle,endoplasmic reticulum-Golgi intermediate compartment membrane		intracellular protein transport,ER to Golgi vesicle-mediated transport,retrograde vesicle-mediated transport, Golgi to ER
WT / BAG3KO	P54821;P54821-2	P54821;P54821-2	0.672386	0.672386	0.00142916	0.00170371	12	P54821;P54821-2	PRRX1	Paired mesoderm homeobox protein 1;Isoform 2 of Paired mesoderm homeobox protein 1	PRRX1_HUMAN	9	59.3706	1.59371	WT	BAG3KO	nucleoplasm,cytosol;	RNA polymerase II core promoter proximal region sequence-specific DNA binding,RNA polymerase II transcription factor activity, sequence-specific DNA binding,transcriptional repressor activity, RNA polymerase II core promoter proximal region sequence-specific binding,RNA polymerase II transcription coactivator activity,transcription coactivator activity,HMG box domain binding;	negative regulation of transcription from RNA polymerase II promoter,positive regulation of mesenchymal cell proliferation,transcription from RNA polymerase II promoter,embryonic limb morphogenesis,inner ear morphogenesis,middle ear morphogenesis,positive regulation of smoothened signaling pathway,positive regulation of transcription from RNA polymerase II promoter,neuron fate determination,embry…
WT / BAG3KO	O15417	O15417	1.98486	1.98486	0.00144144	0.00171596	12	O15417	TNRC18	Trinucleotide repeat-containing gene 18 protein	TNC18_HUMAN	6	295.825	3.95825	WT	BAG3KO	chromatin,nucleus,nucleoplasm,chromatin silencing complex,mitochondrion,cytosol,nuclear membrane	transcription regulatory region sequence-specific DNA binding,chromatin binding	chromatin silencing,heterochromatin assembly
WT / BAG3KO	Q6IC98	Q6IC98	1.42035	1.42035	0.00145661	0.00173076	12	Q6IC98	GRAMD4	GRAM domain-containing protein 4	GRAM4_HUMAN	4	167.65	2.6765	WT	BAG3KO	mitochondrion,integral component of membrane,mitochondrial membrane	molecular_function	apoptotic process,positive regulation of cysteine-type endopeptidase activity involved in apoptotic process
WT / BAG3KO	P46013	P46013	-0.832723	0.832723	0.00145972	0.00173086	12	P46013	MKI67	Proliferation marker protein Ki-67	KI67_HUMAN	71	-43.8531	0.561469	WT	BAG3KO	nucleus,nucleolus,membrane,nuclear body,condensed chromosome	DNA binding,RNA binding,protein binding,ATP binding,protein C-terminus binding	cell cycle,regulation of mitotic nuclear division,cell proliferation,regulation of chromosome segregation,regulation of chromatin organization
WT / BAG3KO	P06733-2	P06733-2	0.689361	0.689361	0.00146294	0.00173086	12	P06733-2	ENO1	Isoform MBP-1 of Alpha-enolase	ENOA_HUMAN	2	61.2569	1.61257	WT	BAG3KO
WT / BAG3KO	O76062	O76062	0.894906	0.894906	0.00148595	0.00174916	12	O76062	TM7SF2	Delta(14)-sterol reductase TM7SF2	ERG24_HUMAN	5	85.9489	1.85949	WT	BAG3KO	endoplasmic reticulum,endoplasmic reticulum membrane,integral component of plasma membrane,integral component of endoplasmic reticulum membrane,intracellular membrane-bounded organelle,receptor complex,nuclear inner membrane	oxidoreductase activity, acting on the CH-CH group of donors,delta14-sterol reductase activity,NADP binding	cholesterol biosynthetic process,sterol biosynthetic process,regulation of cholesterol biosynthetic process,oxidation-reduction process
WT / BAG3KO	Q96JK2;Q96JK2-2;Q96JK2-3	Q96JK2;Q96JK2-2;Q96JK2-3	0.94961	0.94961	0.00150867	0.00176058	10	Q96JK2;Q96JK2-2;Q96JK2-3	DCAF5	DDB1- and CUL4-associated factor 5;Isoform 2 of DDB1- and CUL4-associated factor 5;Isoform 3 of DDB1- and CUL4-associated factor 5	DCAF5_HUMAN	2	93.135	1.93135	WT	BAG3KO	nucleoplasm,mitochondrion,Cul4-RING E3 ubiquitin ligase complex;;	protein binding;;	protein ubiquitination,post-translational protein modification;;
WT / BAG3KO	Q9UDW1	Q9UDW1	-0.623816	0.623816	0.00152688	0.00177854	12	Q9UDW1	UQCR10	Cytochrome b-c1 complex subunit 9	QCR9_HUMAN	2	-35.1048	0.648952	WT	BAG3KO	mitochondrial inner membrane,mitochondrial respiratory chain complex III,extracellular exosome	ubiquinol-cytochrome-c reductase activity	mitochondrial electron transport, ubiquinol to cytochrome c,aerobic respiration,mitochondrial respiratory chain complex III assembly
WT / BAG3KO	Q9H9B1	Q9H9B1	-0.599074	0.599074	0.00152847	0.00177929	12	Q9H9B1	EHMT1	Histone-lysine N-methyltransferase EHMT1	EHMT1_HUMAN	33	-33.9822	0.660178	WT	BAG3KO	nucleus,nucleoplasm,chromosome,nuclear body	p53 binding,protein binding,methyltransferase activity,zinc ion binding,protein-lysine N-methyltransferase activity,histone-lysine N-methyltransferase activity,histone methyltransferase activity (H3-K9 specific),histone methyltransferase activity (H3-K27 specific),C2H2 zinc finger domain binding	negative regulation of transcription from RNA polymerase II promoter,DNA methylation,chromatin organization,embryo development,histone methylation,peptidyl-lysine monomethylation,peptidyl-lysine dimethylation,negative regulation of transcription, DNA-templated,histone H3-K9 methylation,response to fungicide,negative regulation of G0 to G1 transition,histone H3-K27 methylation,regulation of signal…
WT / BAG3KO	Q9Y5S1	Q9Y5S1	0.58906	0.58906	0.00155219	0.00179917	12	Q9Y5S1	TRPV2	Transient receptor potential cation channel subfamily V member 2	TRPV2_HUMAN	25	50.4266	1.50427	WT	BAG3KO	plasma membrane,integral component of plasma membrane,cell surface,growth cone membrane,melanosome,axonal growth cone,cell body	ion channel activity,cation channel activity,calcium channel activity,ion transmembrane transporter activity	sensory perception,response to temperature stimulus,response to heat,positive regulation of axon extension,calcium ion transmembrane transport,positive regulation of calcium ion import
WT / BAG3KO	Q5SW96	Q5SW96	0.722196	0.722196	0.00156696	0.00181407	12	Q5SW96	LDLRAP1	Low density lipoprotein receptor adapter protein 1	ARH_HUMAN	3	64.9691	1.64969	WT	BAG3KO	early endosome,cytosol,neurofilament,plasma membrane,cytoplasmic side of plasma membrane,basal plasma membrane,axon,clathrin-coated vesicle membrane,recycling endosome,AP-1 adaptor complex,AP-2 adaptor complex	beta-amyloid binding,phosphotyrosine binding,protein binding,phosphatidylinositol-4,5-bisphosphate binding,receptor signaling complex scaffold activity,clathrin binding,signaling adaptor activity,AP-2 adaptor complex binding,clathrin adaptor activity,low-density lipoprotein particle receptor binding	receptor-mediated endocytosis,cholesterol metabolic process,positive regulation of signal transduction,cholesterol transport,receptor internalization,low-density lipoprotein particle clearance,cholesterol homeostasis,amyloid precursor protein metabolic process,regulation of protein binding,positive regulation of receptor-mediated endocytosis,membrane organization,receptor-mediated endocytosis of …
WT / BAG3KO	O75326	O75326	-1.04517	1.04517	0.00162608	0.00185977	12	O75326	SEMA7A	Semaphorin-7A	SEM7A_HUMAN	25	-51.5412	0.484588	WT	BAG3KO	plasma membrane,external side of plasma membrane,membrane,anchored component of membrane,extracellular space	integrin binding,protein binding,neuropilin binding,semaphorin receptor binding,chemorepellent activity	osteoblast differentiation,inflammatory response,immune response,integrin-mediated signaling pathway,olfactory lobe development,positive regulation of axon extension,axon extension,regulation of inflammatory response,negative chemotaxis,positive regulation of macrophage cytokine production,positive regulation of ERK1 and ERK2 cascade,positive regulation of cell migration,neural crest cell migrati…
WT / BAG3KO	Q9H6Y2	Q9H6Y2	-0.903651	0.903651	0.00163159	0.00186495	12	Q9H6Y2	WDR55	WD repeat-containing protein 55	WDR55_HUMAN	8	-46.5468	0.534532	WT	BAG3KO	cellular_component,nucleolus,cytoplasm	molecular_function	rRNA processing,biological_process,ribosomal large subunit biogenesis
WT / BAG3KO	Q9BQ51	Q9BQ51	-1.27117	1.27117	0.00166138	0.00188309	12	Q9BQ51	PDCD1LG2	Programmed cell death 1 ligand 2	PD1L2_HUMAN	4	-58.5675	0.414325	WT	BAG3KO	plasma membrane,endomembrane system,integral component of membrane,extracellular exosome,cell surface,external side of plasma membrane	molecular_function	immune response,T cell costimulation,negative regulation of interferon-gamma production,negative regulation of interleukin-10 production,positive regulation of T cell proliferation,negative regulation of activated T cell proliferation,cell surface receptor signaling pathway,signal transduction,cellular response to lipopolysaccharide,negative regulation of T cell proliferation
WT / BAG3KO	Q8NC42	Q8NC42	-0.684766	0.684766	0.00166683	0.00188702	12	Q8NC42	RNF149	E3 ubiquitin-protein ligase RNF149	RN149_HUMAN	9	-37.7893	0.622107	WT	BAG3KO	membrane,integral component of membrane,extracellular exosome	metal ion binding,ubiquitin protein ligase activity	protein ubiquitination,regulation of protein stability,cellular response to drug,negative regulation of MAPK cascade
WT / BAG3KO	O75509	O75509	0.817342	0.817342	0.00166616	0.00188702	12	O75509	TNFRSF21	Tumor necrosis factor receptor superfamily member 21	TNR21_HUMAN	15	76.2156	1.76216	WT	BAG3KO	plasma membrane,integral component of plasma membrane,axon,intrinsic component of plasma membrane	tumor necrosis factor-activated receptor activity	B cell apoptotic process,adaptive immune response,apoptotic process,inflammatory response,immune response,humoral immune response,regulation of lipid metabolic process,negative regulation of B cell proliferation,negative regulation of myelination,response to lipopolysaccharide,tumor necrosis factor-mediated signaling pathway,regulation of cell proliferation,negative regulation of T cell prolifera…
WT / BAG3KO	Q9H0W5	Q9H0W5	-0.645268	0.645268	0.00167129	0.00188808	12	Q9H0W5	CCDC8	Coiled-coil domain-containing protein 8	CCDC8_HUMAN	12	-36.0626	0.639374	WT	BAG3KO	nucleus,cytoplasm,centrosome,cytosol,plasma membrane,3M complex	protein binding	microtubule cytoskeleton organization,regulation of mitotic nuclear division,negative regulation of phosphatase activity,post-translational protein modification
WT / BAG3KO	Q8WWX9	Q8WWX9	0.715636	0.715636	0.00169123	0.00190326	12	Q8WWX9	SELENOM	Selenoprotein M	SELM_HUMAN	6	64.2207	1.64221	WT	BAG3KO	endoplasmic reticulum,Golgi apparatus,perinuclear region of cytoplasm	protein binding	response to selenium ion,multicellular organism growth,corticosterone secretion,hormone metabolic process,adipose tissue development
WT / BAG3KO	P05412	P05412	-0.685352	0.685352	0.00172801	0.00193317	12	P05412	JUN	Transcription factor AP-1	JUN_HUMAN	8	-37.8146	0.621854	WT	BAG3KO	nuclear chromosome,nucleus,nucleoplasm,nuclear euchromatin,cytosol,transcriptional repressor complex,transcription factor AP-1 complex,nuclear chromatin,transcription factor complex	RNA polymerase II core promoter proximal region sequence-specific DNA binding,RNA polymerase II distal enhancer sequence-specific DNA binding,RNA polymerase II transcription factor activity, sequence-specific DNA binding,transcription factor activity, RNA polymerase II core promoter proximal region sequence-specific binding,transcriptional activator activity, RNA polymerase II core promoter proxi…	angiogenesis,microglial cell activation,release of cytochrome c from mitochondria,liver development,positive regulation of endothelial cell proliferation,outflow tract morphogenesis,transcription from RNA polymerase II promoter,transforming growth factor beta receptor signaling pathway,Ras protein signal transduction,aging,learning,circadian rhythm,negative regulation of cell proliferation,respon…
WT / BAG3KO	Q86VZ5	Q86VZ5	-0.644772	0.644772	0.00178889	0.00198603	12	Q86VZ5	SGMS1	Phosphatidylcholine:ceramide cholinephosphotransferase 1	SMS1_HUMAN	3	-36.0406	0.639594	WT	BAG3KO	Golgi trans cisterna,Golgi membrane,nucleus,endoplasmic reticulum,plasma membrane,integral component of plasma membrane,membrane,integral component of Golgi membrane,integral component of endoplasmic reticulum membrane	ceramide phosphoethanolamine synthase activity,kinase activity,sphingomyelin synthase activity,ceramide cholinephosphotransferase activity	sphingomyelin biosynthetic process,apoptotic process,phosphorylation,sphingolipid biosynthetic process,ceramide biosynthetic process,regulation of intrinsic apoptotic signaling pathway
WT / BAG3KO	Q96BM9	Q96BM9	0.668121	0.668121	0.00180261	0.00199774	12	Q96BM9	ARL8A	ADP-ribosylation factor-like protein 8A	ARL8A_HUMAN	4	58.9002	1.589	WT	BAG3KO	cytoplasm,lysosomal membrane,plasma membrane,membrane,midbody,late endosome membrane,azurophil granule membrane,spindle midzone,extracellular exosome,ficolin-1-rich granule membrane	GTPase activity,protein binding,GTP binding,alpha-tubulin binding,beta-tubulin binding	cell cycle,chromosome segregation,neutrophil degranulation,cell division
WT / BAG3KO	Q15149-5	Q15149-5	0.666768	0.666768	0.00184751	0.00203034	12	Q15149-5	PLEC	Isoform 5 of Plectin	PLEC_HUMAN	2	58.7512	1.58751	WT	BAG3KO
WT / BAG3KO	Q9Y584	Q9Y584	-0.768089	0.768089	0.00185942	0.00203804	12	Q9Y584	TIMM22	Mitochondrial import inner membrane translocase subunit Tim22	TIM22_HUMAN	1	-41.2805	0.587195	WT	BAG3KO	mitochondrial inner membrane,integral component of membrane,mitochondrial inner membrane protein insertion complex	protein binding,protein transmembrane transporter activity,mitochondrion targeting sequence binding,protein channel activity	protein targeting to mitochondrion,protein import into mitochondrial inner membrane
WT / BAG3KO	P47224	P47224	0.628156	0.628156	0.00189892	0.00206775	12	P47224	RABIF	Guanine nucleotide exchange factor MSS4	MSS4_HUMAN	2	54.5589	1.54559	WT	BAG3KO	cytosol,membrane	guanyl-nucleotide exchange factor activity,protein binding,zinc ion binding	post-Golgi vesicle-mediated transport,small GTPase mediated signal transduction,protein transport,membrane fusion,regulation of molecular function
WT / BAG3KO	P27449	P27449	0.673823	0.673823	0.00200648	0.00215435	12	P27449	ATP6V0C	V-type proton ATPase 16 kDa proteolipid subunit	VATL_HUMAN	2	59.5294	1.59529	WT	BAG3KO	vacuolar proton-transporting V-type ATPase, V0 domain,lysosomal membrane,plasma membrane,focal adhesion,endosome membrane,integral component of membrane,phagocytic vesicle membrane,azurophil granule membrane,extracellular exosome,tertiary granule membrane,ficolin-1-rich granule membrane	protein binding,ubiquitin protein ligase binding,proton-transporting ATP synthase activity, rotational mechanism,proton-transporting ATPase activity, rotational mechanism	lysosomal lumen acidification,insulin receptor signaling pathway,ATP hydrolysis coupled proton transport,viral process,regulation of macroautophagy,positive regulation of Wnt signaling pathway,transferrin transport,ion transmembrane transport,neutrophil degranulation,phagosome acidification,hydrogen ion transmembrane transport
WT / BAG3KO	Q7Z2Y5	Q7Z2Y5	-1.33086	1.33086	0.00201994	0.00216264	12	Q7Z2Y5	NRK	Nik-related protein kinase	NRK_HUMAN	24	-60.2469	0.397531	WT	BAG3KO	cytoplasm	ATP binding,MAP kinase kinase kinase kinase activity,protein serine/threonine kinase activity	activation of MAPKKK activity,activation of JNKK activity,regulation of mitotic cell cycle,parturition,negative regulation of cell proliferation,stress-activated protein kinase signaling cascade,regulation of apoptotic process,neuron projection morphogenesis,regulation of spongiotrophoblast cell proliferation,signal transduction by protein phosphorylation,activation of protein kinase activity,MAP…
WT / BAG3KO	Q15014	Q15014	-0.719611	0.719611	0.00203185	0.0021693	12	Q15014	MORF4L2	Mortality factor 4-like protein 2	MO4L2_HUMAN	6	-39.2739	0.607261	WT	BAG3KO	nucleus,nucleoplasm,nucleolus,plasma membrane,NuA4 histone acetyltransferase complex,histone acetyltransferase complex	protein binding	DNA repair,chromatin remodeling,chromatin silencing,transcription, DNA-templated,histone deacetylation,regulation of growth,histone H4 acetylation,histone H2A acetylation,positive regulation of transcription from RNA polymerase II promoter,positive regulation of striated muscle cell differentiation,histone acetylation
WT / BAG3KO	Q7Z7B1	Q7Z7B1	-0.641323	0.641323	0.00204782	0.00217652	10	Q7Z7B1	PIGW	Phosphatidylinositol-glycan biosynthesis class W protein	PIGW_HUMAN	2	-35.8875	0.641125	WT	BAG3KO	endoplasmic reticulum membrane,integral component of membrane,endoplasmic reticulum	O-acyltransferase activity,glucosaminyl-phosphotidylinositol O-acyltransferase activity	GPI anchor metabolic process,preassembly of GPI anchor in ER membrane,protein localization to plasma membrane,GPI anchor biosynthetic process
WT / BAG3KO	P52823	P52823	-3.382	3.382	0.00205925	0.00218745	12	P52823	STC1	Stanniocalcin-1	STC1_HUMAN	4	-90.4078	0.0959215	WT	BAG3KO	extracellular space,nucleus,cytoplasm,apical plasma membrane	hormone activity	ossification,endothelial cell morphogenesis,growth plate cartilage axis specification,cellular calcium ion homeostasis,embryo implantation,regulation of receptor activity,negative regulation of endothelial cell migration,negative regulation of cell migration,response to vitamin D,chondrocyte proliferation,regulation of anion transport,decidualization,negative regulation of calcium ion transport,b…
WT / BAG3KO	O75635;O75635-2	O75635;O75635-2	-2.13885	2.13885	0.0020645	0.00219057	12	O75635;O75635-2	SERPINB7	Serpin B7;Isoform 2 of Serpin B7	SPB7_HUMAN	16	-77.294	0.22706	WT	BAG3KO	extracellular space,cytoplasm;	serine-type endopeptidase inhibitor activity;	negative regulation of endopeptidase activity,positive regulation of transforming growth factor beta1 production,positive regulation of collagen biosynthetic process,positive regulation of glomerular mesangial cell proliferation,positive regulation of platelet-derived growth factor production;
WT / BAG3KO	O76071	O76071	0.841435	0.841435	0.0020754	0.00219967	12	O76071	CIAO1	Probable cytosolic iron-sulfur protein assembly protein CIAO1	CIAO1_HUMAN	10	79.1831	1.79183	WT	BAG3KO	MMXD complex,CIA complex	protein binding	regulation of transcription from RNA polymerase II promoter,chromosome segregation,positive regulation of cell proliferation,iron-sulfur cluster assembly
WT / BAG3KO	P34741	P34741	-1.75914	1.75914	0.00208565	0.00220559	12	P34741	SDC2	Syndecan-2	SDC2_HUMAN	7	-70.4576	0.295424	WT	BAG3KO	endoplasmic reticulum lumen,Golgi lumen,plasma membrane,cell surface,integral component of membrane,extracellular matrix,lysosomal lumen	protein binding,PDZ domain binding,identical protein binding	retinoid metabolic process,glycosaminoglycan biosynthetic process,glycosaminoglycan catabolic process,biological_process,bioluminescence,cell migration,glycosaminoglycan metabolic process,post-translational protein modification,cellular protein metabolic process,ephrin receptor signaling pathway,dendrite morphogenesis,regulation of dendrite morphogenesis,leukocyte migration
WT / BAG3KO	O95825	O95825	-0.64663	0.64663	0.00210449	0.00221954	12	O95825	CRYZL1	Quinone oxidoreductase-like protein 1	QORL1_HUMAN	6	-36.1229	0.638771	WT	BAG3KO	cytosol	NADPH:quinone reductase activity,NADP binding	oxidation-reduction process,quinone metabolic process
WT / BAG3KO	Q86WK9	Q86WK9	0.646433	0.646433	0.00212154	0.00223233	12	Q86WK9	PAQR7	Membrane progestin receptor alpha	PAQR7_HUMAN	4	56.5293	1.56529	WT	BAG3KO	plasma membrane,integral component of membrane	steroid hormone receptor activity,steroid binding,receptor activity	multicellular organism development,steroid hormone mediated signaling pathway,oogenesis,response to steroid hormone
WT / BAG3KO	P13796	P13796	-1.68533	1.68533	0.00213374	0.00223812	12	P13796	LCP1	Plastin-2	PLSL_HUMAN	2	-68.9069	0.310931	WT	BAG3KO	ruffle,phagocytic cup,podosome,extracellular space,cytoplasm,cytosol,actin filament,plasma membrane,focal adhesion,actin cytoskeleton,cell junction,filopodium,actin filament bundle,ruffle membrane,extracellular exosome,stress fiber,perinuclear region of cytoplasm	actin binding,integrin binding,calcium ion binding,identical protein binding,actin filament binding,GTPase binding	T cell activation involved in immune response,protein kinase A signaling,cell migration,extracellular matrix disassembly,animal organ regeneration,regulation of intracellular protein transport,interleukin-12-mediated signaling pathway,actin filament bundle assembly,actin filament network formation,actin crosslink formation,positive regulation of podosome assembly,wound healing, spreading of cells
WT / BAG3KO	Q96FE7	Q96FE7	0.715824	0.715824	0.00232992	0.00240661	12	Q96FE7	PIK3IP1	Phosphoinositide-3-kinase-interacting protein 1	P3IP1_HUMAN	3	64.2421	1.64242	WT	BAG3KO	plasma membrane,integral component of membrane,extracellular exosome	protein binding,phosphatidylinositol 3-kinase catalytic subunit binding	negative regulation of phosphatidylinositol 3-kinase signaling,negative regulation of phosphatidylinositol 3-kinase activity
WT / BAG3KO	Q5T013	Q5T013	0.583312	0.583312	0.00234314	0.0024119	12	Q5T013	HYI	Putative hydroxypyruvate isomerase	HYI_HUMAN	6	49.8285	1.49829	WT	BAG3KO	cellular_component	molecular_function,protein binding,hydroxypyruvate isomerase activity,racemase and epimerase activity, acting on carbohydrates and derivatives	biological_process
WT / BAG3KO	Q9BQD7	Q9BQD7	-0.894883	0.894883	0.00236195	0.00242348	12	Q9BQD7	ANTKMT	Adenine nucleotide translocase lysine N-methyltransferase	ANKMT_HUMAN	5	-46.2209	0.537791	WT	BAG3KO	integral component of membrane
WT / BAG3KO	Q92995	Q92995	0.602228	0.602228	0.00244203	0.0024805	12	Q92995	USP13	Ubiquitin carboxyl-terminal hydrolase 13	UBP13_HUMAN	8	51.8059	1.51806	WT	BAG3KO	nucleoplasm,cytosol	cysteine-type endopeptidase activity,thiol-dependent ubiquitin-specific protease activity,protein binding,zinc ion binding,ubiquitin protein ligase binding,thiol-dependent ubiquitinyl hydrolase activity,ubiquitin binding,ubiquitin-like protein ligase binding,chaperone binding,proteasome binding,BAT3 complex binding,ubiquitin-specific protease activity involved in positive regulation of ERAD pathw…	regulation of transcription, DNA-templated,ubiquitin-dependent protein catabolic process,autophagy,cell proliferation,regulation of autophagy,protein deubiquitination,melanocyte differentiation,protein K29-linked deubiquitination,protein K6-linked deubiquitination,protein stabilization,protein K63-linked deubiquitination,positive regulation of ERAD pathway,maintenance of unfolded protein involved…
WT / BAG3KO	Q03405-2	Q03405-2	-0.684024	0.684024	0.00246907	0.00249566	12	Q03405-2	PLAUR	Isoform 2 of Urokinase plasminogen activator surface receptor	UPAR_HUMAN	3	-37.7573	0.622427	WT	BAG3KO
WT / BAG3KO	Q9BVA1	Q9BVA1	-1.23938	1.23938	0.00246931	0.00249566	12	Q9BVA1	TUBB2B	Tubulin beta-2B chain	TBB2B_HUMAN	1	-57.6444	0.423556	WT	BAG3KO	nucleus,cytoplasm,microtubule,microtubule cytoskeleton	GTPase activity,structural constituent of cytoskeleton,protein binding,GTP binding,protein heterodimerization activity	neuron migration,cytoskeleton organization,microtubule-based process,positive regulation of axon guidance,microtubule cytoskeleton organization,mitotic cell cycle
WT / BAG3KO	Q8IWR1;Q9P2H3-3	Q8IWR1;Q9P2H3-3	-1.03259	1.03259	0.00247754	0.00249998	12	Q8IWR1;Q9P2H3-3	TRIM59;IFT80	Tripartite motif-containing protein 59;Isoform IFT80-L of Intraflagellar transport protein 80 homolog	TRI59_HUMAN;IFT80_HUMAN	6	-51.1167	0.488833	WT	BAG3KO	endoplasmic reticulum,endoplasmic reticulum membrane,centrosome,cilium,integral component of membrane,intraciliary transport particle B;	protein binding,zinc ion binding,ubiquitin protein ligase activity;	protein ubiquitination,negative regulation of I-kappaB kinase/NF-kappaB signaling,innate immune response,negative regulation of viral entry into host cell,cilium morphogenesis;
WT / BAG3KO	Q99988	Q99988	1.64107	1.64107	0.00247599	0.00249998	12	Q99988	GDF15	Growth/differentiation factor 15	GDF15_HUMAN	6	211.898	3.11898	WT	BAG3KO	extracellular region,extracellular space,nucleus,cytoplasm,Golgi apparatus,extracellular exosome	cytokine activity,transforming growth factor beta receptor binding,protein binding,growth factor activity	signal transduction,transforming growth factor beta receptor signaling pathway,cell-cell signaling,regulation of receptor activity,positive regulation of pathway-restricted SMAD protein phosphorylation,BMP signaling pathway,regulation of apoptotic process,regulation of MAPK cascade,cell development,SMAD protein signal transduction,positive regulation of myoblast fusion
WT / BAG3KO	Q460N5;Q460N5-1;Q460N5-4	Q460N5;Q460N5-1;Q460N5-4	-0.817357	0.817357	0.00248772	0.0025067	12	Q460N5;Q460N5-1;Q460N5-4	PARP14	Protein mono-ADP-ribosyltransferase PARP14;Isoform 1 of Protein mono-ADP-ribosyltransferase PARP14;Isoform 4 of Protein mono-ADP-ribosyltransferase PARP14	PAR14_HUMAN	10	-43.2519	0.567481	WT	BAG3KO	nucleus,cytoplasm,cytosol,membrane;;	NAD+ ADP-ribosyltransferase activity,protein binding,enzyme binding;;	transcription, DNA-templated,regulation of transcription, DNA-templated,protein ADP-ribosylation,negative regulation of gene expression,positive regulation of tyrosine phosphorylation of STAT protein,negative regulation of tyrosine phosphorylation of STAT protein,innate immune response,negative regulation of interferon-gamma-mediated signaling pathway,positive regulation of interleukin-4-mediated…
WT / BAG3KO	P17029	P17029	0.639703	0.639703	0.00250419	0.00251615	12	P17029	ZKSCAN1	Zinc finger protein with KRAB and SCAN domains 1	ZKSC1_HUMAN	9	55.8008	1.55801	WT	BAG3KO	nucleus	DNA binding,transcription factor activity, sequence-specific DNA binding,protein binding,metal ion binding	transcription, DNA-templated,regulation of transcription, DNA-templated
WT / BAG3KO	Q15058	Q15058	1.06006	1.06006	0.00251832	0.00252163	12	Q15058	KIF14	Kinesin-like protein KIF14	KIF14_HUMAN	13	108.501	2.08501	WT	BAG3KO	nucleus,cytosol,kinesin complex,microtubule,membrane,midbody,spindle midzone,Flemming body,plasma membrane	microtubule motor activity,protein binding,ATP binding,microtubule binding,ATP-dependent microtubule motor activity, plus-end-directed,tubulin binding,ATPase activity,protein kinase binding,PDZ domain binding	regulation of cell growth,microtubule-based movement,mitotic metaphase plate congression,positive regulation of cell proliferation,regulation of G2/M transition of mitotic cell cycle,cerebellar granular layer structural organization,cerebellar Purkinje cell layer structural organization,cerebellar cortex development,hippocampus development,olfactory bulb development,cell proliferation in forebrai…
WT / BAG3KO	P0CW19-2	P0CW19-2	-0.849025	0.849025	0.00252124	0.00252257	12	P0CW19-2	LIMS3	Isoform 2 of LIM and senescent cell antigen-like-containing domain protein 3	LIMS3_HUMAN	1	-44.484	0.55516	WT	BAG3KO
WT / BAG3KO	Q01650	Q01650	-0.708701	0.708701	0.0025489	0.00253964	12	Q01650	SLC7A5	Large neutral amino acids transporter small subunit 1	LAT1_HUMAN	9	-38.8129	0.611871	WT	BAG3KO	cytosol,plasma membrane,integral component of plasma membrane,membrane,apical plasma membrane,intracellular membrane-bounded organelle,extracellular exosome	protein binding,amino acid transmembrane transporter activity,neutral amino acid transmembrane transporter activity,L-amino acid transmembrane transporter activity,antiporter activity,peptide antigen binding	cellular amino acid metabolic process,nervous system development,neutral amino acid transport,cell differentiation,leukocyte migration,L-alpha-amino acid transmembrane transport,amino acid transmembrane transport
WT / BAG3KO	Q9BZC7;Q9BZC7-2;Q9BZC7-3	Q9BZC7;Q9BZC7-2;Q9BZC7-3	-0.831329	0.831329	0.00259135	0.00256964	12	Q9BZC7;Q9BZC7-2;Q9BZC7-3	ABCA2	ATP-binding cassette sub-family A member 2;Isoform 2 of ATP-binding cassette sub-family A member 2;Isoform 3 of ATP-binding cassette sub-family A member 2	ABCA2_HUMAN	11	-43.7989	0.562011	WT	BAG3KO	lysosome,lysosomal membrane,endosome,microtubule organizing center,endosome membrane,membrane,integral component of membrane,cytoplasmic vesicle,ATP-binding cassette (ABC) transporter complex,intracellular membrane-bounded organelle;;	nucleotide binding,ATP binding,ATPase activity,ATPase activity, coupled to transmembrane movement of substances;;	regulation of transcription from RNA polymerase II promoter,lipid metabolic process,regulation of intracellular cholesterol transport,response to drug,cholesterol homeostasis,response to steroid hormone,transmembrane transport,response to cholesterol,lipid transport;;
WT / BAG3KO	Q8NBI6	Q8NBI6	0.696708	0.696708	0.00265284	0.00261828	12	Q8NBI6	XXYLT1	Xyloside xylosyltransferase 1	XXLT1_HUMAN	11	62.0802	1.6208	WT	BAG3KO	integral component of endoplasmic reticulum membrane	magnesium ion binding,manganese ion binding,UDP-xylosyltransferase activity	O-glycan processing
WT / BAG3KO	Q8TE77	Q8TE77	0.590832	0.590832	0.00268879	0.00264412	12	Q8TE77	SSH3	Protein phosphatase Slingshot homolog 3	SSH3_HUMAN	13	50.6115	1.50612	WT	BAG3KO	nucleus,cytoplasm,cytoskeleton	actin binding,protein tyrosine phosphatase activity,protein tyrosine/serine/threonine phosphatase activity	regulation of actin polymerization or depolymerization,regulation of lamellipodium assembly,peptidyl-tyrosine dephosphorylation,regulation of axonogenesis
WT / BAG3KO	Q96HJ9	Q96HJ9	-0.623398	0.623398	0.0027553	0.0026997	12	Q96HJ9	FMC1	Protein FMC1 homolog	FMC1_HUMAN	2	-35.086	0.64914	WT	BAG3KO	mitochondrion		negative regulation of lipid catabolic process,regulation of type B pancreatic cell proliferation
WT / BAG3KO	Q9NZQ7	Q9NZQ7	-0.58167	0.58167	0.00278857	0.00272666	12	Q9NZQ7	CD274	Programmed cell death 1 ligand 1	PD1L1_HUMAN	6	-33.181	0.66819	WT	BAG3KO	plasma membrane,external side of plasma membrane,endomembrane system,integral component of membrane,extracellular exosome,cell surface	protein binding	immune response,signal transduction,cell surface receptor signaling pathway,positive regulation of cell migration,T cell costimulation,negative regulation of interferon-gamma production,negative regulation of interleukin-10 production,response to cytokine,positive regulation of T cell proliferation,negative regulation of activated T cell proliferation,toxin transport,negative regulation of tumor …
WT / BAG3KO	O95613	O95613	-0.730136	0.730136	0.00280579	0.00273926	12	O95613	PCNT	Pericentrin	PCNT_HUMAN	35	-39.7153	0.602847	WT	BAG3KO	centrosome,centriole,microtubule organizing center,cytosol,microtubule,membrane,centriolar satellite	protein binding,calmodulin binding,protein complex scaffold	G2/M transition of mitotic cell cycle,microtubule cytoskeleton organization,mitotic spindle organization,signal transduction,regulation of G2/M transition of mitotic cell cycle,cilium morphogenesis,positive regulation of intracellular protein transport,ciliary basal body docking
WT / BAG3KO	Q30201;Q30201-5	Q30201;Q30201-5	0.712229	0.712229	0.00283177	0.00275752	12	Q30201;Q30201-5	HFE	Hereditary hemochromatosis protein;Isoform 5 of Hereditary hemochromatosis protein	HFE_HUMAN	6	63.8333	1.63833	WT	BAG3KO	extracellular space,early endosome,plasma membrane,integral component of plasma membrane,external side of plasma membrane,cytoplasmic vesicle,apical part of cell,basal part of cell,perinuclear region of cytoplasm,recycling endosome,terminal web,HFE-transferrin receptor complex,MHC class I protein complex;	receptor binding,protein binding,beta-2-microglobulin binding,co-receptor binding,transferrin receptor binding,peptide antigen binding;	negative regulation of T cell antigen processing and presentation,negative regulation of T cell cytokine production,cellular iron ion homeostasis,acute-phase response,female pregnancy,response to iron ion,cellular response to iron ion starvation,positive regulation of gene expression,positive regulation of pathway-restricted SMAD protein phosphorylation,BMP signaling pathway,positive regulation o…
WT / BAG3KO	Q8TEL6;Q8TEL6-2;Q8TEL6-3	Q8TEL6;Q8TEL6-2;Q8TEL6-3	0.77478	0.77478	0.00291114	0.00281599	12	Q8TEL6;Q8TEL6-2;Q8TEL6-3	TRPC4AP	Short transient receptor potential channel 4-associated protein;Isoform 2 of Short transient receptor potential channel 4-associated protein;Isoform 3 of Short transient receptor potential channel 4-associated protein	TP4AP_HUMAN	5	71.0929	1.71093	WT	BAG3KO	plasma membrane,Cul4A-RING E3 ubiquitin ligase complex;;	calcium channel activity,protein binding,phosphatase binding;;	ubiquitin-dependent protein catabolic process,protein ubiquitination,hair follicle maturation,calcium ion transmembrane transport;;
WT / BAG3KO	Q13884;Q13884-2	Q13884;Q13884-2	-2.57764	2.57764	0.00297468	0.00286429	12	Q13884;Q13884-2	SNTB1	Beta-1-syntrophin;Isoform 2 of Beta-1-syntrophin	SNTB1_HUMAN	6	-83.2485	0.167515	WT	BAG3KO	cytoplasm,cytoskeleton,focal adhesion,dystrophin-associated glycoprotein complex,sarcolemma,synapse;	actin binding,structural molecule activity,protein binding,calmodulin binding,PDZ domain binding;	muscle contraction;
WT / BAG3KO	P51178;P51178-2	P51178;P51178-2	0.837724	0.837724	0.00298206	0.00286702	12	P51178;P51178-2	PLCD1	1-phosphatidylinositol 4,5-bisphosphate phosphodiesterase delta-1;Isoform 2 of 1-phosphatidylinositol 4,5-bisphosphate phosphodiesterase delta-1	PLCD1_HUMAN	13	78.7228	1.78723	WT	BAG3KO	cytoplasm,cytosol,plasma membrane,extracellular exosome;	phosphatidylserine binding,phosphatidylinositol phospholipase C activity,signal transducer activity,calcium ion binding,protein binding,phosphatidylinositol-4,5-bisphosphate binding,GTPase activating protein binding,phosphatidic acid binding;	angiogenesis,phospholipid metabolic process,lipid catabolic process,intracellular signal transduction,regulation of cell proliferation,inositol phosphate metabolic process,labyrinthine layer blood vessel development;
WT / BAG3KO	P24821	P24821	0.80187	0.80187	0.00313923	0.0029883	12	P24821	TNC	Tenascin	TENA_HUMAN	73	74.3359	1.74336	WT	BAG3KO	extracellular region,basement membrane,interstitial matrix,extracellular space,endoplasmic reticulum lumen,focal adhesion,membrane,extracellular matrix	protein binding,syndecan binding	osteoblast differentiation,cell adhesion,negative regulation of cell adhesion,neuromuscular junction development,positive regulation of cell proliferation,response to wounding,response to mechanical stimulus,positive regulation of gene expression,peripheral nervous system axon regeneration,extracellular matrix organization,wound healing,odontogenesis of dentin-containing tooth,post-translational …
WT / BAG3KO	Q6UXK5	Q6UXK5	-2.08606	2.08606	0.00317118	0.00300611	12	Q6UXK5	LRRN1	Leucine-rich repeat neuronal protein 1	LRRN1_HUMAN	8	-76.4477	0.235523	WT	BAG3KO	proteinaceous extracellular matrix,extracellular space,integral component of membrane		positive regulation of synapse assembly,axonogenesis
WT / BAG3KO	Q12967;Q12967-2;Q12967-3;Q12967-4;Q12967-5;Q12967-6	Q12967;Q12967-2;Q12967-3;Q12967-4;Q12967-5;Q12967-6	-0.885731	0.885731	0.0031781	0.00300815	12	Q12967;Q12967-2;Q12967-3;Q12967-4;Q12967-5;Q12967-6	RALGDS	Ral guanine nucleotide dissociation stimulator;Isoform 2 of Ral guanine nucleotide dissociation stimulator;Isoform 3 of Ral guanine nucleotide dissociation stimulator;Isoform 4 of Ral guanine nucleotide dissociation stimulator;Isoform 5 of Ral guanine nucleotide dissociation stimulator;Isoform 6 of Ral guanine nucleotide dissociation stimulator	GNDS_HUMAN	2	-45.8787	0.541213	WT	BAG3KO	nucleus,cytosol,brush border;;;;;	guanyl-nucleotide exchange factor activity,protein binding,GTPase regulator activity;;;;;	Ras protein signal transduction,regulation of catalytic activity;;;;;
WT / BAG3KO	O00220	O00220	0.74783	0.74783	0.00323316	0.00304496	10	O00220	TNFRSF10A	Tumor necrosis factor receptor superfamily member 10A	TR10A_HUMAN	5	67.9265	1.67927	WT	BAG3KO	intracellular,plasma membrane,integral component of plasma membrane,cell surface	protease binding,receptor activity,tumor necrosis factor-activated receptor activity,death receptor activity,protein binding,transcription factor binding,TRAIL binding	apoptotic process,activation of cysteine-type endopeptidase activity involved in apoptotic process,inflammatory response,immune response,signal transduction,cell surface receptor signaling pathway,activation of NF-kappaB-inducing kinase activity,multicellular organism development,extrinsic apoptotic signaling pathway via death domain receptors,response to lipopolysaccharide,tumor necrosis factor-…
WT / BAG3KO	Q15004;Q15004-2	Q15004;Q15004-2	-2.1143	2.1143	0.00327262	0.00307305	10	Q15004;Q15004-2	PCLAF	PCNA-associated factor;Isoform 2 of PCNA-associated factor	PAF15_HUMAN	1	-76.9042	0.230958	WT	BAG3KO	nucleus,nucleoplasm,centrosome,perinuclear region of cytoplasm;	chromatin binding,protein binding;	DNA replication,cellular response to DNA damage stimulus,centrosome cycle,response to UV,translesion synthesis,regulation of cell cycle;
WT / BAG3KO	P00749;P00749-2	P00749;P00749-2	-0.806924	0.806924	0.00338397	0.00316252	12	P00749;P00749-2	PLAU	Urokinase-type plasminogen activator;Isoform 2 of Urokinase-type plasminogen activator	UROK_HUMAN	19	-42.8401	0.571599	WT	BAG3KO	extracellular region,extracellular space,plasma membrane,focal adhesion,cell surface,specific granule membrane,extracellular exosome,tertiary granule membrane;	serine-type endopeptidase activity,protein binding;	response to hypoxia,proteolysis,chemotaxis,signal transduction,blood coagulation,regulation of receptor activity,smooth muscle cell migration,regulation of smooth muscle cell migration,positive regulation of cell migration,plasminogen activation,regulation of cell adhesion mediated by integrin,regulation of cell proliferation,fibrinolysis,neutrophil degranulation,regulation of wound healing,regul…
WT / BAG3KO	O15231-8	O15231-8	-0.641392	0.641392	0.00339438	0.00316854	12	O15231-8	ZNF185	Isoform 8 of Zinc finger protein 185	ZN185_HUMAN	5	-35.8906	0.641094	WT	BAG3KO
WT / BAG3KO	Q96T88;Q96T88-2	Q96T88;Q96T88-2	-0.899212	0.899212	0.00340437	0.00317473	12	Q96T88;Q96T88-2	UHRF1	E3 ubiquitin-protein ligase UHRF1;Isoform 2 of E3 ubiquitin-protein ligase UHRF1	UHRF1_HUMAN	25	-46.382	0.53618	WT	BAG3KO	nuclear chromatin,euchromatin,heterochromatin,nucleus,replication fork,nuclear heterochromatin,nuclear matrix;	core promoter proximal region sequence-specific DNA binding,transcription factor activity, sequence-specific DNA binding,ubiquitin-protein transferase activity,protein binding,zinc ion binding,methyl-CpG binding,nucleosomal histone binding,methylated histone binding,histone binding,identical protein binding,hemi-methylated DNA-binding,ubiquitin protein ligase activity;	negative regulation of transcription from RNA polymerase II promoter,DNA repair,transcription, DNA-templated,ubiquitin-dependent protein catabolic process,cell cycle,cell proliferation,maintenance of DNA methylation,histone monoubiquitination,histone ubiquitination,positive regulation of cellular protein metabolic process,positive regulation of transcription from RNA polymerase II promoter,protei…
WT / BAG3KO	Q99569-2	Q99569-2	-0.934381	0.934381	0.00342751	0.00318846	12	Q99569-2	PKP4	Isoform 2 of Plakophilin-4	PKP4_HUMAN	17	-47.6733	0.523267	WT	BAG3KO
WT / BAG3KO	Q9HD42	Q9HD42	-0.665601	0.665601	0.00348138	0.0032259	12	Q9HD42	CHMP1A	Charged multivesicular body protein 1a	CHM1A_HUMAN	7	-36.9574	0.630426	WT	BAG3KO	condensed nuclear chromosome,ESCRT III complex,early endosome,microtubule organizing center,endomembrane system,nuclear matrix,extracellular exosome	protein binding,metallopeptidase activity,zinc ion binding,protein domain specific binding,identical protein binding,protein homodimerization activity	cell separation after cytokinesis,transcription, DNA-templated,proteolysis,nucleus organization,vacuolar transport,mitotic chromosome condensation,mitotic metaphase plate congression,regulation of centrosome duplication,protein transport,vesicle-mediated transport,gene silencing,multivesicular body assembly,viral budding via host ESCRT complex,negative regulation of cell cycle,negative regulation…
WT / BAG3KO	Q9NZV1	Q9NZV1	-0.80881	0.80881	0.00359653	0.00330993	12	Q9NZV1	CRIM1	Cysteine-rich motor neuron 1 protein	CRIM1_HUMAN	31	-42.9147	0.570853	WT	BAG3KO	plasma membrane,integral component of membrane,extracellular exosome	serine-type endopeptidase inhibitor activity,insulin-like growth factor-activated receptor activity,insulin-like growth factor binding,PDZ domain binding	regulation of cell growth,nervous system development,negative regulation of endopeptidase activity,insulin-like growth factor receptor signaling pathway
WT / BAG3KO	Q6PJF5-2	Q6PJF5-2	0.616783	0.616783	0.00360399	0.00331196	12	Q6PJF5-2	RHBDF2	Isoform 2 of Inactive rhomboid protein 2	RHDF2_HUMAN	12	53.3452	1.53345	WT	BAG3KO
WT / BAG3KO	P52849	P52849	0.663343	0.663343	0.00367367	0.00336213	12	P52849	NDST2	Bifunctional heparan sulfate N-deacetylase/N-sulfotransferase 2	NDST2_HUMAN	8	58.3749	1.58375	WT	BAG3KO	Golgi membrane,integral component of membrane	[heparan sulfate]-glucosamine N-sulfotransferase activity,N-acetylglucosamine deacetylase activity	glycosaminoglycan biosynthetic process,heparan sulfate proteoglycan biosynthetic process,heparin biosynthetic process
WT / BAG3KO	Q7Z3G6	Q7Z3G6	-0.611724	0.611724	0.00367657	0.00336235	12	Q7Z3G6	PRICKLE2	Prickle-like protein 2	PRIC2_HUMAN	8	-34.5586	0.654414	WT	BAG3KO	cytoplasm,nuclear membrane	zinc ion binding	Wnt signaling pathway, planar cell polarity pathway
WT / BAG3KO	Q99470	Q99470	0.635134	0.635134	0.0037823	0.00342596	12	Q99470	SDF2	Stromal cell-derived factor 2	SDF2_HUMAN	7	55.3082	1.55308	WT	BAG3KO	extracellular space,endoplasmic reticulum membrane	dolichyl-phosphate-mannose-protein mannosyltransferase activity	protein glycosylation,protein O-linked mannosylation,ER-associated misfolded protein catabolic process
WT / BAG3KO	P78540	P78540	-0.598801	0.598801	0.00378731	0.00342741	12	P78540	ARG2	Arginase-2, mitochondrial	ARGI2_HUMAN	3	-33.9698	0.660302	WT	BAG3KO	mitochondrion,mitochondrial matrix,cytoplasm,nucleus,cytosol	arginase activity,metal ion binding,manganese ion binding	urea cycle,ureteric bud development,adaptive immune response,negative regulation of type 2 immune response,arginine metabolic process,nitric oxide biosynthetic process,striated muscle contraction,negative regulation of tumor necrosis factor production,innate immune response,regulation of interleukin-1 beta secretion,negative regulation of macrophage inflammatory protein 1 alpha production,negativ…
WT / BAG3KO	Q9BXF6	Q9BXF6	-0.655263	0.655263	0.00380072	0.00343259	12	Q9BXF6	RAB11FIP5	Rab11 family-interacting protein 5	RFIP5_HUMAN	32	-36.504	0.63496	WT	BAG3KO	Golgi membrane,mitochondrial outer membrane,early endosome,Golgi apparatus,microtubule organizing center,secretory granule,transport vesicle membrane,early endosome membrane,intracellular membrane-bounded organelle,recycling endosome,recycling endosome membrane,mitochondrion	protein binding,Rab GTPase binding,gamma-tubulin binding	insulin secretion involved in cellular response to glucose stimulus,regulated exocytosis,negative regulation of adiponectin secretion,cellular response to acidic pH,regulation of protein localization to cell surface
WT / BAG3KO	A6NJ78	A6NJ78	-0.643001	0.643001	0.00385617	0.00346532	12	A6NJ78	METTL15	12S rRNA N4-methylcytidine (m4C) methyltransferase	MET15_HUMAN	12	-35.962	0.64038	WT	BAG3KO		rRNA (cytosine-N4-)-methyltransferase activity	rRNA base methylation
WT / BAG3KO	P62745	P62745	0.688057	0.688057	0.00385904	0.00346532	12	P62745	RHOB	Rho-related GTP-binding protein RhoB	RHOB_HUMAN	4	61.1112	1.61111	WT	BAG3KO	nucleus,early endosome,cytosol,plasma membrane,focal adhesion,endosome membrane,late endosome membrane,cleavage furrow,extracellular exosome,cell division site,intracellular membrane-bounded organelle,cytoplasm,cytoplasmic vesicle,cell cortex	GTPase activity,protein binding,GTP binding,GDP binding,protein kinase binding,signal transducer activity	mitotic cytokinesis,angiogenesis,intracellular protein transport,apoptotic process,cell adhesion,G-protein coupled receptor signaling pathway,Rho protein signal transduction,endosome to lysosome transport,positive regulation of endothelial cell migration,cell differentiation,platelet activation,regulation of cell migration,negative regulation of cell migration,positive regulation of apoptotic pro…
WT / BAG3KO	Q13496	Q13496	1.30662	1.30662	0.00397342	0.00355487	12	Q13496	MTM1	Myotubularin	MTM1_HUMAN	3	147.361	2.47361	WT	BAG3KO	ruffle,cytoplasm,late endosome,cytosol,plasma membrane,filopodium,I band,extracellular exosome	phosphatidylinositol-3-phosphatase activity,phosphoprotein phosphatase activity,protein tyrosine phosphatase activity,protein binding,intermediate filament binding,phosphatidylinositol binding,phosphatidylinositol-3,5-bisphosphate 3-phosphatase activity	protein dephosphorylation,phosphatidylinositol biosynthetic process,endosome to lysosome transport,protein transport,negative regulation of TOR signaling,negative regulation of proteasomal ubiquitin-dependent protein catabolic process,peptidyl-tyrosine dephosphorylation,regulation of vacuole organization,intermediate filament organization,muscle cell cellular homeostasis,phosphatidylinositol deph…
WT / BAG3KO	P05413	P05413	0.686517	0.686517	0.003981	0.00355997	12	P05413	FABP3	Fatty acid-binding protein, heart	FABPH_HUMAN	8	60.9393	1.60939	WT	BAG3KO	extracellular space,cytosol,sarcoplasm,extracellular exosome	long-chain fatty acid transporter activity,protein binding,cytoskeletal protein binding,long-chain fatty acid binding,icosatetraenoic acid binding,oleic acid binding	fatty acid metabolic process,negative regulation of cell proliferation,triglyceride catabolic process,response to insulin,response to drug,cholesterol homeostasis,long-chain fatty acid import,regulation of fatty acid oxidation,phospholipid homeostasis,response to fatty acid,positive regulation of phospholipid biosynthetic process,regulation of phosphatidylcholine biosynthetic process
WT / BAG3KO	P49716	P49716	1.07407	1.07407	0.00404284	0.00359997	12	P49716	CEBPD	CCAAT/enhancer-binding protein delta	CEBPD_HUMAN	3	110.537	2.10537	WT	BAG3KO	nucleoplasm	RNA polymerase II core promoter proximal region sequence-specific DNA binding,transcriptional activator activity, RNA polymerase II core promoter proximal region sequence-specific binding,protein binding	transcription from RNA polymerase II promoter,cytokine-mediated signaling pathway,positive regulation of transcription from RNA polymerase II promoter
WT / BAG3KO	Q9BQ52	Q9BQ52	-0.618778	0.618778	0.00405247	0.00360346	12	Q9BQ52	ELAC2	Zinc phosphodiesterase ELAC protein 2	RNZ2_HUMAN	28	-34.8778	0.651222	WT	BAG3KO	nucleus,nucleoplasm,mitochondrion,mitochondrial matrix,mitochondrial nucleoid	RNA binding,tRNA-specific ribonuclease activity,3'-tRNA processing endoribonuclease activity,metal ion binding	tRNA 3'-end processing,mitochondrial tRNA 3'-trailer cleavage, endonucleolytic,mitochondrial tRNA processing,tRNA 3'-trailer cleavage, endonucleolytic
WT / BAG3KO	Q9UHK6;Q9UHK6-5	Q9UHK6;Q9UHK6-5	-0.689013	0.689013	0.00408056	0.00361995	12	Q9UHK6;Q9UHK6-5	AMACR	Alpha-methylacyl-CoA racemase;Isoform 4 of Alpha-methylacyl-CoA racemase	AMACR_HUMAN	7	-37.9722	0.620278	WT	BAG3KO	cytoplasm,mitochondrion,peroxisome,peroxisomal matrix,plasma membrane,intracellular membrane-bounded organelle;	receptor binding,alpha-methylacyl-CoA racemase activity;	bile acid biosynthetic process,bile acid metabolic process,fatty acid beta-oxidation using acyl-CoA oxidase;
WT / BAG3KO	Q01433;Q01433-2	Q01433;Q01433-2	0.690864	0.690864	0.00408253	0.00362	12	Q01433;Q01433-2	AMPD2	AMP deaminase 2;Isoform Ex1A-2-3 of AMP deaminase 2	AMPD2_HUMAN	23	61.4249	1.61425	WT	BAG3KO	cellular_component,cytosol;	AMP deaminase activity,protein binding,metal ion binding;	IMP biosynthetic process,IMP salvage,purine-containing compound salvage,cyclic purine nucleotide metabolic process,energy homeostasis;
WT / BAG3KO	P51793;P51793-2	P51793;P51793-2	1.95801	1.95801	0.0041305	0.00365057	10	P51793;P51793-2	CLCN4	H(+)/Cl(-) exchange transporter 4;Isoform 2 of H(+)/Cl(-) exchange transporter 4	CLCN4_HUMAN	3	288.526	3.88526	WT	BAG3KO	endoplasmic reticulum membrane,integral component of plasma membrane,endosome membrane,early endosome membrane,late endosome membrane;	voltage-gated chloride channel activity,chloride channel activity,ATP binding,antiporter activity;	chloride transport,ion transmembrane transport,chloride transmembrane transport;
WT / BAG3KO	Q86UW9;Q86UW9-2	Q86UW9;Q86UW9-2	0.915194	0.915194	0.00420086	0.00369722	12	Q86UW9;Q86UW9-2	DTX2	Probable E3 ubiquitin-protein ligase DTX2;Isoform 2 of Probable E3 ubiquitin-protein ligase DTX2	DTX2_HUMAN	4	88.5823	1.88582	WT	BAG3KO	nucleoplasm,cytoplasm,nuclear membrane;	protein binding,zinc ion binding,transferase activity;	Notch signaling pathway,protein ubiquitination;
WT / BAG3KO	Q2TAY7	Q2TAY7	0.73192	0.73192	0.00420464	0.00369883	12	Q2TAY7	SMU1	WD40 repeat-containing protein SMU1	SMU1_HUMAN	20	66.0848	1.66085	WT	BAG3KO	cytoplasm,nuclear speck,nucleus,precatalytic spliceosome	protein binding	regulation of alternative mRNA splicing, via spliceosome,mRNA processing,RNA splicing
WT / BAG3KO	P57772	P57772	0.596278	0.596278	0.00425554	0.00373664	12	P57772	EEFSEC	Selenocysteine-specific elongation factor	SELB_HUMAN	8	51.1812	1.51181	WT	BAG3KO	nucleus,mitochondrion,intracellular ribonucleoprotein complex	tRNA binding,translation elongation factor activity,GTPase activity,GTP binding,selenocysteine insertion sequence binding,ribonucleoprotein complex binding	selenocysteine incorporation,translational elongation
WT / BAG3KO	Q6UWV6;Q9Y6X5	Q6UWV6;Q9Y6X5	0.783118	0.783118	0.0042793	0.00375058	10	Q6UWV6;Q9Y6X5	ENPP7;ENPP4	Ectonucleotide pyrophosphatase/phosphodiesterase family member 7;Bis(5'-adenosyl)-triphosphatase ENPP4	ENPP7_HUMAN;ENPP4_HUMAN	1	72.0846	1.72085	WT	BAG3KO	Golgi apparatus,plasma membrane,microvillus,membrane,integral component of membrane;plasma membrane,membrane,integral component of membrane,extracellular exosome,ficolin-1-rich granule membrane	sphingomyelin phosphodiesterase activity;metal ion binding,bis(5'-adenosyl)-triphosphatase activity	sphingomyelin metabolic process,sphingomyelin catabolic process,glycosphingolipid metabolic process,negative regulation of DNA replication,negative regulation of cell proliferation;blood coagulation,positive regulation of blood coagulation,neutrophil degranulation,purine ribonucleoside catabolic process
WT / BAG3KO	P0CG29;P0CG30	P0CG29;P0CG30	0.777552	0.777552	0.00442711	0.00385228	10	P0CG29;P0CG30	GSTT2;GSTT2B	Glutathione S-transferase theta-2;Glutathione S-transferase theta-2B	GST2_HUMAN;GSTT2_HUMAN	3	71.422	1.71422	WT	BAG3KO	cytoplasm,extracellular exosome;nucleoplasm,cytoplasm,cytosol,extracellular exosome	glutathione transferase activity;glutathione transferase activity	glutathione metabolic process;glutathione metabolic process,glutathione derivative biosynthetic process
WT / BAG3KO	Q86VI4;Q86VI4-2	Q86VI4;Q86VI4-2	-0.661127	0.661127	0.00460451	0.00396947	12	Q86VI4;Q86VI4-2	LAPTM4B	Lysosomal-associated transmembrane protein 4B;Isoform 2 of Lysosomal-associated transmembrane protein 4B	LAP4B_HUMAN	3	-36.7616	0.632384	WT	BAG3KO	lysosome,lysosomal membrane,endosome,early endosome,plasma membrane,integral component of membrane,late endosome membrane,multivesicular body membrane,cell projection,multivesicular body, internal vesicle,membrane;	protein binding,kinase binding,ubiquitin protein ligase binding,ceramide binding,phosphatidylinositol bisphosphate binding;	endosome organization,endosome transport via multivesicular body sorting pathway,negative regulation of transforming growth factor beta1 production,regulation of lysosomal membrane permeability,negative regulation of lysosomal protein catabolic process,Requires Ontology;
WT / BAG3KO	Q9NRX4	Q9NRX4	0.60847	0.60847	0.00461249	0.00397455	12	Q9NRX4	PHPT1	14 kDa phosphohistidine phosphatase	PHP14_HUMAN	5	52.4642	1.52464	WT	BAG3KO	cytosol,extracellular exosome	protein binding,calcium channel inhibitor activity,ion channel binding,protein histidine phosphatase activity,phosphohistidine phosphatase activity	protein dephosphorylation,positive regulation of insulin secretion involved in cellular response to glucose stimulus,peptidyl-histidine dephosphorylation,negative regulation of T cell receptor signaling pathway,negative regulation of lyase activity,positive regulation of cell motility,regulation of actin cytoskeleton reorganization,negative regulation of ATP citrate synthase activity
WT / BAG3KO	Q9HCH5;Q9HCH5-13;Q9HCH5-6	Q9HCH5;Q9HCH5-13;Q9HCH5-6	2.06077	2.06077	0.00468723	0.00402431	12	Q9HCH5;Q9HCH5-13;Q9HCH5-6	SYTL2	Synaptotagmin-like protein 2;Isoform 10 of Synaptotagmin-like protein 2;Isoform 4 of Synaptotagmin-like protein 2	SYTL2_HUMAN	9	317.21	4.1721	WT	BAG3KO	cytoplasm,plasma membrane,membrane,extrinsic component of plasma membrane,melanosome,exocytic vesicle;;	phosphatidylserine binding,calcium ion binding,protein binding,calcium-dependent phospholipid binding,phosphatidylinositol-4,5-bisphosphate binding,Rab GTPase binding,phosphatase binding,syntaxin binding,clathrin binding,neurexin family protein binding;;	intracellular protein transport,exocytosis,vesicle docking involved in exocytosis,vesicle fusion,negative regulation of phosphatase activity,vesicle-mediated transport,positive regulation of mucus secretion,protein localization to plasma membrane,regulation of calcium ion-dependent exocytosis,calcium ion-regulated exocytosis of neurotransmitter,synaptic vesicle exocytosis;;
WT / BAG3KO	Q9HB20	Q9HB20	-0.771499	0.771499	0.00470356	0.00403284	12	Q9HB20	PLEKHA3	Pleckstrin homology domain-containing family A member 3	PKHA3_HUMAN	5	-41.4192	0.585808	WT	BAG3KO	Golgi membrane,Golgi apparatus	phosphatidylinositol-4-phosphate binding	phosphatidylinositol biosynthetic process,biological_process
WT / BAG3KO	Q71RC2;Q71RC2-4	Q71RC2;Q71RC2-4	-0.638035	0.638035	0.00475585	0.00406924	12	Q71RC2;Q71RC2-4	LARP4	La-related protein 4;Isoform 4 of La-related protein 4	LARP4_HUMAN	23	-35.7412	0.642588	WT	BAG3KO	cytosol,membrane,polysome,cytoplasmic stress granule,cytosolic small ribosomal subunit;	RNA binding,protein binding,poly(A) binding;	translation,cytoskeleton organization,regulation of cell morphogenesis,positive regulation of translation;
WT / BAG3KO	Q92743	Q92743	1.26205	1.26205	0.00479876	0.00409223	12	Q92743	HTRA1	Serine protease HTRA1	HTRA1_HUMAN	5	139.837	2.39837	WT	BAG3KO	extracellular region,extracellular space,cytosol,plasma membrane,extracellular matrix,extracellular exosome	serine-type endopeptidase activity,protein binding,insulin-like growth factor binding,serine-type peptidase activity,identical protein binding	regulation of cell growth,placenta development,proteolysis,extracellular matrix disassembly,negative regulation of transforming growth factor beta receptor signaling pathway,negative regulation of BMP signaling pathway,positive regulation of epithelial cell proliferation,negative regulation of defense response to virus,chorionic trophoblast cell differentiation,dentinogenesis
WT / BAG3KO	B2RUZ4	B2RUZ4	0.686516	0.686516	0.00481771	0.00410052	12	B2RUZ4	SMIM1	Small integral membrane protein 1	SMIM1_HUMAN	2	60.9392	1.60939	WT	BAG3KO	plasma membrane,integral component of membrane,extracellular exosome		nucleate erythrocyte development
WT / BAG3KO	Q5THJ4;Q5THJ4-2	Q5THJ4;Q5THJ4-2	2.15773	2.15773	0.00482146	0.00410052	10	Q5THJ4;Q5THJ4-2	VPS13D	Vacuolar protein sorting-associated protein 13D;Isoform 2 of Vacuolar protein sorting-associated protein 13D	VP13D_HUMAN	7	346.211	4.46211	WT	BAG3KO	extracellular exosome,extrinsic component of membrane;	;	protein retention in Golgi apparatus,protein targeting to vacuole;
WT / BAG3KO	Q9HB58;Q9HB58-3;Q9HB58-5;Q9HB58-6;Q9HB58-7	Q9HB58;Q9HB58-3;Q9HB58-5;Q9HB58-6;Q9HB58-7	-1.22548	1.22548	0.00483123	0.00410698	12	Q9HB58;Q9HB58-3;Q9HB58-5;Q9HB58-6;Q9HB58-7	SP110	Sp110 nuclear body protein;Isoform 3 of Sp110 nuclear body protein;Isoform 5 of Sp110 nuclear body protein;Isoform 6 of Sp110 nuclear body protein;Isoform 7 of Sp110 nuclear body protein	SP110_HUMAN	9	-57.2344	0.427656	WT	BAG3KO	nucleus;;;;	RNA polymerase II transcription factor activity, sequence-specific DNA binding,DNA binding,signal transducer activity,metal ion binding,chromatin binding;;;;	transcription, DNA-templated,regulation of transcription from RNA polymerase II promoter,signal transduction,viral process,chromatin remodeling,regulation of transcription, DNA-templated;;;;
WT / BAG3KO	P24311	P24311	0.645828	0.645828	0.00485378	0.00411691	12	P24311	COX7B	Cytochrome c oxidase subunit 7B, mitochondrial	COX7B_HUMAN	2	56.4637	1.56464	WT	BAG3KO	mitochondrion,mitochondrial inner membrane,mitochondrial respiratory chain,integral component of membrane,respiratory chain complex IV	cytochrome-c oxidase activity	mitochondrial electron transport, cytochrome c to oxygen,central nervous system development,hydrogen ion transmembrane transport
WT / BAG3KO	P48634	P48634	-0.59053	0.59053	0.00488912	0.00413762	12	P48634	PRRC2A	Protein PRRC2A	PRC2A_HUMAN	45	-33.5901	0.664099	WT	BAG3KO	nucleoplasm,cytosol,plasma membrane,membrane,extracellular exosome	RNA binding,protein binding	cell differentiation
WT / BAG3KO	P52292	P52292	-0.71789	0.71789	0.0049334	0.00416579	12	P52292	KPNA2	Importin subunit alpha-1	IMA1_HUMAN	18	-39.2014	0.607986	WT	BAG3KO	nuclear pore,nucleoplasm,cytoplasm,cytosol,membrane,host cell	RNA binding,protein binding,nuclear localization sequence binding,protein transporter activity,histone deacetylase binding,nuclear import signal receptor activity	regulation of DNA recombination,DNA metabolic process,NLS-bearing protein import into nucleus,modulation by virus of host process,intracellular transport of virus
WT / BAG3KO	P15927;P15927-2;P15927-3	P15927;P15927-2;P15927-3	-0.681591	0.681591	0.00500803	0.00421404	12	P15927;P15927-2;P15927-3	RPA2	Replication protein A 32 kDa subunit;Isoform 2 of Replication protein A 32 kDa subunit;Isoform 3 of Replication protein A 32 kDa subunit	RFA2_HUMAN	5	-37.6523	0.623477	WT	BAG3KO	nuclear chromosome, telomeric region,chromatin,nucleus,nucleoplasm,DNA replication factor A complex,nuclear body,PML body,chromosome, telomeric region,site of double-strand break;;	damaged DNA binding,single-stranded DNA binding,protein binding,enzyme binding,protein phosphatase binding,ubiquitin protein ligase binding,protein N-terminus binding,G-rich strand telomeric DNA binding;;	G1/S transition of mitotic cell cycle,telomere maintenance,double-strand break repair via homologous recombination,DNA replication,transcription-coupled nucleotide-excision repair,base-excision repair,nucleotide-excision repair,nucleotide-excision repair, preincision complex stabilization,nucleotide-excision repair, preincision complex assembly,nucleotide-excision repair, DNA incision, 3'-to lesi…
WT / BAG3KO	Q96T21;Q96T21-2;Q96T21-3	Q96T21;Q96T21-2;Q96T21-3	-0.865654	0.865654	0.00508949	0.00427093	10	Q96T21;Q96T21-2;Q96T21-3	SECISBP2	Selenocysteine insertion sequence-binding protein 2;Isoform 2 of Selenocysteine insertion sequence-binding protein 2;Isoform 3 of Selenocysteine insertion sequence-binding protein 2	SEBP2_HUMAN	7	-45.1202	0.548798	WT	BAG3KO	nucleus,mitochondrion,intracellular ribonucleoprotein complex;;	RNA binding,mRNA 3'-UTR binding,protein binding,selenocysteine insertion sequence binding,ribonucleoprotein complex binding;;	selenocysteine incorporation,striatum development,neuron development,negative regulation of nuclear-transcribed mRNA catabolic process, nonsense-mediated decay;;
WT / BAG3KO	Q96MX3	Q96MX3	0.933224	0.933224	0.00514262	0.00430598	10	Q96MX3	ZNF48	Zinc finger protein 48	ZNF48_HUMAN	1	90.9538	1.90954	WT	BAG3KO	nucleus	DNA binding,metal ion binding	transcription, DNA-templated,regulation of transcription, DNA-templated
WT / BAG3KO	Q8IWW6;Q8IWW6-2;Q8IWW6-3;Q8IWW6-4	Q8IWW6;Q8IWW6-2;Q8IWW6-3;Q8IWW6-4	0.651093	0.651093	0.00527978	0.0043917	12	Q8IWW6;Q8IWW6-2;Q8IWW6-3;Q8IWW6-4	ARHGAP12	Rho GTPase-activating protein 12;Isoform 2 of Rho GTPase-activating protein 12;Isoform 3 of Rho GTPase-activating protein 12;Isoform 4 of Rho GTPase-activating protein 12	RHG12_HUMAN	8	57.0358	1.57036	WT	BAG3KO	phagocytic cup,cytosol;;;	GTPase activator activity;;;	morphogenesis of an epithelial sheet,phagocytosis, engulfment,actin filament organization,signal transduction,positive regulation of GTPase activity,regulation of small GTPase mediated signal transduction,negative regulation of small GTPase mediated signal transduction;;;
WT / BAG3KO	Q96PE1;Q96PE1-2	Q96PE1;Q96PE1-2	1.13834	1.13834	0.00544739	0.00448581	12	Q96PE1;Q96PE1-2	ADGRA2	Adhesion G protein-coupled receptor A2;Isoform 2 of Adhesion G protein-coupled receptor A2	AGRA2_HUMAN	11	120.127	2.20127	WT	BAG3KO	plasma membrane,cell surface,integral component of membrane,filopodium;	G-protein coupled receptor activity,protein binding;	sprouting angiogenesis,cell surface receptor signaling pathway,G-protein coupled receptor signaling pathway,central nervous system development,positive regulation of endothelial cell migration,endothelial cell migration,regulation of angiogenesis,regulation of chemotaxis,regulation of establishment of blood-brain barrier,negative regulation of vascular endothelial growth factor signaling pathway;
WT / BAG3KO	P26583	P26583	-0.673482	0.673482	0.00550107	0.00451823	12	P26583	HMGB2	High mobility group protein B2	HMGB2_HUMAN	5	-37.3008	0.626992	WT	BAG3KO	nuclear chromatin,condensed chromosome,extracellular space,cell,nucleus,nucleoplasm,nucleolus,cytoplasm,macromolecular complex,perinuclear region of cytoplasm	four-way junction DNA binding,enhancer sequence-specific DNA binding,DNA binding,damaged DNA binding,double-stranded DNA binding,single-stranded DNA binding,transcription factor activity, sequence-specific DNA binding,RNA binding,protein binding,transcription factor binding,drug binding,DNA binding, bending,protein domain specific binding,chemoattractant activity,transcription regulatory region D…	positive regulation of endothelial cell proliferation,inflammatory response to antigenic stimulus,DNA topological change,apoptotic DNA fragmentation,chromatin organization,nucleosome assembly,transcription, DNA-templated,regulation of transcription from RNA polymerase II promoter,spermatid nucleus differentiation,male gonad development,positive regulation of nuclease activity,DNA geometric change…
WT / BAG3KO	Q6UW78	Q6UW78	-0.589461	0.589461	0.0055478	0.00454675	12	Q6UW78	UQCC3	Ubiquinol-cytochrome-c reductase complex assembly factor 3	UQCC3_HUMAN	3	-33.5409	0.664591	WT	BAG3KO	integral component of mitochondrial inner membrane,mitochondrial respiratory chain complex III	phosphatidic acid binding,cardiolipin binding	mitochondrial electron transport, ubiquinol to cytochrome c,ATP biosynthetic process,mitochondrial respiratory chain complex III assembly,cristae formation,mitochondrial respiratory chain complex III biogenesis
WT / BAG3KO	Q86TL2	Q86TL2	0.962348	0.962348	0.00558714	0.00457306	12	Q86TL2	STIMATE	Store-operated calcium entry regulator STIMATE	STIMA_HUMAN	1	94.8479	1.94848	WT	BAG3KO	endoplasmic reticulum membrane,integral component of membrane,cortical endoplasmic reticulum	calcium channel regulator activity,protein binding	activation of store-operated calcium channel activity,calcium-mediated signaling using intracellular calcium source,positive regulation of NFAT protein import into nucleus
WT / BAG3KO	P0DMQ5	P0DMQ5	-1.42482	1.42482	0.00567084	0.00462557	12	P0DMQ5	INAFM2	Putative transmembrane protein INAFM2	INAM2_HUMAN	4	-62.7535	0.372465	WT	BAG3KO	integral component of membrane
WT / BAG3KO	P04264	P04264	-1.47104	1.47104	0.00570933	0.00465096	12	P04264	KRT1	Keratin, type II cytoskeletal 1	K2C1_HUMAN	27	-63.9279	0.360721	WT	BAG3KO	cornified envelope,extracellular region,extracellular space,nucleus,cytosol,cytoskeleton,membrane,extracellular matrix,keratin filament,extracellular exosome,blood microparticle,ficolin-1-rich granule lumen	receptor activity,protein binding,carbohydrate binding,structural constituent of epidermis	complement activation, lectin pathway,retina homeostasis,response to oxidative stress,peptide cross-linking,keratinization,fibrinolysis,neutrophil degranulation,regulation of angiogenesis,negative regulation of inflammatory response,establishment of skin barrier,cornification
WT / BAG3KO	P05121	P05121	-0.709354	0.709354	0.0057879	0.00469678	12	P05121	SERPINE1	Plasminogen activator inhibitor 1	PAI1_HUMAN	21	-38.8406	0.611594	WT	BAG3KO	extracellular region,extracellular space,plasma membrane,extracellular matrix,platelet alpha granule lumen,extracellular exosome	protease binding,serine-type endopeptidase inhibitor activity,receptor binding,protein binding	chronological cell aging,angiogenesis,platelet degranulation,circadian rhythm,regulation of receptor activity,negative regulation of plasminogen activation,negative regulation of endopeptidase activity,negative regulation of smooth muscle cell migration,positive regulation of blood coagulation,negative regulation of blood coagulation,extracellular matrix organization,negative regulation of cell m…
WT / BAG3KO	O15231-3	O15231-3	-0.611606	0.611606	0.00580246	0.00470255	12	O15231-3	ZNF185	Isoform 3 of Zinc finger protein 185	ZN185_HUMAN	1	-34.5532	0.654468	WT	BAG3KO
WT / BAG3KO	Q9NRR3	Q9NRR3	-0.855476	0.855476	0.00588425	0.00474721	12	Q9NRR3	CDC42SE2	CDC42 small effector protein 2	C42S2_HUMAN	2	-44.7317	0.552683	WT	BAG3KO	phagocytic cup,cytoplasm,cytoskeleton,plasma membrane,cell projection,extracellular exosome	structural molecule activity,protein binding	phagocytosis,regulation of cell shape,regulation of signal transduction
WT / BAG3KO	Q9Y2S6	Q9Y2S6	-0.746234	0.746234	0.00606967	0.0048753	12	Q9Y2S6	TMA7	Translation machinery-associated protein 7	TMA7_HUMAN	1	-40.3842	0.596158	WT	BAG3KO
WT / BAG3KO	Q16842	Q16842	0.799995	0.799995	0.00621888	0.00495586	12	Q16842	ST3GAL2	CMP-N-acetylneuraminate-beta-galactosamide-alpha-2,3-sialyltransferase 2	SIA4B_HUMAN	7	74.1095	1.74109	WT	BAG3KO	Golgi membrane,extracellular region,integral component of membrane,Golgi cisterna membrane	beta-galactoside (CMP) alpha-2,3-sialyltransferase activity,monosialoganglioside sialyltransferase activity,sialyltransferase activity	protein glycosylation,glycoprotein biosynthetic process,glycolipid biosynthetic process,oligosaccharide metabolic process,oligosaccharide biosynthetic process,O-glycan processing,keratan sulfate biosynthetic process,protein N-linked glycosylation via asparagine,lipid glycosylation,sialylation,protein sialylation
WT / BAG3KO	O15111	O15111	-1.01418	1.01418	0.0062754	0.00499379	12	O15111	CHUK	Inhibitor of nuclear factor kappa-B kinase subunit alpha	IKKA_HUMAN	7	-50.4891	0.495109	WT	BAG3KO	nucleoplasm,cytoplasm,cytosol,IkappaB kinase complex,cytoplasmic side of plasma membrane,CD40 receptor complex,intracellular membrane-bounded organelle	protein kinase activity,protein binding,ATP binding,IkappaB kinase activity,identical protein binding,protein homodimerization activity,protein heterodimerization activity,scaffold protein binding,protein serine/threonine kinase activity	stimulatory C-type lectin receptor signaling pathway,antigen processing and presentation of exogenous peptide antigen via MHC class I, TAP-dependent,MyD88-independent toll-like receptor signaling pathway,skeletal muscle contraction,protein phosphorylation,inflammatory response,immune response,I-kappaB kinase/NF-kappaB signaling,I-kappaB phosphorylation,Rho protein signal transduction,response to …
WT / BAG3KO	Q8NEF9	Q8NEF9	-0.677861	0.677861	0.00642737	0.00508073	12	Q8NEF9	SRFBP1	Serum response factor-binding protein 1	SRFB1_HUMAN	12	-37.4909	0.625091	WT	BAG3KO	nucleus,90S preribosome,perinuclear region of cytoplasm	RNA binding	transcription, DNA-templated,regulation of transcription, DNA-templated,maturation of SSU-rRNA
WT / BAG3KO	Q6P9G4	Q6P9G4	0.709097	0.709097	0.00643952	0.00508609	10	Q6P9G4	TMEM154	Transmembrane protein 154	TM154_HUMAN	1	63.4781	1.63478	WT	BAG3KO	integral component of membrane
WT / BAG3KO	A0PJZ3	A0PJZ3	0.755556	0.755556	0.00650467	0.0051226	12	A0PJZ3	GXYLT2	Glucoside xylosyltransferase 2	GXLT2_HUMAN	2	68.8282	1.68828	WT	BAG3KO	integral component of membrane	UDP-xylosyltransferase activity	O-glycan processing
WT / BAG3KO	Q9Y5R8	Q9Y5R8	-1.09099	1.09099	0.00663585	0.00520427	10	Q9Y5R8	TRAPPC1	Trafficking protein particle complex subunit 1	TPPC1_HUMAN	4	-53.056	0.46944	WT	BAG3KO	Golgi membrane,extracellular region,endoplasmic reticulum,cytosol,TRAPP complex,azurophil granule lumen	protein binding,Rab guanyl-nucleotide exchange factor activity	ER to Golgi vesicle-mediated transport,neutrophil degranulation,COPII vesicle coating,regulation of molecular function
WT / BAG3KO	Q96QD8	Q96QD8	-0.621461	0.621461	0.00665569	0.00521766	12	Q96QD8	SLC38A2	Sodium-coupled neutral amino acid transporter 2	S38A2_HUMAN	5	-34.9988	0.650012	WT	BAG3KO	plasma membrane,integral component of plasma membrane,brush border,axon,dendrite,sarcolemma,neuronal cell body	protein binding,amino acid transmembrane transporter activity,L-glutamine transmembrane transporter activity,symporter activity	amino acid transmembrane transport,sodium ion transport,amino acid transport,glutamine transport,female pregnancy,glutamate secretion,cerebral cortex development,glycine betaine transport,alanine transport,cellular response to amino acid starvation,cellular response to mechanical stimulus
WT / BAG3KO	Q01664	Q01664	-1.79766	1.79766	0.00684819	0.00532012	10	Q01664	TFAP4	Transcription factor AP-4	TFAP4_HUMAN	3	-71.2358	0.287642	WT	BAG3KO	nucleus,mitochondrion,transcriptional repressor complex	RNA polymerase II transcription factor activity, sequence-specific DNA binding,transcriptional activator activity, RNA polymerase II core promoter proximal region sequence-specific binding,DNA binding,transcription factor activity, RNA polymerase II distal enhancer sequence-specific binding,protein binding,protein homodimerization activity,histone deacetylase binding,sequence-specific DNA binding…	transcription from RNA polymerase II promoter,DNA damage response, signal transduction by p53 class mediator resulting in transcription of p21 class mediator,negative regulation of cell proliferation,positive regulation of apoptotic process,negative regulation of DNA binding,negative regulation by host of viral transcription,positive regulation by host of viral transcription,negative regulation o…
WT / BAG3KO	Q86VZ4	Q86VZ4	1.42172	1.42172	0.00687227	0.00533009	10	Q86VZ4	LRP11	Low-density lipoprotein receptor-related protein 11	LRP11_HUMAN	6	167.905	2.67905	WT	BAG3KO	plasma membrane,integral component of membrane	phosphoprotein binding	response to heat,response to cold,response to water deprivation,response to mechanical stimulus,multicellular organismal response to stress,response to immobilization stress,response to starvation
WT / BAG3KO	Q9Y4E6;Q9Y4E6-2	Q9Y4E6;Q9Y4E6-2	-0.697082	0.697082	0.00691743	0.00535196	12	Q9Y4E6;Q9Y4E6-2	WDR7	WD repeat-containing protein 7;Isoform 2 of WD repeat-containing protein 7	WDR7_HUMAN	12	-38.3182	0.616818	WT	BAG3KO	cytoplasm,synaptic vesicle;	;	hematopoietic progenitor cell differentiation;
WT / BAG3KO	P59190	P59190	0.643321	0.643321	0.00694955	0.00536436	10	P59190	RAB15	Ras-related protein Rab-15	RAB15_HUMAN	3	56.192	1.56192	WT	BAG3KO	cytoplasm,plasma membrane,cilium,endosome membrane,perinuclear region of cytoplasm,extracellular exosome,synaptic vesicle,secretory granule membrane,endomembrane system,endosome	GTPase activity,protein binding,GTP binding	vesicle docking involved in exocytosis,protein secretion,positive regulation of regulated secretory pathway,intracellular protein transport,regulation of exocytosis,Rab protein signal transduction,protein localization to plasma membrane
WT / BAG3KO	P35908	P35908	-1.53102	1.53102	0.00747953	0.00566423	12	P35908	KRT2	Keratin, type II cytoskeletal 2 epidermal	K22E_HUMAN	33	-65.3967	0.346033	WT	BAG3KO	cornified envelope,extracellular space,nucleus,cytosol,intermediate filament,membrane,keratin filament,extracellular exosome	structural constituent of cytoskeleton,protein binding,cytoskeletal protein binding,structural constituent of epidermis	keratinocyte development,epidermis development,peptide cross-linking,keratinization,keratinocyte activation,keratinocyte proliferation,intermediate filament organization,keratinocyte migration,cornification
WT / BAG3KO	Q6PEY1	Q6PEY1	-0.772375	0.772375	0.00776473	0.0058498	12	Q6PEY1	TMEM88	Transmembrane protein 88	TMM88_HUMAN	2	-41.4547	0.585453	WT	BAG3KO	cytosol,plasma membrane,integral component of membrane	protein binding,PDZ domain binding	multicellular organism development,Wnt signaling pathway,protein stabilization,protein localization to plasma membrane,negative regulation of canonical Wnt signaling pathway
WT / BAG3KO	Q9ULL5;Q9ULL5-2	Q9ULL5;Q9ULL5-2	0.892445	0.892445	0.0077731	0.00585378	12	Q9ULL5;Q9ULL5-2	PRR12	Proline-rich protein 12;Isoform 2 of Proline-rich protein 12	PRR12_HUMAN	3	85.632	1.85632	WT	BAG3KO	nucleus,postsynaptic density,cell junction,neuron projection,postsynaptic membrane;	;	;
WT / BAG3KO	P61326	P61326	-0.683149	0.683149	0.00781945	0.00587933	12	P61326	MAGOH	Protein mago nashi homolog	MGN_HUMAN	1	-37.7196	0.622804	WT	BAG3KO	nucleus,nucleoplasm,cytoplasm,nuclear speck,exon-exon junction complex,catalytic step 2 spliceosome	RNA binding,protein binding	nuclear-transcribed mRNA catabolic process, nonsense-mediated decay,regulation of alternative mRNA splicing, via spliceosome,mRNA splicing, via spliceosome,termination of RNA polymerase II transcription,RNA export from nucleus,mRNA export from nucleus,regulation of translation,mRNA 3'-end processing,RNA splicing
WT / BAG3KO	O43795-2	O43795-2	0.893163	0.893163	0.00787751	0.00590423	12	O43795-2	MYO1B	Isoform 2 of Unconventional myosin-Ib	MYO1B_HUMAN	1	85.7244	1.85724	WT	BAG3KO
WT / BAG3KO	Q02338	Q02338	-0.690157	0.690157	0.00809632	0.00603005	12	Q02338	BDH1	D-beta-hydroxybutyrate dehydrogenase, mitochondrial	BDH_HUMAN	5	-38.0214	0.619786	WT	BAG3KO	nucleoplasm,mitochondrion,mitochondrial matrix,matrix side of mitochondrial inner membrane	3-hydroxybutyrate dehydrogenase activity	ketone body biosynthetic process,ketone body catabolic process,oxidation-reduction process
WT / BAG3KO	Q8TD19	Q8TD19	1.14508	1.14508	0.0087124	0.00638595	12	Q8TD19	NEK9	Serine/threonine-protein kinase Nek9	NEK9_HUMAN	9	121.158	2.21158	WT	BAG3KO	nucleus,cytosol,centrosome	protein serine/threonine kinase activity,protein binding,ATP binding,protein kinase binding,metal ion binding	protein phosphorylation,mitotic nuclear envelope disassembly,cell division
WT / BAG3KO	Q6NT16	Q6NT16	0.592924	0.592924	0.00893434	0.00651248	10	Q6NT16	SLC18B1	MFS-type transporter SLC18B1	S18B1_HUMAN	1	50.8301	1.5083	WT	BAG3KO	integral component of plasma membrane	transmembrane transporter activity	transmembrane transport
WT / BAG3KO	O15230	O15230	0.623199	0.623199	0.00898157	0.00652766	12	O15230	LAMA5	Laminin subunit alpha-5	LAMA5_HUMAN	88	54.0287	1.54029	WT	BAG3KO	extracellular region,basement membrane,basal lamina,laminin-5 complex,extracellular space,nucleus,extracellular matrix,synaptic cleft,laminin-10 complex,laminin-11 complex,extracellular exosome	integrin binding	angiogenesis,branching involved in ureteric bud morphogenesis,morphogenesis of a polarized epithelium,neural crest cell migration,hair follicle development,cytoskeleton organization,integrin-mediated signaling pathway,muscle organ development,cell recognition,cell proliferation,morphogenesis of embryonic epithelium,cell migration,cytokine-mediated signaling pathway,cell differentiation,regulation…
WT / BAG3KO	P05186;P05186-3	P05186;P05186-3	-0.866348	0.866348	0.00908321	0.00658889	12	P05186;P05186-3	ALPL	Alkaline phosphatase, tissue-nonspecific isozyme;Isoform 3 of Alkaline phosphatase, tissue-nonspecific isozyme	PPBT_HUMAN	6	-45.1466	0.548534	WT	BAG3KO	extracellular region,proteinaceous extracellular matrix,plasma membrane,membrane,integral component of membrane,anchored component of membrane,extracellular membrane-bounded organelle,extracellular exosome;	alkaline phosphatase activity,protein binding,pyrophosphatase activity,metal ion binding;	skeletal system development,osteoblast differentiation,endochondral ossification,developmental process involved in reproduction,C-terminal protein lipidation,dephosphorylation,response to lipopolysaccharide,response to vitamin D,response to antibiotic,response to glucocorticoid,cellular response to organic cyclic compound,cementum mineralization;
WT / BAG3KO	O95273;O95273-2	O95273;O95273-2	-0.814034	0.814034	0.00912026	0.00660756	12	O95273;O95273-2	CCNDBP1	Cyclin-D1-binding protein 1;Isoform 2 of Cyclin-D1-binding protein 1	CCDB1_HUMAN	6	-43.1211	0.568789	WT	BAG3KO	nucleus,nucleoplasm,cytoplasm;	protein binding;	cell cycle,regulation of cell cycle;
WT / BAG3KO	Q99742	Q99742	0.83846	0.83846	0.00918854	0.00665002	12	Q99742	NPAS1	Neuronal PAS domain-containing protein 1	NPAS1_HUMAN	1	78.814	1.78814	WT	BAG3KO	nucleus	RNA polymerase II transcription factor activity, sequence-specific DNA binding,DNA binding,transcription factor activity, sequence-specific DNA binding,protein dimerization activity	negative regulation of transcription from RNA polymerase II promoter,startle response,transcription, DNA-templated,regulation of transcription from RNA polymerase II promoter,central nervous system development,maternal behavior,positive regulation of transcription from RNA polymerase II promoter
WT / BAG3KO	Q7LGC8	Q7LGC8	-0.709642	0.709642	0.0092764	0.00669314	12	Q7LGC8	CHST3	Carbohydrate sulfotransferase 3	CHST3_HUMAN	5	-38.8528	0.611472	WT	BAG3KO	Golgi membrane,integral component of membrane	N-acetylglucosamine 6-O-sulfotransferase activity,sulfotransferase activity,chondroitin 6-sulfotransferase activity	carbohydrate metabolic process,sulfur compound metabolic process,chondroitin sulfate biosynthetic process
WT / BAG3KO	O43353;O43353-2	O43353;O43353-2	-1.09787	1.09787	0.00940713	0.00675915	12	O43353;O43353-2	RIPK2	Receptor-interacting serine/threonine-protein kinase 2;Isoform 2 of Receptor-interacting serine/threonine-protein kinase 2	RIPK2_HUMAN	4	-53.2794	0.467206	WT	BAG3KO	cytoplasm,cytosol,cytoskeleton,vesicle,macromolecular complex;	protein serine/threonine kinase activity,non-membrane spanning protein tyrosine kinase activity,signal transducer activity,receptor binding,protein binding,ATP binding,LIM domain binding,identical protein binding,protein homodimerization activity,CARD domain binding,caspase binding;	MAPK cascade,activation of MAPK activity,positive regulation of cytokine-mediated signaling pathway,adaptive immune response,apoptotic process,inflammatory response,signal transduction,I-kappaB kinase/NF-kappaB signaling,JNK cascade,positive regulation of peptidyl-threonine phosphorylation,positive regulation of cell death,protein deubiquitination,peptidyl-tyrosine phosphorylation,positive regula…
WT / BAG3KO	P17096-2	P17096-2	1.41978	1.41978	0.00947097	0.00679728	12	P17096-2	HMGA1	Isoform HMG-Y of High mobility group protein HMG-I/HMG-Y	HMGA1_HUMAN	2	167.544	2.67544	WT	BAG3KO
WT / BAG3KO	P53814;P53814-5;P53814-6	P53814;P53814-5;P53814-6	-0.931676	0.931676	0.0095732	0.00683906	12	P53814;P53814-5;P53814-6	SMTN	Smoothelin;Isoform B2 of Smoothelin;Isoform B3 of Smoothelin	SMTN_HUMAN	15	-47.5751	0.524249	WT	BAG3KO	cytoplasm,cytoskeleton,actin cytoskeleton;;	actin binding,structural constituent of muscle;;	smooth muscle contraction,muscle organ development;;
WT / BAG3KO	Q6SZW1	Q6SZW1	2.03271	2.03271	0.00963411	0.00686494	12	Q6SZW1	SARM1	NAD(+) hydrolase SARM1	SARM1_HUMAN	14	309.172	4.09172	WT	BAG3KO	cytoplasm,mitochondrion,cytosol,microtubule,cell junction,axon,dendrite,extrinsic component of mitochondrial outer membrane,synapse	protein binding	signal transduction,response to glucose,negative regulation of MyD88-independent toll-like receptor signaling pathway,regulation of apoptotic process,innate immune response,regulation of dendrite morphogenesis,regulation of neuron death
WT / BAG3KO	P56378	P56378	-0.675464	0.675464	0.00972899	0.00691953	12	P56378	ATP5MPL	ATP synthase subunit ATP5MPL, mitochondrial	ATP68_HUMAN	3	-37.3869	0.626131	WT	BAG3KO	cellular_component,mitochondrial proton-transporting ATP synthase complex,integral component of membrane	molecular_function	biological_process
WT / BAG3KO	Q13315	Q13315	1.73421	1.73421	0.00976628	0.00693563	12	Q13315	ATM	Serine-protein kinase ATM	ATM_HUMAN	18	232.698	3.32698	WT	BAG3KO	nucleus,nucleoplasm,nucleolus,spindle,cytoplasmic vesicle,DNA repair complex,chromosome, telomeric region,nuclear chromosome, telomeric region	DNA binding,protein serine/threonine kinase activity,DNA-dependent protein kinase activity,protein binding,ATP binding,1-phosphatidylinositol-3-kinase activity,macromolecular complex binding,protein dimerization activity,protein N-terminus binding,kinase activity	telomere maintenance,double-strand break repair via homologous recombination,DNA double-strand break processing,DNA synthesis involved in DNA repair,strand displacement,ovarian follicle development,response to hypoxia,somitogenesis,pre-B cell allelic exclusion,immunoglobulin production,DNA replication,DNA repair,double-strand break repair via nonhomologous end joining,protein phosphorylation,cell…
WT / BAG3KO	Q9C040;Q9C040-2	Q9C040;Q9C040-2	-1.10034	1.10034	0.00977773	0.00693856	12	Q9C040;Q9C040-2	TRIM2	Tripartite motif-containing protein 2;Isoform 2 of Tripartite motif-containing protein 2	TRIM2_HUMAN	4	-53.3594	0.466406	WT	BAG3KO	cytoplasm;	ubiquitin-protein transferase activity,protein binding,zinc ion binding;	protein ubiquitination,regulation of neuron apoptotic process;
WT / BAG3KO	P23510	P23510	1.14873	1.14873	0.00981363	0.00695882	12	P23510	TNFSF4	Tumor necrosis factor ligand superfamily member 4	TNFL4_HUMAN	2	121.719	2.21719	WT	BAG3KO	extracellular space,plasma membrane,integral component of plasma membrane,cell surface	receptor binding,cytokine activity,tumor necrosis factor receptor binding,protein binding,tumor necrosis factor receptor superfamily binding	defense response to nematode,acute inflammatory response,positive regulation of T cell cytokine production,regulation of adaptive immune response,positive regulation of type 2 immune response,positive regulation of immunoglobulin mediated immune response,immune response,signal transduction,positive regulation of cell proliferation,response to virus,regulation of receptor activity,negative regulat…
WT / BAG3KO	Q9HCE9;Q9HCE9-2	Q9HCE9;Q9HCE9-2	0.622084	0.622084	0.00988986	0.00700165	12	Q9HCE9;Q9HCE9-2	ANO8	Anoctamin-8;Isoform 2 of Anoctamin-8	ANO8_HUMAN	6	53.9097	1.5391	WT	BAG3KO	endoplasmic reticulum lumen,plasma membrane,integral component of membrane;	intracellular calcium activated chloride channel activity;	chloride transport,ion transmembrane transport,post-translational protein modification,cellular protein metabolic process;
WT / BAG3KO	Q6ZN17;Q6ZN17-2	Q6ZN17;Q6ZN17-2	-1.08333	1.08333	0.0104598	0.00731677	12	Q6ZN17;Q6ZN17-2	LIN28B	Protein lin-28 homolog B;Isoform 2 of Protein lin-28 homolog B	LN28B_HUMAN	4	-52.8063	0.471937	WT	BAG3KO	nucleus,nucleolus,cytosol;	DNA binding,RNA binding,protein binding,zinc ion binding;	regulation of transcription, DNA-templated,miRNA catabolic process,pre-miRNA processing,RNA 3'-end processing;
WT / BAG3KO	Q9Y575;Q9Y575-2;Q9Y575-3	Q9Y575;Q9Y575-2;Q9Y575-3	-0.669265	0.669265	0.0106916	0.00742908	10	Q9Y575;Q9Y575-2;Q9Y575-3	ASB3	Ankyrin repeat and SOCS box protein 3;Isoform 2 of Ankyrin repeat and SOCS box protein 3;Isoform 3 of Ankyrin repeat and SOCS box protein 3	ASB3_HUMAN	1	-37.1173	0.628827	WT	BAG3KO	ubiquitin ligase complex,nucleus,cytoplasm,cytosol;;	ubiquitin-protein transferase activity,protein binding,ubiquitin protein ligase binding;;	protein ubiquitination,intracellular signal transduction,post-translational protein modification;;
WT / BAG3KO	P35527	P35527	-1.59957	1.59957	0.0108378	0.00749768	12	P35527	KRT9	Keratin, type I cytoskeletal 9	K1C9_HUMAN	23	-67.0025	0.329975	WT	BAG3KO	extracellular space,nucleus,cytosol,intermediate filament,membrane,extracellular exosome	structural constituent of cytoskeleton	epidermis development,keratinization,skin development,intermediate filament organization,cornification
WT / BAG3KO	Q9UKU9	Q9UKU9	0.661051	0.661051	0.010872	0.00750967	12	Q9UKU9	ANGPTL2	Angiopoietin-related protein 2	ANGL2_HUMAN	13	58.1235	1.58123	WT	BAG3KO	extracellular space,extracellular exosome	receptor binding,protein binding	multicellular organism development
WT / BAG3KO	O94929;O94929-2;O94929-3	O94929;O94929-2;O94929-3	0.592668	0.592668	0.0110201	0.00758158	12	O94929;O94929-2;O94929-3	ABLIM3	Actin-binding LIM protein 3;Isoform 2 of Actin-binding LIM protein 3;Isoform 3 of Actin-binding LIM protein 3	ABLM3_HUMAN	4	50.8033	1.50803	WT	BAG3KO	stress fiber,cytoplasm,lamellipodium,actin cytoskeleton;;	actin binding,protein binding,metal ion binding,actin filament binding;;	transcription, DNA-templated,lamellipodium assembly,actin cytoskeleton organization,positive regulation of transcription from RNA polymerase II promoter,cilium morphogenesis,positive regulation of protein targeting to mitochondrion;;
WT / BAG3KO	P24588	P24588	-0.746953	0.746953	0.0110354	0.00758937	12	P24588	AKAP5	A-kinase anchor protein 5	AKAP5_HUMAN	2	-40.4139	0.595861	WT	BAG3KO	cytosol,plasma membrane,cytoplasmic side of plasma membrane	protein binding,calmodulin binding,adenylate cyclase binding,SH3 domain binding,protein phosphatase 2B binding,protein kinase A regulatory subunit binding,glutamate receptor binding,protein kinase A binding,scaffold protein binding	protein targeting,signal transduction,adenylate cyclase-inhibiting G-protein coupled receptor signaling pathway,chemical synaptic transmission,regulation of protein kinase A signaling,positive regulation of protein localization to plasma membrane
WT / BAG3KO	P35610	P35610	-0.590528	0.590528	0.0112291	0.00768074	12	P35610	SOAT1	Sterol O-acyltransferase 1	SOAT1_HUMAN	17	-33.59	0.6641	WT	BAG3KO	endoplasmic reticulum,endoplasmic reticulum membrane,membrane,integral component of membrane	fatty-acyl-CoA binding,sterol O-acyltransferase activity,protein binding,cholesterol binding,cholesterol O-acyltransferase activity,O-acyltransferase activity	cholesterol metabolic process,macrophage derived foam cell differentiation,cholesterol storage,cholesterol efflux,very-low-density lipoprotein particle assembly,low-density lipoprotein particle clearance,cholesterol esterification,cholesterol homeostasis,positive regulation of amyloid precursor protein biosynthetic process
WT / BAG3KO	Q9NW97	Q9NW97	0.79519	0.79519	0.0116922	0.00791337	12	Q9NW97	TMEM51	Transmembrane protein 51	TMM51_HUMAN	2	73.5306	1.73531	WT	BAG3KO	cellular_component,integral component of membrane	molecular_function,protein binding	biological_process
WT / BAG3KO	Q7Z5H3;Q7Z5H3-2;Q7Z5H3-3;Q7Z5H3-5	Q7Z5H3;Q7Z5H3-2;Q7Z5H3-3;Q7Z5H3-5	-0.583674	0.583674	0.0120257	0.00807682	12	Q7Z5H3;Q7Z5H3-2;Q7Z5H3-3;Q7Z5H3-5	ARHGAP22	Rho GTPase-activating protein 22;Isoform 2 of Rho GTPase-activating protein 22;Isoform 3 of Rho GTPase-activating protein 22;Isoform 5 of Rho GTPase-activating protein 22	RHG22_HUMAN	11	-33.2738	0.667262	WT	BAG3KO	nucleus,cytosol,focal adhesion;;;	GTPase activator activity,protein binding;;;	angiogenesis,transcription, DNA-templated,regulation of transcription, DNA-templated,signal transduction,cell differentiation,positive regulation of GTPase activity,regulation of small GTPase mediated signal transduction;;;
WT / BAG3KO	Q96JN0	Q96JN0	-0.707735	0.707735	0.0121318	0.00812504	12	Q96JN0	LCOR	Ligand-dependent corepressor	LCOR_HUMAN	12	-38.7719	0.612281	WT	BAG3KO	nucleoplasm	RNA polymerase II transcription factor activity, sequence-specific DNA binding,DNA binding,protein binding	transcription, DNA-templated,regulation of transcription from RNA polymerase II promoter
WT / BAG3KO	Q9H0U9	Q9H0U9	-0.630929	0.630929	0.0121374	0.00812595	12	Q9H0U9	TSPYL1	Testis-specific Y-encoded-like protein 1	TSYL1_HUMAN	9	-35.424	0.64576	WT	BAG3KO	nucleus,nucleolus	enzyme binding	nucleosome assembly,biological_process
WT / BAG3KO	Q99715	Q99715	-0.6892	0.6892	0.0122517	0.00817928	12	Q99715	COL12A1	Collagen alpha-1(XII) chain	COCA1_HUMAN	103	-37.9802	0.620198	WT	BAG3KO	extracellular region,collagen type XII trimer,extracellular space,endoplasmic reticulum lumen,extracellular matrix,extracellular exosome,extracellular vesicle	extracellular matrix structural constituent conferring tensile strength	skeletal system development,cell adhesion,collagen fibril organization,collagen catabolic process,endodermal cell differentiation
WT / BAG3KO	Q9Y2Z2-4;Q9Y2Z2-6	Q9Y2Z2-4;Q9Y2Z2-6	-0.828869	0.828869	0.0122658	0.00818585	12	Q9Y2Z2-4;Q9Y2Z2-6	MTO1	Isoform 5 of Protein MTO1 homolog, mitochondrial;Isoform 7 of Protein MTO1 homolog, mitochondrial	MTO1_HUMAN	10	-43.7029	0.562971	WT	BAG3KO	;	;	;
WT / BAG3KO	O14686;O14686-3	O14686;O14686-3	-1.1008	1.1008	0.012456	0.00828939	12	O14686;O14686-3	KMT2D	Histone-lysine N-methyltransferase 2D;Isoform 3 of Histone-lysine N-methyltransferase 2D	KMT2D_HUMAN	19	-53.3741	0.466259	WT	BAG3KO	nucleus,nucleoplasm,histone methyltransferase complex,MLL3/4 complex;	RNA polymerase II transcription factor activity, sequence-specific DNA binding,DNA binding,protein binding,histone-lysine N-methyltransferase activity,histone methyltransferase activity (H3-K4 specific),transcription regulatory region DNA binding,metal ion binding;	oocyte growth,chromatin silencing,transcription, DNA-templated,regulation of transcription, DNA-templated,positive regulation of cell proliferation,positive regulation of intracellular estrogen receptor signaling pathway,response to estrogen,regulation of megakaryocyte differentiation,positive regulation of transcription from RNA polymerase II promoter,oogenesis,histone H3-K4 methylation,beta-cat…
WT / BAG3KO	P09493-4	P09493-4	0.691179	0.691179	0.0125494	0.00832818	12	P09493-4	TPM1	Isoform 4 of Tropomyosin alpha-1 chain	TPM1_HUMAN	19	61.4602	1.6146	WT	BAG3KO
WT / BAG3KO	Q96PE7	Q96PE7	0.717219	0.717219	0.0127793	0.00845114	12	Q96PE7	MCEE	Methylmalonyl-CoA epimerase, mitochondrial	MCEE_HUMAN	5	64.401	1.64401	WT	BAG3KO	mitochondrial matrix	methylmalonyl-CoA epimerase activity,protein binding,metal ion binding	short-chain fatty acid catabolic process,L-methylmalonyl-CoA metabolic process
WT / BAG3KO	Q92859;Q92859-2;Q92859-3;Q92859-4	Q92859;Q92859-2;Q92859-3;Q92859-4	-1.15073	1.15073	0.013368	0.00873673	12	Q92859;Q92859-2;Q92859-3;Q92859-4	NEO1	Neogenin;Isoform 2 of Neogenin;Isoform 3 of Neogenin;Isoform 4 of Neogenin	NEO1_HUMAN	21	-54.9602	0.450398	WT	BAG3KO	nucleoplasm,Golgi apparatus,plasma membrane,integral component of plasma membrane,plasma membrane protein complex;;;	receptor activity,protein binding,co-receptor binding;;;	cell adhesion,axon guidance,positive regulation of BMP signaling pathway,iron ion homeostasis;;;
WT / BAG3KO	P52701;P52701-2;P52701-3	P52701;P52701-2;P52701-3	-2.38646	2.38646	0.013441	0.00877836	12	P52701;P52701-2;P52701-3	MSH6	DNA mismatch repair protein Msh6;Isoform GTBP-alt of DNA mismatch repair protein Msh6;Isoform 3 of DNA mismatch repair protein Msh6	MSH6_HUMAN	7	-80.8749	0.191251	WT	BAG3KO	nuclear chromatin,nucleoplasm,Golgi apparatus,cytosol,MutSalpha complex,intracellular membrane-bounded organelle,mismatch repair complex;;	chromatin binding,protein binding,DNA-dependent ATPase activity,mismatched DNA binding,methylated histone binding,protein homodimerization activity,magnesium ion binding,four-way junction DNA binding,double-stranded DNA binding,ATP binding,ATPase activity,guanine/thymine mispair binding,single guanine insertion binding,single thymine insertion binding,oxidized purine DNA binding,MutLalpha complex…	meiotic mismatch repair,DNA repair,mismatch repair,determination of adult lifespan,intrinsic apoptotic signaling pathway in response to DNA damage,response to UV,viral process,somatic hypermutation of immunoglobulin genes,somatic recombination of immunoglobulin gene segments,isotype switching,positive regulation of isotype switching,negative regulation of DNA recombination,positive regulation of …
WT / BAG3KO	Q9BQT9;Q9BQT9-2	Q9BQT9;Q9BQT9-2	1.32568	1.32568	0.0136747	0.00889725	10	Q9BQT9;Q9BQT9-2	CLSTN3	Calsyntenin-3;Isoform 2 of Calsyntenin-3	CSTN3_HUMAN	5	150.651	2.50651	WT	BAG3KO	Golgi membrane,endoplasmic reticulum membrane,cell surface,postsynaptic density,integral component of membrane,postsynaptic membrane,extracellular exosome;	calcium ion binding;	regulation of cell growth,homophilic cell adhesion via plasma membrane adhesion molecules,synapse assembly,synaptic transmission, glutamatergic,positive regulation of synaptic transmission,synaptic transmission, GABAergic,positive regulation of synapse assembly,positive regulation of protein localization to synapse;
WT / BAG3KO	Q9H1P3;Q9H1P3-2	Q9H1P3;Q9H1P3-2	0.711201	0.711201	0.0139438	0.00903512	12	Q9H1P3;Q9H1P3-2	OSBPL2	Oxysterol-binding protein-related protein 2;Isoform 2 of Oxysterol-binding protein-related protein 2	OSBL2_HUMAN	4	63.7166	1.63717	WT	BAG3KO	cytosol;	protein binding,sterol transporter activity,cholesterol binding;	bile acid biosynthetic process,sterol transport;
WT / BAG3KO	Q96AH0;Q96AH0-3	Q96AH0;Q96AH0-3	-1.12754	1.12754	0.0141071	0.00910971	10	Q96AH0;Q96AH0-3	NABP1	SOSS complex subunit B2;Isoform 3 of SOSS complex subunit B2	SOSB2_HUMAN	1	-54.2305	0.457695	WT	BAG3KO	nuclear chromosome, telomeric region,nucleus,nucleoplasm,cytosol,SOSS complex;	single-stranded DNA binding,RNA binding,protein binding;	double-strand break repair via homologous recombination,DNA repair,cellular response to DNA damage stimulus,mitotic cell cycle checkpoint,response to ionizing radiation,snRNA transcription from RNA polymerase II promoter;
WT / BAG3KO	P56199	P56199	0.677916	0.677916	0.0141497	0.00912715	12	P56199	ITGA1	Integrin alpha-1	ITA1_HUMAN	16	59.9827	1.59983	WT	BAG3KO	acrosomal vesicle,plasma membrane,focal adhesion,integrin complex,external side of plasma membrane,cell surface,membrane,integrin alpha1-beta1 complex,neuron projection,perikaryon,membrane raft,basal part of cell,extracellular exosome	receptor binding,protein binding,collagen binding,protein phosphatase binding,metal ion binding,collagen binding involved in cell-matrix adhesion	activation of MAPK activity,muscle contraction,cell-matrix adhesion,integrin-mediated signaling pathway,negative regulation of cell proliferation,extracellular matrix organization,neutrophil chemotaxis,positive regulation of phosphoprotein phosphatase activity,negative regulation of epidermal growth factor receptor signaling pathway,vasodilation,positive regulation of neuron apoptotic process,cel…
WT / BAG3KO	Q92560	Q92560	1.34528	1.34528	0.0143412	0.00921378	12	Q92560	BAP1	Ubiquitin carboxyl-terminal hydrolase BAP1	BAP1_HUMAN	4	154.079	2.54079	WT	BAG3KO	nucleus,nucleoplasm,cytoplasm,cytosol,PR-DUB complex	chromatin binding,thiol-dependent ubiquitin-specific protease activity,protein binding,peptidase activity,thiol-dependent ubiquitinyl hydrolase activity	regulation of cell growth,cellular protein modification process,ubiquitin-dependent protein catabolic process,negative regulation of cell proliferation,response to inorganic substance,protein deubiquitination,monoubiquitinated protein deubiquitination,monoubiquitinated histone H2A deubiquitination,regulation of cell cycle,macrophage homeostasis,protein K48-linked deubiquitination,regulation of cy…
WT / BAG3KO	Q9P2K8;Q9P2K8-2	Q9P2K8;Q9P2K8-2	-1.01607	1.01607	0.0146041	0.00935411	12	Q9P2K8;Q9P2K8-2	EIF2AK4	eIF-2-alpha kinase GCN2;Isoform 2 of eIF-2-alpha kinase GCN2	E2AK4_HUMAN	36	-50.554	0.49446	WT	BAG3KO	polysome,cytosolic ribosome;	tRNA binding,protein serine/threonine kinase activity,eukaryotic translation initiation factor 2alpha kinase activity,ATP binding;	DNA damage checkpoint,positive regulation of defense response to virus by host,adaptive immune response,T cell activation involved in immune response,positive regulation of adaptive immune response,regulation of translational initiation,protein phosphorylation,cell cycle arrest,learning,long-term memory,regulation of translational initiation by eIF2 alpha phosphorylation,viral translation,negativ…
WT / BAG3KO	Q9P227	Q9P227	0.85419	0.85419	0.0148042	0.00946441	12	Q9P227	ARHGAP23	Rho GTPase-activating protein 23	RHG23_HUMAN	14	80.7743	1.80774	WT	BAG3KO	cytosol,extracellular exosome	GTPase activator activity	signal transduction,positive regulation of GTPase activity,regulation of small GTPase mediated signal transduction
WT / BAG3KO	A2VDJ0;A2VDJ0-2;A2VDJ0-3;A2VDJ0-5;A2VDJ0-6	A2VDJ0;A2VDJ0-2;A2VDJ0-3;A2VDJ0-5;A2VDJ0-6	-0.636887	0.636887	0.0148139	0.00946572	12	A2VDJ0;A2VDJ0-2;A2VDJ0-3;A2VDJ0-5;A2VDJ0-6	TMEM131L	Transmembrane protein 131-like;Isoform 2 of Transmembrane protein 131-like;Isoform 3 of Transmembrane protein 131-like;Isoform 4 of Transmembrane protein 131-like;Isoform 5 of Transmembrane protein 131-like	T131L_HUMAN	3	-35.6901	0.643099	WT	BAG3KO	cytoplasm,endoplasmic reticulum,plasma membrane,integral component of membrane,membrane;;;;	;;;;	Wnt signaling pathway,negative regulation of immature T cell proliferation in thymus,negative regulation of canonical Wnt signaling pathway,regulation of immune system process;;;;
WT / BAG3KO	O43291	O43291	-0.775412	0.775412	0.0149399	0.00951772	12	O43291	SPINT2	Kunitz-type protease inhibitor 2	SPIT2_HUMAN	4	-41.5778	0.584222	WT	BAG3KO	extracellular region,cytoplasm,plasma membrane,integral component of membrane	endopeptidase inhibitor activity,serine-type endopeptidase inhibitor activity,protein binding	neural tube closure,establishment or maintenance of cell polarity,negative regulation of endopeptidase activity,negative regulation of cell-cell adhesion,epithelial cell morphogenesis involved in placental branching,basement membrane organization,cellular response to BMP stimulus,negative regulation of cell motility,negative regulation of neural precursor cell proliferation
WT / BAG3KO	Q32P51	Q32P51	-0.746562	0.746562	0.0152051	0.00964559	12	Q32P51	HNRNPA1L2	Heterogeneous nuclear ribonucleoprotein A1-like 2	RA1L2_HUMAN	1	-40.3978	0.596022	WT	BAG3KO	spliceosomal complex,cytoplasm	RNA binding	mRNA processing,RNA splicing,mRNA transport
WT / BAG3KO	P51808	P51808	0.788124	0.788124	0.0155619	0.00984116	12	P51808	DYNLT3	Dynein light chain Tctex-type 3	DYLT3_HUMAN	1	72.6827	1.72683	WT	BAG3KO	condensed chromosome kinetochore,nucleus,cytoplasmic dynein complex,mitotic spindle astral microtubule,kinetochore	motor activity,protein binding,identical protein binding	cell cycle,regulation of mitotic cell cycle,positive regulation of mitotic cell cycle,cell division
WT / BAG3KO	Q96DG6	Q96DG6	0.669188	0.669188	0.0156777	0.00990116	12	Q96DG6	CMBL	Carboxymethylenebutenolidase homolog	CMBL_HUMAN	5	59.0177	1.59018	WT	BAG3KO	cytosol,extracellular exosome	hydrolase activity	xenobiotic metabolic process
WT / BAG3KO	Q5HYA8;Q5HYA8-3	Q5HYA8;Q5HYA8-3	-0.725324	0.725324	0.015714	0.00991991	12	Q5HYA8;Q5HYA8-3	TMEM67	Meckelin;Isoform 2 of Meckelin	MKS3_HUMAN	5	-39.5139	0.604861	WT	BAG3KO	endoplasmic reticulum membrane,centrosome,integral component of membrane,cytoplasmic vesicle membrane,ciliary transition zone,MKS complex,ciliary membrane;	protein binding,filamin binding,unfolded protein binding;	negative regulation of centrosome duplication,ER-associated ubiquitin-dependent protein catabolic process,cilium morphogenesis,ciliary basal body docking;
WT / BAG3KO	Q5R3I4	Q5R3I4	0.667666	0.667666	0.0160897	0.0100957	12	Q5R3I4	TTC38	Tetratricopeptide repeat protein 38	TTC38_HUMAN	5	58.8501	1.5885	WT	BAG3KO	extracellular exosome
WT / BAG3KO	P59768	P59768	-0.961698	0.961698	0.0163791	0.0102552	12	P59768	GNG2	Guanine nucleotide-binding protein G(I)/G(S)/G(O) subunit gamma-2	GBG2_HUMAN	2	-48.6548	0.513452	WT	BAG3KO	heterotrimeric G-protein complex,plasma membrane,membrane,extracellular exosome	signal transducer activity,protein binding,G-protein beta-subunit binding	protein folding,G-protein coupled receptor signaling pathway,adenylate cyclase-activating dopamine receptor signaling pathway,Wnt signaling pathway, calcium modulating pathway,cell proliferation,platelet activation,cellular response to glucagon stimulus,cellular response to prostaglandin E stimulus,cellular response to catecholamine stimulus
WT / BAG3KO	Q9BR61	Q9BR61	0.590911	0.590911	0.016564	0.0103436	10	Q9BR61	ACBD6	Acyl-CoA-binding domain-containing protein 6	ACBD6_HUMAN	3	50.6198	1.5062	WT	BAG3KO	cytosol	fatty-acyl-CoA binding,lipid binding	acyl-CoA metabolic process
WT / BAG3KO	O95716	O95716	1.29913	1.29913	0.0166848	0.0104053	10	O95716	RAB3D	Ras-related protein Rab-3D	RAB3D_HUMAN	3	146.081	2.46081	WT	BAG3KO	mitochondrion,cytoplasmic microtubule,plasma membrane,transport vesicle,azurophil granule membrane,zymogen granule,extracellular exosome,secretory vesicle,endomembrane system,synaptic vesicle,vesicle,cytoplasmic vesicle	GTPase activity,GTP binding,GTP-dependent protein binding,myosin V binding	protein transport,peptidyl-cysteine methylation,neutrophil degranulation,bone resorption,positive regulation of regulated secretory pathway,intracellular protein transport,regulation of exocytosis,vesicle docking involved in exocytosis,Rab protein signal transduction,protein secretion
WT / BAG3KO	P51649;P51649-2	P51649;P51649-2	1.04397	1.04397	0.0175321	0.0108154	12	P51649;P51649-2	ALDH5A1	Succinate-semialdehyde dehydrogenase, mitochondrial;Isoform 2 of Succinate-semialdehyde dehydrogenase, mitochondrial	SSDH_HUMAN	10	106.189	2.06189	WT	BAG3KO	mitochondrion,mitochondrial matrix;	succinate-semialdehyde dehydrogenase (NAD+) activity,succinate-semialdehyde dehydrogenase [NAD(P)+] activity,protein homodimerization activity,NAD binding;	glucose metabolic process,acetate metabolic process,succinate metabolic process,glutamate metabolic process,glutamate decarboxylation to succinate,glutamine metabolic process,glycerophospholipid metabolic process,glucosylceramide metabolic process,galactosylceramide metabolic process,glutathione metabolic process,central nervous system development,gamma-aminobutyric acid catabolic process,post-em…
WT / BAG3KO	Q9NXR1;Q9NXR1-1	Q9NXR1;Q9NXR1-1	-0.731254	0.731254	0.0176981	0.0108867	12	Q9NXR1;Q9NXR1-1	NDE1	Nuclear distribution protein nudE homolog 1;Isoform 2 of Nuclear distribution protein nudE homolog 1	NDE1_HUMAN	11	-39.762	0.60238	WT	BAG3KO	kinetochore,condensed chromosome kinetochore,centrosome,cytosol,kinesin complex,microtubule,membrane,spindle pole centrosome,cleavage furrow,synapse;	protein binding,microtubule binding,protein domain specific binding,identical protein binding;	G2/M transition of mitotic cell cycle,establishment of mitotic spindle orientation,neuron migration,microtubule nucleation,chromosome segregation,sister chromatid cohesion,mitotic centrosome separation,neuroblast proliferation,regulation of G2/M transition of mitotic cell cycle,cell migration,cerebral cortex development,vesicle transport along microtubule,centrosome duplication,cell division,esta…
WT / BAG3KO	Q5SVZ6	Q5SVZ6	-0.837662	0.837662	0.0177821	0.0109242	10	Q5SVZ6	ZMYM1	Zinc finger MYM-type protein 1	ZMYM1_HUMAN	4	-44.045	0.55955	WT	BAG3KO	nucleoplasm,cytoplasm	RNA polymerase II transcription factor activity, sequence-specific DNA binding,DNA binding,zinc ion binding,protein dimerization activity	regulation of transcription from RNA polymerase II promoter,cytoskeleton organization,regulation of cell morphogenesis
WT / BAG3KO	P11441	P11441	0.594854	0.594854	0.0180085	0.0110311	12	P11441	UBL4A	Ubiquitin-like protein 4A	UBL4A_HUMAN	6	51.0319	1.51032	WT	BAG3KO	nucleus,nucleoplasm,cytoplasm,cytosol,membrane,BAT3 complex	protein binding,ubiquitin-like protein transferase activity,chaperone binding,protein tag,ubiquitin protein ligase binding,proteasome binding	cellular protein modification process,tail-anchored membrane protein insertion into ER membrane,protein ubiquitination,modification-dependent protein catabolic process
[truncated: 136 more rows]
