# Supplementary material for: Cardiac fibroblast BAG3 regulates TGFBR2 signaling and fibrosis in dilated cardiomyopathy
Source: J Clin Invest. 2025 Jan 2;135(1):e181630. doi: 10.1172/JCI181630 (PMC11684812; doi:10.1172/JCI181630)
Supplement: Supplemental table 2 [file jci-135-181630-s035.xlsx]

## Sheet: SignificantFDR0.01_WT_vs_EV
LFQ intensity EV1	LFQ intensity EV2	LFQ intensity EV3	LFQ intensity WT1	LFQ intensity WT2	LFQ intensity WT3	C: Only identified by site	C: Reverse	C: Potential contaminant	C: GOBP name	C: GOMF name	C: GOCC name	C: KEGG name	C: Student's T-test Significant WT_EV	C: Student's T-test significant	N: Peptides	N: Razor + unique peptides	N: Unique peptides	N: Sequence coverage [%]	N: Unique + razor sequence coverage [%]	N: Unique sequence coverage [%]	N: Mol. weight [kDa]	N: Q-value	N: Score	N: Intensity	N: MS/MS count	N: -Log Student's T-test p-value WT_EV	N: Student's T-test q-value WT_EV	N: Student's T-test Difference WT_EV	N: Student's T-test Test statistic WT_EV	T: Protein IDs	T: Majority protein IDs	T: Protein names	T: Gene names	T: id
10.0316	9.87163	9.14597	13.6584	13.184	12.9307				axon guidance;biological regulation;chemotaxis;locomotion;regulation of biological process;regulation of cellular process;regulation of establishment of cell polarity;regulation of establishment or maintenance of cell polarity;response to chemical stimulus;response to external stimulus;response to stimulus;taxis		axon part;axonal growth cone;cell part;cell projection part;growth cone;site of polarized growth		+	WT_EV	2	2	2	6	6	6	56.376	0	8.913	45837	2	3.30499	0.00566667	3.57466	1.52371	A0MZ66-8;A0MZ66-4;A0MZ66-5;A0MZ66-6;A0MZ66;A0MZ66-3;A0MZ66-7;A0MZ66-2	A0MZ66-8;A0MZ66-4;A0MZ66-5;A0MZ66-6;A0MZ66;A0MZ66-3;A0MZ66-7;A0MZ66-2	Shootin-1	KIAA1598	6
12.2395	11.5011	9.64955	15.818	14.5832	15.5829				actin cytoskeleton organization;actin filament-based process;axon guidance;biological regulation;cell communication;cell projection assembly;cell projection organization;cell surface receptor linked signaling pathway;cell-cell signaling;cellular component assembly;cellular component assembly at cellular level;cellular component organization;cellular component organization at cellular level;cellul…	binding;binding, bridging;cytokine receptor binding;cytoskeletal adaptor activity;cytoskeletal protein binding;frizzled binding;G-protein-coupled receptor binding;growth factor receptor binding;identical protein binding;interleukin-5 receptor binding;protein binding;protein binding, bridging;protein dimerization activity;protein heterodimerization activity;protein N-terminus binding;receptor bind…	adherens junction;anchoring junction;blood microparticle;cell junction;cell part;cell-substrate adherens junction;cell-substrate junction;cytoplasm;cytoplasmic membrane-bounded vesicle;cytoplasmic part;cytoplasmic vesicle;cytoskeleton;cytosol;endoplasmic reticulum membrane;endoplasmic reticulum part;extracellular membrane-bounded organelle;extracellular organelle;extracellular region part;extrace…		+	WT_EV	6	6	1	30.1	30.1	6.2	31.761	0	27.569	1081200	30	2.09172	0.0081194	4.19799	1.4687	O00560-3;O00560	O00560-3;O00560	Syntenin-1	SDCBP	67
11.9981	12.6242	9.09887	18.6209	18.5068	18.1777				biological regulation;cellular macromolecule metabolic process;cellular metabolic process;cellular process;cellular protein metabolic process;macromolecule metabolic process;metabolic process;positive regulation of biological process;positive regulation of cell proliferation;positive regulation of cellular process;primary metabolic process;protein folding;protein metabolic process;protein refoldi…	adenyl nucleotide binding;adenyl ribonucleotide binding;ATP binding;binding;cation binding;chaperone binding;ion binding;metal ion binding;nucleotide binding;protein binding;purine nucleotide binding;purine ribonucleoside triphosphate binding;purine ribonucleotide binding;ribonucleotide binding;unfolded protein binding	cell part;cytoplasmic part;cytosol;extracellular membrane-bounded organelle;extracellular organelle;extracellular region part;extracellular vesicular exosome;intracellular part;membrane;membrane-bounded organelle;membrane-bounded vesicle;organelle;vesicle	Protein processing in endoplasmic reticulum	+	WT_EV	13	13	13	35	35	35	45.745	0	129.04	4275000	57	2.55796	0	7.19473	2.32537	O60884	O60884	DnaJ homolog subfamily A member 2	DNAJA2	244
9.28423	9.12687	9.773	16.1118	16.212	13.8167				actin cytoskeleton organization;actin filament-based process;anatomical structure formation involved in morphogenesis;anatomical structure morphogenesis;axon guidance;biological regulation;cell part morphogenesis;cell projection morphogenesis;cell projection organization;cell surface receptor linked signaling pathway;cellular component morphogenesis;cellular component organization;cellular compon…	adenyl nucleotide binding;adenyl ribonucleotide binding;ATP binding;binding;catalytic activity;cation binding;ion binding;kinase activity;metal ion binding;nucleotide binding;phosphotransferase activity, alcohol group as acceptor;protein kinase activity;protein serine/threonine kinase activity;purine nucleotide binding;purine ribonucleoside triphosphate binding;purine ribonucleotide binding;ribon…	cell part;centrosome;cytoplasmic part;cytoskeletal part;cytosol;intracellular membrane-bounded organelle;intracellular non-membrane-bounded organelle;intracellular organelle;intracellular organelle part;intracellular part;membrane;membrane-bounded organelle;microtubule organizing center;non-membrane-bounded organelle;nucleus;organelle;organelle part;plasma membrane;spindle pole centrosome	Axon guidance;Chemokine signaling pathway;Focal adhesion;Leukocyte transendothelial migration;Pathogenic Escherichia coli infection;Regulation of actin cytoskeleton;Shigellosis;TGF-beta signaling pathway;Vascular smooth muscle contraction;Wnt signaling pathway	+	WT_EV	6	6	5	6.3	6.3	5.1	160.9	0	11.854	352130	6	2.75545	0	5.98548	2.13302	O75116	O75116	Rho-associated protein kinase 2	ROCK2	250
13.2091	12.8631	12.5059	18.1207	17.4309	17.7212				actin cytoskeleton organization;actin filament-based process;anatomical structure development;biological adhesion;biological regulation;cell adhesion;cell differentiation;cell differentiation involved in embryonic placenta development;cell-cell adhesion;cellular component organization;cellular component organization at cellular level;cellular component organization or biogenesis;cellular componen…	ATPase activator activity;ATPase regulator activity;binding;chaperone binding;DNA binding;enzyme activator activity;enzyme regulator activity;heat shock protein binding;nucleic acid binding;nucleoside-triphosphatase regulator activity;protein binding;unfolded protein binding	cell part;contractile fiber part;cytoplasm;cytoplasmic part;cytosol;intracellular membrane-bounded organelle;intracellular organelle;intracellular organelle part;intracellular part;membrane;membrane-bounded organelle;nuclear part;nucleoplasm;nucleus;organelle;organelle part;perinuclear region of cytoplasm;Z disc		+	WT_EV	6	6	5	22.4	22.4	19.3	36.087	0	33.32	1949400	27	4.17278	0	4.89824	2.14372	O75190;O75190-3;O75190-2;O75190-4;Q8WWF6;Q8NHS0	O75190;O75190-3;O75190-2;O75190-4	DnaJ homolog subfamily B member 6	DNAJB6	260
10.0508	9.63802	9.28225	15.4104	15.1929	14.8827				anatomical structure development;developmental process;epidermis development;tissue development	structural molecule activity	cell part;cytoskeletal part;extracellular membrane-bounded organelle;extracellular organelle;extracellular region part;extracellular space;extracellular vesicular exosome;intermediate filament;intracellular organelle part;intracellular part;macromolecular complex;membrane-bounded organelle;membrane-bounded vesicle;organelle;organelle part;protein complex;vesicle		+	WT_EV	6	1	1	16.3	2.3	2.3	49.423	0.00099437	2.2738	167560	1	4.46799	0	5.50496	2.42537	O76011	O76011	Keratin, type I cuticular Ha4	KRT34	326
9.69222	9.68423	9.36407	14.1055	13.4827	13.2116				acyl-CoA biosynthetic process;acyl-CoA metabolic process;acylglycerol biosynthetic process;acylglycerol metabolic process;anatomical structure development;biological regulation;biosynthetic process;brain development;carboxylic acid biosynthetic process;carboxylic acid metabolic process;cellular biosynthetic process;cellular component assembly;cellular component organization;cellular component org…	adenyl nucleotide binding;adenyl ribonucleotide binding;ATP binding;binding;catalytic activity;enzyme binding;fatty acid ligase activity;kinase binding;ligase activity;ligase activity, forming carbon-sulfur bonds;long-chain fatty acid-CoA ligase activity;nucleotide binding;protein binding;protein domain specific binding;protein kinase binding;purine nucleotide binding;purine ribonucleoside tripho…	cell part;cytoplasmic part;endoplasmic reticulum;endoplasmic reticulum membrane;endoplasmic reticulum part;Golgi apparatus;integral to membrane;intracellular membrane-bounded organelle;intracellular organelle;intracellular organelle part;intracellular part;intrinsic to membrane;lipid particle;membrane;membrane part;membrane-bounded organelle;microbody;microbody membrane;microbody part;mitochondri…	Adipocytokine signaling pathway;Fatty acid metabolism;Peroxisome;PPAR signaling pathway	+	WT_EV	8	8	6	17.5	17.5	13.2	80.419	0	36.831	531670	16	3.82862	0.00216	4.01975	1.75854	O95573	O95573	Long-chain-fatty-acid--CoA ligase 3	ACSL3	385
9.64095	9.81978	9.96586	24.0229	24.025	23.7493				anatomical structure development;biological regulation;brain development;cellular macromolecule metabolic process;cellular metabolic process;cellular process;cellular protein metabolic process;cellular response to abiotic stimulus;cellular response to external stimulus;cellular response to heat;cellular response to mechanical stimulus;cellular response to stimulus;cellular response to stress;deve…		cell part;cell projection;contractile fiber part;cytoplasm;cytoplasmic part;cytosol;intracellular part;membrane;neuron projection;organelle part;plasma membrane;Z disc		+	WT_EV	65	65	65	89.2	89.2	89.2	61.594	0	323.31	657530000	636	7.35024	0	14.1236	6.62707	O95817	O95817	BAG family molecular chaperone regulator 3	BAG3	396
9.39019	10.892	9.79102	13.6994	13.5652	13.5762				anatomical structure homeostasis;biological regulation;cell communication;cell-cell signaling;cellular chemical homeostasis;cellular component organization;cellular component organization or biogenesis;cellular homeostasis;cellular ion homeostasis;cellular process;cellular response to stimulus;chemical homeostasis;developmental growth;developmental process;establishment of localization;growth;hom…	acetylcholine binding;acetylcholine receptor activity;amine binding;binding;cation channel activity;cation transmembrane transporter activity;channel activity;excitatory extracellular ligand-gated ion channel activity;extracellular ligand-gated ion channel activity;gated channel activity;ion channel activity;ion transmembrane transporter activity;ligand-gated channel activity;ligand-gated ion cha…	cell junction;cell part;cell surface;ion channel complex;macromolecular complex;membrane;membrane part;neuromuscular junction;nicotinic acetylcholine-gated receptor-channel complex;plasma membrane;plasma membrane part;postsynaptic membrane;protein complex;receptor complex;synapse;synapse part;synaptic membrane	Neuroactive ligand-receptor interaction	+	WT_EV	2	2	2	5.9	5.9	5.9	51.838	0	6.9429	83260	4	2.86947	0.008	3.58921	1.46438	P02708-2;P02708	P02708-2;P02708	Acetylcholine receptor subunit alpha	CHRNA1	454
13.9771	13.3852	11.7007	22.5108	22.2356	21.8612								+	WT_EV	31	28	17	59.4	55.2	32.3	70.051	0	323.31	88482000	171	3.6918	0	9.18159	3.39126	P0DMV8;P0DMV9;P0DMV8-2	P0DMV8;P0DMV9;P0DMV8-2	Heat shock 70 kDa protein 1A;Heat shock 70 kDa protein 1B	HSPA1A;HSPA1B	625
17.9315	17.5432	16.33	23.5826	22.8858	23.0675				axon guidance;biological regulation;biosynthetic process;cell communication;cell-cell signaling;cellular biosynthetic process;cellular component disassembly;cellular component disassembly at cellular level;cellular component organization;cellular component organization at cellular level;cellular component organization or biogenesis;cellular component organization or biogenesis at cellular level;c…	adenyl nucleotide binding;adenyl ribonucleotide binding;antigen binding;ATP binding;ATPase activity;ATPase activity, coupled;binding;C3HC4-type RING finger domain binding;catalytic activity;enzyme binding;G-protein-coupled receptor binding;heat shock protein binding;hydrolase activity;hydrolase activity, acting on acid anhydrides;hydrolase activity, acting on acid anhydrides, in phosphorus-contai…	adherens junction;anchoring junction;blood microparticle;cell junction;cell part;cell-substrate adherens junction;cell-substrate junction;clathrin coated vesicle membrane;clathrin sculpted gamma-aminobutyric acid transport vesicle membrane;coated vesicle membrane;cytoplasmic membrane-bounded vesicle;cytoplasmic part;cytoplasmic vesicle;cytoplasmic vesicle membrane;cytoplasmic vesicle part;cytosol…	Antigen processing and presentation;Endocytosis;MAPK signaling pathway;Measles;Protein processing in endoplasmic reticulum;Spliceosome;Toxoplasmosis	+	WT_EV	50	50	36	68	68	53.4	70.897	0	323.31	268110000	273	3.44855	0	5.91038	2.34028	P11142;P11142-2	P11142;P11142-2	Heat shock cognate 71 kDa protein	HSPA8	646
17.7568	17.4051	16.5613	23.048	22.5628	22.3821				cellular macromolecule metabolic process;cellular metabolic process;cellular process;cellular protein metabolic process;cellular response to heat;cellular response to stimulus;cellular response to stress;macromolecule metabolic process;metabolic process;primary metabolic process;protein folding;protein metabolic process;protein refolding;response to abiotic stimulus;response to chemical stimulus;…	adenyl nucleotide binding;adenyl ribonucleotide binding;ATP binding;ATPase activity;ATPase activity, coupled;binding;catalytic activity;enzyme binding;heat shock protein binding;hydrolase activity;hydrolase activity, acting on acid anhydrides;hydrolase activity, acting on acid anhydrides, in phosphorus-containing anhydrides;nucleoside-triphosphatase activity;nucleotide binding;protein binding;pur…	blood microparticle;cell part;centriole;cytoplasm;cytoplasmic part;cytoskeletal part;cytosol;extracellular membrane-bounded organelle;extracellular organelle;extracellular region part;extracellular vesicular exosome;intracellular non-membrane-bounded organelle;intracellular organelle;intracellular organelle part;intracellular part;membrane-bounded organelle;membrane-bounded vesicle;microtubule or…	Antigen processing and presentation;Endocytosis;MAPK signaling pathway;Measles;Protein processing in endoplasmic reticulum;Spliceosome;Toxoplasmosis	+	WT_EV	29	19	19	52.4	40	40	71.027	0	201.72	44991000	106	3.73818	0	5.42325	2.25346	P17066;P48741	P17066	Heat shock 70 kDa protein 6	HSPA6	748
10.2354	10.4225	9.65955	15.4589	15.0692	14.7446				adenine nucleotide transport;adult heart development;anatomical structure development;anatomical structure morphogenesis;apoptosis;ATP transport;atrial ventricular junction remodeling;biological regulation;blood vessel morphogenesis;calcium ion homeostasis;cation homeostasis;cell communication;cell communication by chemical coupling;cell communication by electrical coupling;cell death;cell differ…	channel activity;gap junction channel activity;ion transmembrane transporter activity;molecular transducer activity;passive transmembrane transporter activity;signal transducer activity;substrate-specific transmembrane transporter activity;substrate-specific transporter activity;transmembrane transporter activity;transporter activity;wide pore channel activity	adherens junction;anchoring junction;apical plasma membrane;cell junction;cell part;cell-cell adherens junction;cell-cell contact zone;cell-cell junction;cell-substrate adherens junction;cell-substrate junction;connexon complex;contractile fiber;cytoplasmic part;cytoplasmic vesicle membrane;cytoplasmic vesicle part;cytoskeletal part;cytosol;early endosome;endoplasmic reticulum membrane;endoplasmi…	Arrhythmogenic right ventricular cardiomyopathy (ARVC);Gap junction	+	WT_EV	11	11	11	39.5	39.5	39.5	43.008	0	156.26	1758300	60	4.06502	0	4.9851	2.1592	P17302	P17302	Gap junction alpha-1 protein	GJA1	753
10.0793	9.66909	10.461	13.8589	18.3517	16.5335				activation of caspase activity;activation of MAPKK activity;activation of phospholipase C activity;activation of phospholipase C activity by G-protein coupled receptor protein signaling pathway coupled to IP3 second messenger;activation of protein kinase activity;activation of protein kinase C activity by G-protein coupled receptor protein signaling pathway;anatomical structure homeostasis;anatom…	binding;G-protein alpha-subunit binding;G-protein beta-subunit binding;G-protein coupled receptor activity;molecular transducer activity;peptide binding;peptide receptor activity;peptide receptor activity, G-protein coupled;protein binding;receptor activity;receptor binding;signal transducer activity;signaling receptor activity;thrombin receptor activity;transmembrane signaling receptor activity	caveola;cell part;cell surface;cytoplasmic part;early endosome;endosome;extracellular region;Golgi apparatus;integral to membrane;integral to plasma membrane;intracellular membrane-bounded organelle;intracellular organelle;intracellular part;intrinsic to membrane;intrinsic to plasma membrane;late endosome;membrane;membrane part;membrane raft;membrane-bounded organelle;neuromuscular junction;organ…	Calcium signaling pathway;Complement and coagulation cascades;Endocytosis;Neuroactive ligand-receptor interaction;Regulation of actin cytoskeleton	+	WT_EV	2	2	2	7.5	7.5	7.5	47.44	0	21.71	877810	6	2.01946	0.00251163	6.17822	1.85828	P25116	P25116	Proteinase-activated receptor 1	F2R	870
11.7418	11.1856	10.1335	15.3403	14.1942	14.7089				anatomical structure development;blood vessel development;cellular component assembly;cellular component assembly at cellular level;cellular component organization;cellular component organization at cellular level;cellular component organization or biogenesis;cellular component organization or biogenesis at cellular level;cellular macromolecule metabolic process;cellular metabolic process;cellula…	binding;catalytic activity;cation binding;copper ion binding;ion binding;metal ion binding;oxidoreductase activity;oxidoreductase activity, acting on the CH-NH2 group of donors;oxidoreductase activity, acting on the CH-NH2 group of donors, oxygen as acceptor;protein-lysine 6-oxidase activity;transition metal ion binding	cell part;collagen;extracellular matrix;extracellular matrix part;extracellular region;extracellular region part;extracellular space;intracellular membrane-bounded organelle;intracellular organelle;intracellular part;membrane-bounded organelle;nucleus;organelle;proteinaceous extracellular matrix		+	WT_EV	5	5	5	17.3	17.3	17.3	46.944	0	12.292	383900	15	2.53092	0.00788406	3.72747	1.44679	P28300	P28300	Protein-lysine 6-oxidase	LOX	917
9.45205	10.0557	9.24964	15.4881	14.1384	15.0385				anatomical structure development;anatomical structure morphogenesis;apoptotic cell clearance;biological adhesion;biological regulation;blood vessel remodeling;cell activation;cell adhesion;cell communication;cell differentiation;cell maturation;cell migration;cell morphogenesis;cell morphogenesis involved in differentiation;cell motility;cell surface receptor linked signaling pathway;cell-substra…	adenyl nucleotide binding;adenyl ribonucleotide binding;ATP binding;binding;catalytic activity;kinase activity;lipid binding;molecular transducer activity;nucleotide binding;phosphatidylserine binding;phospholipid binding;phosphotransferase activity, alcohol group as acceptor;protein kinase activity;protein tyrosine kinase activity;purine nucleotide binding;purine ribonucleoside triphosphate bind…	cell part;cell surface;extracellular membrane-bounded organelle;extracellular organelle;extracellular region part;extracellular space;extracellular vesicular exosome;host cell part;host cell surface;integral to membrane;integral to plasma membrane;intrinsic to membrane;intrinsic to plasma membrane;membrane;membrane part;membrane-bounded organelle;membrane-bounded vesicle;organelle;other organism …		+	WT_EV	7	7	7	11.5	11.5	11.5	98.336	0	38.116	536780	19	3.47262	0	5.30257	2.15131	P30530;P30530-2	P30530;P30530-2	Tyrosine-protein kinase receptor UFO	AXL	956
13.7191	12.6432	9.7335	18.3617	17.494	18.3075				androgen receptor signaling pathway;biological regulation;cell motility;cellular component movement;cellular localization;cellular macromolecule localization;cellular macromolecule metabolic process;cellular metabolic process;cellular process;cellular protein localization;cellular protein metabolic process;cellular response to stimulus;cellular response to stress;detection of stimulus;DNA damage …	adenyl nucleotide binding;adenyl ribonucleotide binding;ATP binding;binding;C3HC4-type RING finger domain binding;cation binding;chaperone binding;enzyme binding;G-protein-coupled receptor binding;heat shock protein binding;Hsp70 protein binding;ion binding;lipoprotein particle receptor binding;low-density lipoprotein particle receptor binding;metal ion binding;nucleotide binding;protein binding;…	cell part;cytoplasmic part;cytosol;extracellular membrane-bounded organelle;extracellular organelle;extracellular region part;extracellular vesicular exosome;intracellular membrane-bounded organelle;intracellular organelle;intracellular part;membrane;membrane-bounded organelle;membrane-bounded vesicle;mitochondrion;nucleus;organelle;perinuclear region of cytoplasm;vesicle	Protein processing in endoplasmic reticulum	+	WT_EV	12	12	12	39	39	39	44.868	0	113.59	5080600	62	2.10202	0.0027	6.02245	1.86855	P31689;P31689-2	P31689;P31689-2	DnaJ homolog subfamily A member 1	DNAJA1	972
9.9487	8.34707	10.8064	18.1823	19.1945	17.7819				binding of sperm to zona pellucida;cell recognition;cell-cell recognition;cellular macromolecule metabolic process;cellular metabolic process;cellular process;cellular process involved in reproduction;cellular protein metabolic process;cellular response to heat;cellular response to stimulus;cellular response to stress;macromolecule metabolic process;metabolic process;primary metabolic process;pro…	adenyl nucleotide binding;adenyl ribonucleotide binding;ATP binding;binding;nucleotide binding;protein binding;purine nucleotide binding;purine ribonucleoside triphosphate binding;purine ribonucleotide binding;ribonucleotide binding;unfolded protein binding	blood microparticle;cell body;cell part;cytoplasmic part;cytosol;extracellular region part;intracellular organelle lumen;intracellular organelle part;intracellular part;membrane-enclosed lumen;mitochondrial matrix;mitochondrial part;nuclear part;nucleoplasm;organelle lumen;organelle part	Antigen processing and presentation;Endocytosis;MAPK signaling pathway;Measles;Protein processing in endoplasmic reticulum;Spliceosome;Toxoplasmosis	+	WT_EV	11	1	1	24.2	1.9	1.9	70.374	0.0059899	1.6704	1193000	1	3.31798	0	8.68554	3.06443	P34931	P34931	Heat shock 70 kDa protein 1-like	HSPA1L	1004
11.2887	9.74503	9.88745	16.8344	15.3947	16.6919				activation of protein kinase activity;aging;anatomical structure development;anatomical structure formation involved in morphogenesis;anatomical structure morphogenesis;apoptosis;biological regulation;blood vessel development;brain development;branching morphogenesis of a tube;bronchus morphogenesis;cell activation;cell death;cell differentiation;cell growth;cell surface receptor linked signaling…	adenyl nucleotide binding;adenyl ribonucleotide binding;ATP binding;binding;carbohydrate binding;catalytic activity;cation binding;cytokine binding;cytokine receptor binding;glycosaminoglycan binding;growth factor binding;ion binding;kinase activity;metal ion binding;molecular transducer activity;nucleotide binding;pattern binding;phosphotransferase activity, alcohol group as acceptor;polysacchar…	caveola;cell part;cytoplasmic part;cytosol;external side of plasma membrane;integral to membrane;intracellular part;intrinsic to membrane;macromolecular complex;membrane;membrane part;membrane raft;plasma membrane;plasma membrane part;protein complex;receptor complex;transforming growth factor beta receptor complex	Adherens junction;Chagas disease (American trypanosomiasis);Chronic myeloid leukemia;Colorectal cancer;Cytokine-cytokine receptor interaction;Endocytosis;MAPK signaling pathway;Osteoclast differentiation;Pancreatic cancer;Pathways in cancer;TGF-beta signaling pathway	+	WT_EV	14	14	14	27.3	27.3	27.3	64.567	0	156.09	1809000	55	3.05897	0	5.99995	2.245	P37173;P37173-2	P37173;P37173-2	TGF-beta receptor type-2	TGFBR2	1053
10.1918	9.42731	8.61625	15.5653	15.5017	15.0327				amine metabolic process;betaine metabolic process;carboxylic acid catabolic process;carboxylic acid metabolic process;carnitine metabolic process;carnitine metabolic process, CoA-linked;catabolic process;cellular amine metabolic process;cellular amino acid metabolic process;cellular catabolic process;cellular ketone metabolic process;cellular lipid catabolic process;cellular lipid metabolic proce…	acetyltransferase activity;binding;carnitine O-acetyltransferase activity;carnitine O-acyltransferase activity;catalytic activity;O-acetyltransferase activity;O-acyltransferase activity;protein binding;receptor binding;transferase activity;transferase activity, transferring acyl groups;transferase activity, transferring acyl groups other than amino-acyl groups	cell part;cytoplasmic part;endoplasmic reticulum;intracellular membrane-bounded organelle;intracellular organelle;intracellular organelle lumen;intracellular organelle part;intracellular part;membrane;membrane-bounded organelle;membrane-enclosed lumen;microbody;microbody lumen;microbody part;mitochondrial inner membrane;mitochondrial membrane;mitochondrial part;mitochondrion;organelle;organelle i…	Peroxisome	+	WT_EV	3	3	3	8.5	8.5	8.5	61.87	0	6.5121	253620	3	3.59761	0	5.95478	2.39637	P43155-3;P43155-2;P43155	P43155-3;P43155-2;P43155	Carnitine O-acetyltransferase	CRAT	1113
10.7543	10.0654	8.81327	14.633	14.6585	14.244				alcohol catabolic process;alcohol metabolic process;amino sugar catabolic process;amino sugar metabolic process;carbohydrate catabolic process;carbohydrate metabolic process;catabolic process;cellular carbohydrate catabolic process;cellular carbohydrate metabolic process;cellular metabolic process;cellular process;fertilization;generation of precursor metabolites and energy;glucosamine catabolic …	catalytic activity;deaminase activity;glucosamine-6-phosphate deaminase activity;hydrolase activity;intramolecular oxidoreductase activity;intramolecular oxidoreductase activity, interconverting aldoses and ketoses;isomerase activity	cell part;cytoplasm;extracellular membrane-bounded organelle;extracellular organelle;extracellular region part;extracellular vesicular exosome;intracellular part;membrane-bounded organelle;membrane-bounded vesicle;organelle;vesicle	Amino sugar and nucleotide sugar metabolism	+	WT_EV	7	7	3	33.9	33.9	11.4	32.668	0	17.93	430500	7	2.86544	0.00225	4.63419	1.79359	P46926;P46926-2;Q8TDQ7-4	P46926;P46926-2	Glucosamine-6-phosphate isomerase 1	GNPDA1	1146
10.7095	11.3038	10.2624	16.4839	16.0368	15.7697				anatomical structure development;biological regulation;cell cycle phase;cell cycle process;cell development;cellular component disassembly;cellular component disassembly at cellular level;cellular component organization;cellular component organization at cellular level;cellular component organization or biogenesis;cellular component organization or biogenesis at cellular level;cellular developmen…	adenyl nucleotide binding;adenyl ribonucleotide binding;ATP binding;binding;enzyme binding;glycolipid binding;lipid binding;nucleotide binding;protein binding;purine nucleotide binding;purine ribonucleoside triphosphate binding;purine ribonucleotide binding;ribonucleotide binding;unfolded protein binding	blood microparticle;cell part;cell surface;chromosomal part;cytoplasmic part;cytosol;extracellular membrane-bounded organelle;extracellular organelle;extracellular region part;extracellular vesicular exosome;germ cell nucleus;intracellular membrane-bounded organelle;intracellular organelle;intracellular organelle part;intracellular part;male germ cell nucleus;membrane;membrane-bounded organelle;m…	Antigen processing and presentation;Endocytosis;MAPK signaling pathway;Measles;Protein processing in endoplasmic reticulum;Spliceosome;Toxoplasmosis	+	WT_EV	24	10	10	41.5	23.8	23.8	70.02	0	46.528	674800	27	3.88826	0	5.33822	2.25566	P54652	P54652	Heat shock-related 70 kDa protein 2	HSPA2	1308
10.2291	9.52995	10.3657	15.6608	15.6326	15.0264				activation of immune response;activation of innate immune response;biological regulation;cell surface receptor linked signaling pathway;cellular macromolecule metabolic process;cellular metabolic process;cellular process;cellular protein metabolic process;cellular response to stimulus;defense response;enzyme linked receptor protein signaling pathway;immune response;immune response-activating cell…	acid-amino acid ligase activity;adenyl nucleotide binding;adenyl ribonucleotide binding;ATP binding;binding;catalytic activity;ligase activity;ligase activity, forming carbon-nitrogen bonds;NEDD8 ligase activity;nucleotide binding;protein-glutamic acid ligase activity;purine nucleotide binding;purine ribonucleoside triphosphate binding;purine ribonucleotide binding;ribonucleotide binding;ribosoma…	cell part;cytoplasm;cytoplasmic part;cytosol;extracellular membrane-bounded organelle;extracellular organelle;extracellular region part;extracellular vesicular exosome;intracellular part;membrane-bounded organelle;membrane-bounded vesicle;organelle;vesicle	Ubiquitin mediated proteolysis	+	WT_EV	4	4	4	25.1	25.1	25.1	20.9	0	16.455	388780	4	4.08043	0	5.39835	2.31552	P61081	P61081	NEDD8-conjugating enzyme Ubc12	UBE2M	1382
9.2398	9.80468	9.82328	17.4323	17.0227	16.3884				anatomical structure morphogenesis;biological regulation;cell cycle phase;cell cycle process;cell division;cell part morphogenesis;cell projection morphogenesis;cell projection organization;cellular component morphogenesis;cellular component organization;cellular component organization at cellular level;cellular component organization or biogenesis;cellular component organization or biogenesis at…	binding;catalytic activity;hydrolase activity;hydrolase activity, acting on acid anhydrides;hydrolase activity, acting on acid anhydrides, in phosphorus-containing anhydrides;identical protein binding;motor activity;nucleoside-triphosphatase activity;protein binding;pyrophosphatase activity	cell part;cytoplasmic dynein complex;cytoplasmic part;cytoskeletal part;dynein complex;Golgi apparatus;intracellular membrane-bounded organelle;intracellular non-membrane-bounded organelle;intracellular organelle;intracellular organelle part;intracellular part;macromolecular complex;membrane-bounded organelle;microtubule;microtubule associated complex;non-membrane-bounded organelle;organelle;orga…		+	WT_EV	3	3	3	38.9	38.9	38.9	12.452	0	60.198	488290	3	4.46765	0	7.32521	3.10521	P63172	P63172	Dynein light chain Tctex-type 1	DYNLT1	1477
13.5265	13.0028	9.90625	17.6117	17.4583	17.244				catabolic process;cellular catabolic process;cellular component assembly;cellular component organization;cellular component organization or biogenesis;cellular metabolic process;cellular process;macromolecular complex assembly;macromolecular complex subunit organization;metabolic process;multicellular organismal process;neurological system process;protein complex assembly;protein complex subunit …	binding;catalytic activity;cation binding;coenzyme binding;cofactor binding;ion binding;metal ion binding;mRNA 3'-UTR binding;mRNA binding;NADP binding;NADPH binding;NADPH:quinone reductase activity;nucleic acid binding;nucleotide binding;oxidoreductase activity;oxidoreductase activity, acting on NADH or NADPH;oxidoreductase activity, acting on NADH or NADPH, quinone or similar compound as accept…	cell part;cytoplasm;cytoplasmic part;cytosol;extracellular membrane-bounded organelle;extracellular organelle;extracellular region part;extracellular vesicular exosome;Golgi apparatus;intracellular membrane-bounded organelle;intracellular organelle;intracellular part;membrane-bounded organelle;membrane-bounded vesicle;organelle;vesicle		+	WT_EV	8	8	8	31	31	31	35.206	0	24.678	1286100	11	2.01973	0.00437736	5.29282	1.68849	Q08257;Q08257-3;Q08257-2	Q08257;Q08257-3;Q08257-2	Quinone oxidoreductase	CRYZ	1636
10.0652	9.47615	9.50704	14.4189	13.3951	14.0617				apoptosis;apoptotic mitochondrial changes;autophagic cell death;autophagy;biological regulation;brown fat cell differentiation;catabolic process;cell death;cell differentiation;cellular catabolic process;cellular chemical homeostasis;cellular component organization;cellular component organization at cellular level;cellular component organization or biogenesis;cellular component organization or bi…	binding;enzyme binding;GTPase binding;identical protein binding;protein binding;protein dimerization activity;protein heterodimerization activity;protein homodimerization activity	cell part;cell projection;cytoplasm;cytoplasmic part;dendrite;endoplasmic reticulum;envelope;integral to membrane;integral to mitochondrial membrane;integral to mitochondrial outer membrane;integral to organelle membrane;intracellular membrane-bounded organelle;intracellular organelle;intracellular organelle part;intracellular part;intrinsic to membrane;intrinsic to mitochondrial outer membrane;i…		+	WT_EV	2	2	2	8.9	8.9	8.9	27.832	0	11.098	231910	13	3.56057	0.00234783	4.27579	1.81495	Q12983	Q12983	BCL2/adenovirus E1B 19 kDa protein-interacting protein 3	BNIP3	1682
9.59043	9.83924	9.21954	13.8319	12.6782	13.2258				autophagy;biological regulation;catabolic process;cell communication;cell differentiation;cell surface receptor linked signaling pathway;cellular catabolic process;cellular component assembly;cellular component organization;cellular component organization or biogenesis;cellular developmental process;cellular macromolecule catabolic process;cellular macromolecule metabolic process;cellular metabol…	binding;catalytic activity;cation binding;enzyme binding;identical protein binding;ion binding;kinase activity;kinase binding;metal ion binding;phosphotransferase activity, alcohol group as acceptor;protein binding;protein domain specific binding;protein kinase activity;protein kinase binding;protein kinase C binding;protein serine/threonine kinase activity;receptor binding;receptor tyrosine kina…	aggresome;autophagic vacuole;cell part;cytoplasm;cytoplasmic mRNA processing body;cytoplasmic part;cytoplasmic vesicle;cytosol;endoplasmic reticulum;endosome;extracellular membrane-bounded organelle;extracellular organelle;extracellular region part;extracellular vesicular exosome;inclusion body;intracellular membrane-bounded organelle;intracellular non-membrane-bounded organelle;intracellular org…	Osteoclast differentiation	+	WT_EV	4	4	4	23.6	23.6	23.6	38.629	0	14.084	261820	11	3.20911	0.00576271	3.69557	1.5536	Q13501-2;Q13501	Q13501-2;Q13501	Sequestosome-1	SQSTM1	1734
11.1992	9.54977	9.99912	13.8076	14.6629	14.222				biological regulation;cell cycle;cell cycle phase;cell cycle process;cell division;cellular component organization;cellular component organization at cellular level;cellular component organization or biogenesis;cellular component organization or biogenesis at cellular level;cellular process;cellular response to stimulus;centrosome organization;cytoskeleton organization;establishment of localizati…		cell part;centrosome;cytoplasmic part;cytoskeletal part;cytosol;intracellular non-membrane-bounded organelle;intracellular organelle;intracellular organelle part;intracellular part;macromolecular complex;membrane;microtubule organizing center;non-membrane-bounded organelle;organelle;organelle part;protein complex;spindle pole		+	WT_EV	8	8	8	5.4	5.4	5.4	218.52	0	16.028	461880	8	2.71155	0.00596491	3.98144	1.56087	Q14008-2;Q14008;Q14008-3	Q14008-2;Q14008;Q14008-3	Cytoskeleton-associated protein 5	CKAP5	1773
9.9379	10.4088	9.21551	16.2464	14.2061	15.6525				anatomical structure morphogenesis;biological regulation;biosynthetic process;cellular biosynthetic process;cellular macromolecule biosynthetic process;cellular macromolecule metabolic process;cellular metabolic process;cellular nitrogen compound metabolic process;cellular process;cellular protein metabolic process;dephosphorylation;developmental process;lymphangiogenesis;macromolecule biosynthet…	binding;catalytic activity;hydrolase activity;hydrolase activity, acting on ester bonds;phosphatase activity;phosphoprotein phosphatase activity;phosphoric ester hydrolase activity;protein binding;protein binding transcription factor activity;protein tyrosine phosphatase activity;receptor binding;receptor tyrosine kinase binding;transcription cofactor activity;transcription factor binding transcr…	cell part;cytoplasm;cytoskeleton;intracellular membrane-bounded organelle;intracellular non-membrane-bounded organelle;intracellular organelle;intracellular organelle part;intracellular part;membrane-bounded organelle;non-membrane-bounded organelle;nuclear part;nucleoplasm;nucleus;organelle;organelle part		+	WT_EV	19	19	19	20.1	20.1	20.1	135.26	0	75.967	933670	45	2.8569	0	5.51422	2.04366	Q15678;Q16825	Q15678	Tyrosine-protein phosphatase non-receptor type 14	PTPN14	1910
8.95265	9.73792	10.3178	16.4262	15.7097	15.4431				defense response;response to stimulus;response to stress		cell part;cytoplasm;intracellular membrane-bounded organelle;intracellular organelle;intracellular part;membrane;membrane-bounded organelle;nucleus;organelle		+	WT_EV	4	4	4	18.1	18.1	18.1	28.147	0	10.869	406550	11	3.63685	0	6.19022	2.48345	Q15773	Q15773	Myeloid leukemia factor 2	MLF2	1918
9.9563	9.51989	9.96029	18.504	15.9865	18.2508				anatomical structure development;biosynthetic process;cellular biosynthetic process;cellular lipid metabolic process;cellular metabolic process;cellular process;ceramide biosynthetic process;ceramide metabolic process;developmental process;epidermis development;glucosylceramide biosynthetic process;glucosylceramide metabolic process;glycolipid biosynthetic process;glycolipid metabolic process;gly…	catalytic activity;ceramide glucosyltransferase activity;glucosyltransferase activity;transferase activity;transferase activity, transferring glycosyl groups;transferase activity, transferring hexosyl groups;UDP-glucosyltransferase activity;UDP-glycosyltransferase activity	cell part;cytoplasmic part;Golgi apparatus part;Golgi membrane;integral to membrane;intracellular organelle part;intracellular part;intrinsic to membrane;membrane;membrane part;organelle membrane;organelle part	Sphingolipid metabolism	+	WT_EV	10	10	10	32.7	32.7	32.7	44.853	0	66.793	3159400	44	3.17274	0	7.76827	2.76103	Q16739	Q16739	Ceramide glucosyltransferase	UGCG	1949
9.35583	8.85486	9.29976	12.3286	14.1938	12.735				cellular macromolecule metabolic process;cellular metabolic process;cellular process;cellular protein metabolic process;macromolecule metabolic process;macromolecule modification;metabolic process;primary metabolic process;protein autoubiquitination;protein metabolic process;protein modification by small protein conjugation;protein modification by small protein conjugation or removal;protein modi…	acid-amino acid ligase activity;ATPase activity;binding;catalytic activity;cation binding;hydrolase activity;hydrolase activity, acting on acid anhydrides;hydrolase activity, acting on acid anhydrides, in phosphorus-containing anhydrides;ion binding;ligase activity;ligase activity, forming carbon-nitrogen bonds;metal ion binding;nucleoside-triphosphatase activity;pyrophosphatase activity;small co…	cell part;cytoplasm;intracellular non-membrane-bounded organelle;intracellular organelle;intracellular organelle part;intracellular part;membrane;non-membrane-bounded organelle;nuclear part;nucleolus;organelle;organelle part		+	WT_EV	5	5	5	1.3	1.3	1.3	591.4	0	17.29	110890	5	2.57806	0.0053125	3.91567	1.51299	Q63HN8;Q63HN8-4	Q63HN8;Q63HN8-4	E3 ubiquitin-protein ligase RNF213	RNF213	2049
9.62322	8.80059	9.52829	16.1281	16.8049	15.3158				carboxylic acid metabolic process;cellular ketone metabolic process;cellular metabolic process;cellular process;metabolic process;organic acid metabolic process;oxoacid metabolic process;small molecule metabolic process	binding;carbon-carbon lyase activity;carboxy-lyase activity;catalytic activity;cofactor binding;lyase activity;pyridoxal phosphate binding;vitamin B6 binding;vitamin binding	cell part;cytoplasmic part;Golgi apparatus;intracellular membrane-bounded organelle;intracellular organelle;intracellular part;membrane-bounded organelle;organelle		+	WT_EV	6	6	6	13.6	13.6	13.6	76.546	0	21.248	361140	6	3.75328	0	6.76553	2.70318	Q6P996-3;Q6P996-4;Q6P996-5;Q6P996	Q6P996-3;Q6P996-4;Q6P996-5;Q6P996	Pyridoxal-dependent decarboxylase domain-containing protein 1	PDXDC1	2089
9.88674	10.9794	9.95085	14.6773	14.9094	14.087				biological regulation;cellular macromolecule metabolic process;cellular metabolic process;cellular process;cellular protein metabolic process;macromolecule metabolic process;macromolecule modification;metabolic process;negative regulation of biological process;negative regulation of canonical Wnt receptor signaling pathway;negative regulation of cell communication;negative regulation of cellular …	acid-amino acid ligase activity;catalytic activity;ligase activity;ligase activity, forming carbon-nitrogen bonds;small conjugating protein ligase activity;ubiquitin-protein ligase activity	cell part;cytoplasm;cytoplasmic part;cytosol;intracellular membrane-bounded organelle;intracellular organelle;intracellular part;membrane-bounded organelle;nucleus;organelle		+	WT_EV	2	2	2	1.4	1.4	1.4	179.55	0.00069808	2.9001	130540	1	3.24304	0.00220408	4.28561	1.76333	Q76N89;Q76N89-2;Q9P2P5	Q76N89;Q76N89-2;Q9P2P5	E3 ubiquitin-protein ligase HECW1;E3 ubiquitin-protein ligase HECW2	HECW1;HECW2	2133
10.5655	9.05698	10.6396	16.9094	15.5299	16.4335				cellular component organization;cellular component organization or biogenesis;cellular membrane organization;cellular process;endocytosis;establishment of localization;membrane invagination;membrane organization;transport;vesicle-mediated transport		cell part;coated pit;integral to membrane;intrinsic to membrane;membrane;membrane part		+	WT_EV	3	3	3	7.3	7.3	7.3	76.193	0	42.351	893620	17	3.15803	0	6.20355	2.3362	Q7Z4F1;Q7Z4F1-2	Q7Z4F1	Low-density lipoprotein receptor-related protein 10	LRP10	2163
10.2811	8.25042	9.50782	15.3498	13.4759	14.7911						cell part;integral to membrane;intrinsic to membrane;membrane part		+	WT_EV	11	11	11	32.6	32.6	32.6	54.355	0	69.139	473230	30	2.51362	0.00245455	5.1925	1.84682	Q86VY9	Q86VY9	Transmembrane protein 200A	TMEM200A	2201
11.6958	9.97131	9.79646	15.2161	13.8983	14.7464				biological regulation;cellular process;cellular response to chemical stimulus;cellular response to drug;cellular response to stimulus;negative regulation of biological process;negative regulation of cell communication;negative regulation of cellular process;negative regulation of intracellular protein kinase cascade;negative regulation of MAPKKK cascade;negative regulation of response to stimulus…	acid-amino acid ligase activity;binding;catalytic activity;cation binding;ion binding;ligase activity;ligase activity, forming carbon-nitrogen bonds;metal ion binding;small conjugating protein ligase activity;transition metal ion binding;ubiquitin-protein ligase activity;zinc ion binding	cell part;extracellular membrane-bounded organelle;extracellular organelle;extracellular region part;extracellular vesicular exosome;integral to membrane;intrinsic to membrane;membrane;membrane part;membrane-bounded organelle;membrane-bounded vesicle;organelle;vesicle		+	WT_EV	3	3	3	9	9	9	43.164	0	37.944	247070	13	2.34408	0.00548387	4.1324	1.52018	Q8NC42	Q8NC42	E3 ubiquitin-protein ligase RNF149	RNF149	2298
10.3186	9.05151	10.3652	16.4503	15.5614	16.0061						cell part;integral to membrane;intrinsic to membrane;membrane part		+	WT_EV	2	2	2	7.9	7.9	7.9	29.234	0	17.758	561820	17	3.5813	0	6.09417	2.43664	Q8NC54	Q8NC54	Keratinocyte-associated transmembrane protein 2	KCT2	2301
10.1609	11.1368	8.71227	14.1189	14.6259	13.7861				biological regulation;calcium ion homeostasis;calcium ion transport;calcium-mediated signaling;carbohydrate homeostasis;cation homeostasis;cation transport;cellular calcium ion homeostasis;cellular cation homeostasis;cellular chemical homeostasis;cellular component assembly;cellular component organization;cellular component organization or biogenesis;cellular divalent inorganic cation homeostasis…	active transmembrane transporter activity;calcium channel activity;cation channel activity;cation transmembrane transporter activity;channel activity;ion channel activity;ion transmembrane transporter activity;passive transmembrane transporter activity;secondary active transmembrane transporter activity;substrate-specific channel activity;substrate-specific transmembrane transporter activity;subs…	calcium channel complex;cation channel complex;cell part;cytoplasmic part;integral to membrane;integral to mitochondrial inner membrane;integral to mitochondrial membrane;integral to organelle membrane;intracellular membrane-bounded organelle;intracellular organelle;intracellular organelle part;intracellular part;intrinsic to membrane;intrinsic to mitochondrial inner membrane;intrinsic to organel…		+	WT_EV	3	3	3	12.9	12.9	12.9	35.158	0	7.3884	127280	5	2.30139	0.00557377	4.17362	1.5202	Q8NE86-3;Q8NE86;Q8NE86-2	Q8NE86-3;Q8NE86;Q8NE86-2	Calcium uniporter protein, mitochondrial	MCU	2316
11.1295	9.69053	9.28235	14.9201	13.1368	14.5582						cell part;cytoplasmic part;endoplasmic reticulum membrane;endoplasmic reticulum part;integral to membrane;intracellular organelle part;intracellular part;intrinsic to membrane;membrane;membrane part;organelle membrane;organelle part		+	WT_EV	7	7	7	20.6	20.6	20.6	42.515	0	18.152	240420	16	2.22729	0.00689231	4.17091	1.49975	Q8TBM8;Q8TBM8-2	Q8TBM8;Q8TBM8-2	DnaJ homolog subfamily B member 14	DNAJB14	2342
9.34597	9.40492	9.35687	14.2996	12.3841	13.0853				biosynthetic process;cellular biosynthetic process;cellular lipid metabolic process;cellular metabolic process;cellular process;glycerolipid biosynthetic process;glycerolipid metabolic process;glycerophospholipid biosynthetic process;glycerophospholipid metabolic process;lipid biosynthetic process;lipid metabolic process;metabolic process;organophosphate metabolic process;phosphatidylinositol bio…	1-phosphatidylinositol 4-kinase activity;adenyl nucleotide binding;adenyl ribonucleotide binding;ATP binding;binding;catalytic activity;inositol or phosphatidylinositol kinase activity;kinase activity;lipid kinase activity;nucleotide binding;phosphatidylinositol kinase activity;phosphotransferase activity, alcohol group as acceptor;purine nucleotide binding;purine ribonucleoside triphosphate bind…	cell part;cytoplasm;cytoplasmic part;cytosol;intracellular part;membrane	Inositol phosphate metabolism;Phosphatidylinositol signaling system	+	WT_EV	3	3	3	9.1	9.1	9.1	54.744	0	6.5165	60877	3	2.64593	0.00539683	3.88706	1.51849	Q8TCG2	Q8TCG2	Phosphatidylinositol 4-kinase type 2-beta	PI4K2B	2350
9.83428	10.6458	10.8577	13.9978	14.1005	13.7195				biological regulation;cellular process;cellular response to chemical stimulus;cellular response to endogenous stimulus;cellular response to estrogen stimulus;cellular response to hormone stimulus;cellular response to organic substance;cellular response to steroid hormone stimulus;cellular response to stimulus;establishment of localization;establishment of protein localization;positive regulation …	binding;chromatin binding;chromatin DNA binding;core promoter binding;core promoter sequence-specific DNA binding;DNA binding;nucleic acid binding;protein binding transcription factor activity;regulatory region DNA binding;regulatory region nucleic acid binding;RNA polymerase II core promoter sequence-specific DNA binding;RNA polymerase II regulatory region DNA binding;RNA polymerase II regulator…	cell part;chromatin;chromosomal part;intracellular organelle part;intracellular part;nuclear chromatin;nuclear chromosome part;nuclear part;organelle part		+	WT_EV	3	3	3	13	13	13	28.087	0	7.0804	205260	12	3.33592	0.00678788	3.49332	1.49799	Q969T9;Q969T9-2	Q969T9;Q969T9-2	WW domain-binding protein 2	WBP2	2464
9.90638	9.17119	8.59616	16.4467	16.3938	15.5889				anatomical structure development;biological regulation;cell development;cellular component organization;cellular component organization or biogenesis;cellular developmental process;cellular membrane organization;cellular process;developmental process;endothelial cell development;epithelial cell development;establishment of endothelial barrier;establishment of localization;establishment of localiz…		cell cortex part;cell junction;cell part;cell projection;cell-cell junction;cortical actin cytoskeleton;cortical cytoskeleton;cytoplasmic part;cytoskeletal part;cytoskeleton;extracellular membrane-bounded organelle;extracellular organelle;extracellular region part;extracellular vesicular exosome;integral to membrane;intracellular non-membrane-bounded organelle;intracellular organelle;intracellula…		+	WT_EV	2	2	2	10.2	10.2	10.2	35.273	0	84.072	912980	23	3.90714	0	6.91853	2.80115	Q96S97	Q96S97	Myeloid-associated differentiation marker	MYADM	2601
10.2261	9.36619	10.2176	17.9508	17.3957	17.4698				biological regulation;catabolic process;cation homeostasis;cellular catabolic process;cellular cation homeostasis;cellular chemical homeostasis;cellular homeostasis;cellular ion homeostasis;cellular iron ion homeostasis;cellular macromolecule catabolic process;cellular macromolecule metabolic process;cellular metabolic process;cellular metal ion homeostasis;cellular process;cellular response to s…	molecular transducer activity;signal transducer activity	cell cortex;cell part;cytoplasmic part;endosomal part;endosome membrane;extracellular region;Golgi apparatus part;Golgi membrane;integral to membrane;intracellular organelle part;intracellular part;intrinsic to membrane;membrane;membrane part;organelle membrane;organelle part;perinuclear region of cytoplasm		+	WT_EV	8	8	8	42.1	42.1	42.1	24.899	0	44.644	4015600	40	4.67064	0	7.66878	3.28552	Q9BT67;Q9BT67-2	Q9BT67	NEDD4 family-interacting protein 1	NDFIP1	2678
10.6153	9.7039	10.6002	14.488	14.4303	14.1116				biosynthetic process;cellular biosynthetic process;cellular metabolic process;cellular process;cofactor biosynthetic process;cofactor metabolic process;iron-sulfur cluster assembly;metabolic process;metallo-sulfur cluster assembly	binding;cation binding;ion binding;iron-sulfur cluster binding;metal cluster binding;metal ion binding;structural molecule activity	cell part;cytoplasmic part;intracellular membrane-bounded organelle;intracellular organelle;intracellular part;membrane-bounded organelle;mitochondrion;organelle		+	WT_EV	1	1	1	12.4	12.4	12.4	14.179	0.00069252	2.7827	81108	1	3.62628	0.00211765	4.03685	1.7376	Q9BUE6;Q9BUE6-2	Q9BUE6;Q9BUE6-2	Iron-sulfur cluster assembly 1 homolog, mitochondrial	ISCA1	2690
12.4417	10.4165	9.01182	16.1761	14.6369	15.864				biological regulation;cation homeostasis;chemical homeostasis;homeostatic process;ion homeostasis;iron ion homeostasis;regulation of biological quality	ion transmembrane transporter activity;substrate-specific transmembrane transporter activity;substrate-specific transporter activity;transmembrane transporter activity;transporter activity	cell part;cytoplasmic part;integral to membrane;intracellular membrane-bounded organelle;intracellular organelle;intracellular organelle part;intracellular part;intrinsic to membrane;membrane;membrane part;membrane-bounded organelle;mitochondrial membrane;mitochondrial part;mitochondrion;organelle;organelle membrane;organelle part		+	WT_EV	13	13	13	51.7	51.7	51.7	35.503	0	39.006	1049100	44	1.96026	0.00421818	4.93564	1.59174	Q9BWM7	Q9BWM7	Sideroflexin-3	SFXN3	2717
9.72378	9.77785	9.88033	17.2992	16.6204	16.7655				autophagy;biological regulation;catabolic process;cellular catabolic process;cellular metabolic process;cellular process;metabolic process;negative regulation of biological process;negative regulation of biosynthetic process;negative regulation of carbohydrate metabolic process;negative regulation of cellular biosynthetic process;negative regulation of cellular carbohydrate metabolic process;nega…	catalytic activity;endopeptidase activity;hydrolase activity;peptidase activity;peptidase activity, acting on L-amino acid peptides	cell part;cytoplasmic part;endosomal part;endosome;endosome membrane;extracellular membrane-bounded organelle;extracellular organelle;extracellular region part;extracellular vesicular exosome;Golgi apparatus part;Golgi cis cisterna;Golgi cisterna;Golgi medial cisterna;Golgi membrane;Golgi trans cisterna;integral to membrane;intracellular membrane-bounded organelle;intracellular organelle;intracel…		+	WT_EV	4	4	4	13.9	13.9	13.9	36.223	0	27.729	2041300	37	5.32913	0	7.10106	3.21109	Q9BXS4	Q9BXS4	Transmembrane protein 59	TMEM59	2727
10.955	9.39907	9.33037	17.7965	17.615	13.6374				biological regulation;biosynthetic process;cellular biosynthetic process;cellular macromolecule biosynthetic process;cellular macromolecule metabolic process;cellular metabolic process;cellular nitrogen compound metabolic process;cellular process;cellular response to stimulus;cellular response to stress;DNA dealkylation;DNA dealkylation involved in DNA repair;DNA metabolic process;DNA modificatio…		cell part;intracellular organelle part;intracellular part;nuclear part;nucleoplasm;organelle part		+	WT_EV	2	2	2	3.4	3.4	3.4	77.368	0	8.0398	955670	9	1.94222	0.00263415	6.45483	1.86712	Q9H1I8-3;Q9H1I8	Q9H1I8-3;Q9H1I8	Activating signal cointegrator 1 complex subunit 2	ASCC2	2795
9.7815	9.69778	9.94348	15.854	14.8541	15.1993						cell part;extracellular membrane-bounded organelle;extracellular organelle;extracellular region part;extracellular vesicular exosome;integral to membrane;intrinsic to membrane;membrane part;membrane-bounded organelle;membrane-bounded vesicle;organelle;vesicle		+	WT_EV	1	1	1	5.5	5.5	5.5	36.84	0.00036563	3.3641	219870	8	4.27054	0	5.49488	2.38704	Q9NU53	Q9NU53	Glycoprotein integral membrane protein 1	GINM1	2943
11.0761	10.099	8.69624	15.4992	14.7567	14.6689				biological regulation;cellular process;cellular response to stimulus;negative regulation of biological process;negative regulation of gene expression;negative regulation of macromolecule metabolic process;negative regulation of metabolic process;negative regulation of molecular function;negative regulation of protein transport;negative regulation of transport;negative regulation of transporter ac…	binding;molecular transducer activity;protein binding;protein domain specific binding;signal transducer activity;WW domain binding	cell part;cytoplasm;cytoplasmic part;endoplasmic reticulum;endosomal part;endosome membrane;Golgi apparatus;Golgi apparatus part;Golgi membrane;integral to membrane;intracellular membrane-bounded organelle;intracellular organelle;intracellular organelle part;intracellular part;intrinsic to membrane;late endosome membrane;membrane;membrane part;membrane-bounded organelle;mitochondrion;multivesicul…		+	WT_EV	3	3	3	13.1	13.1	13.1	36.389	0	22.425	225100	13	2.60928	0.0024	5.01781	1.83187	Q9NV92	Q9NV92	NEDD4 family-interacting protein 2	NDFIP2	2957
9.93837	8.9937	10.1004	16.4935	15.9237	16.1482						cell part;integral to membrane;intrinsic to membrane;membrane;membrane part	Protein processing in endoplasmic reticulum	+	WT_EV	8	8	8	25.3	25.3	25.3	41.859	0	21.661	1146300	23	4.15445	0	6.51096	2.73247	Q9NXW2;Q9NXW2-2	Q9NXW2;Q9NXW2-2	DnaJ homolog subfamily B member 12	DNAJB12	2991
9.2259	9.1726	9.24236	14.6744	14.4321	14.1302				cation transport;cellular process;divalent inorganic cation transport;divalent metal ion transport;establishment of localization;ion transmembrane transport;ion transport;metal ion transport;transition metal ion transport;transmembrane transport;transport;zinc ion transmembrane transport;zinc ion transport	cation transmembrane transporter activity;divalent inorganic cation transmembrane transporter activity;inorganic cation transmembrane transporter activity;ion transmembrane transporter activity;metal ion transmembrane transporter activity;substrate-specific transmembrane transporter activity;substrate-specific transporter activity;transition metal ion transmembrane transporter activity;transmembr…	cell part;cytoplasmic part;endoplasmic reticulum membrane;endoplasmic reticulum part;integral to membrane;intracellular organelle part;intracellular part;intrinsic to membrane;membrane;membrane part;organelle membrane;organelle part;plasma membrane		+	WT_EV	1	1	1	5.4	5.4	5.4	23.589	0.00069276	2.7869	167190	6	5.28457	0	5.19858	2.40808	Q9NY26-2;Q9NY26	Q9NY26-2;Q9NY26	Zinc transporter ZIP1	SLC39A1	2992
9.73154	9.41374	9.26477	16.1642	16.0076	15.7789				biological regulation;cell cycle process;cellular component organization;cellular component organization at cellular level;cellular component organization or biogenesis;cellular component organization or biogenesis at cellular level;cellular process;cytokinetic cell separation;cytokinetic process;endosome to lysosome transport;endosome transport;establishment of chromosome localization;establishm…		cell part;cytoplasmic part;cytosol;endosomal part;endosome membrane;extracellular membrane-bounded organelle;extracellular organelle;extracellular region part;extracellular vesicular exosome;intracellular membrane-bounded organelle;intracellular organelle;intracellular organelle part;intracellular part;membrane;membrane-bounded organelle;membrane-bounded vesicle;nucleus;organelle;organelle membra…	Endocytosis	+	WT_EV	3	3	3	24.2	24.2	24.2	24.57	0	23.307	683060	5	5.48361	0	6.51353	2.99145	Q9NZZ3;Q9NZZ3-2	Q9NZZ3;Q9NZZ3-2	Charged multivesicular body protein 5	CHMP5	3024
10.5813	10.2812	8.97434	20.1332	19.8659	19.5591					binding;identical protein binding;protein binding	cell part;cytoplasm;cytoplasmic part;Golgi apparatus;intracellular;intracellular membrane-bounded organelle;intracellular organelle;intracellular organelle part;intracellular part;membrane-bounded organelle;nuclear part;nucleoplasm;nucleus;organelle;organelle part		+	WT_EV	7	7	7	39.3	39.3	39.3	21.604	0	19.054	14136000	55	4.34812	0	9.90713	3.93072	Q9UJY1	Q9UJY1	Heat shock protein beta-8	HSPB8	3126
9.04045	9.37284	9.61368	17.0593	16.9449	16.4462				biological regulation;catabolic process;cell surface receptor linked signaling pathway;cellular catabolic process;cellular macromolecule catabolic process;cellular macromolecule metabolic process;cellular metabolic process;cellular nitrogen compound metabolic process;cellular process;cellular protein metabolic process;cellular response to chemical stimulus;cellular response to misfolded protein;c…	acid-amino acid ligase activity;binding;binding, bridging;catalytic activity;enzyme binding;G-protein-coupled receptor binding;heat shock protein binding;Hsp70 protein binding;Hsp90 protein binding;identical protein binding;kinase binding;ligase activity;ligase activity, forming carbon-nitrogen bonds;misfolded protein binding;protein binding;protein binding, bridging;protein dimerization activity…	cell part;cytoplasm;cytoplasmic part;cytoskeleton;cytosol;endoplasmic reticulum;extracellular membrane-bounded organelle;extracellular organelle;extracellular region part;extracellular vesicular exosome;inclusion body;intermediate filament cytoskeleton;intracellular membrane-bounded organelle;intracellular non-membrane-bounded organelle;intracellular organelle;intracellular organelle part;intrace…	Protein processing in endoplasmic reticulum;Ubiquitin mediated proteolysis	+	WT_EV	13	13	13	45.9	45.9	45.9	34.856	0	91.67	2790100	55	5.12013	0	7.47445	3.32037	Q9UNE7;Q9UNE7-2	Q9UNE7;Q9UNE7-2	E3 ubiquitin-protein ligase CHIP	STUB1	3161
10.3359	9.72084	10.0093	15.1521	14.3392	14.8927				anatomical structure development;biological regulation;developmental process;negative regulation of amyloid precursor protein biosynthetic process;negative regulation of biological process;negative regulation of biosynthetic process;negative regulation of cellular biosynthetic process;negative regulation of cellular macromolecule biosynthetic process;negative regulation of cellular metabolic proc…	adenyl nucleotide binding;adenyl ribonucleotide binding;ATP binding;beta-amyloid binding;binding;nucleotide binding;protein binding;purine nucleotide binding;purine ribonucleoside triphosphate binding;purine ribonucleotide binding;ribonucleotide binding	cell part;cytoplasmic part;cytoplasmic vesicle membrane;cytoplasmic vesicle part;endosomal part;endosome membrane;extracellular membrane-bounded organelle;extracellular organelle;extracellular region;extracellular region part;extracellular space;extracellular vesicular exosome;Golgi apparatus;Golgi apparatus part;Golgi membrane;Golgi-associated vesicle membrane;integral to membrane;integral to or…		+	WT_EV	2	2	2	13.1	13.1	13.1	18.283	0	5.3051	317920	10	4.04889	0	4.77267	2.07651	Q9Y287-2;Q9Y287	Q9Y287-2;Q9Y287	Integral membrane protein 2B;BRI2, membrane form;BRI2 intracellular domain;BRI2C, soluble form;Bri23 peptide	ITM2B	3204
9.96172	10.4242	9.58305	14.9248	14.2904	15.596				biological regulation;cell redox homeostasis;cellular homeostasis;cellular process;homeostatic process;regulation of biological process;regulation of biological quality;regulation of cellular process		cell part;integral to membrane;intrinsic to membrane;membrane part		+	WT_EV	9	9	9	13.4	13.4	13.4	90.59	0	59.204	398740	19	3.41536	0	4.94737	2.02049	Q9Y2G8;Q9Y2G8-2	Q9Y2G8;Q9Y2G8-2	DnaJ homolog subfamily C member 16	DNAJC16	3211
9.70087	10.4392	8.22819	13.7808	13.4391	13.5778				cellular localization;cellular macromolecule localization;cellular process;cellular protein localization;localization;macromolecule localization;protein localization;protein localization in mitochondrion;protein localization to organelle		cell part;cytoplasmic part;extracellular membrane-bounded organelle;extracellular organelle;extracellular region part;extracellular vesicular exosome;integral to membrane;intracellular membrane-bounded organelle;intracellular organelle;intracellular organelle part;intracellular part;intrinsic to membrane;membrane;membrane part;membrane-bounded organelle;membrane-bounded vesicle;mitochondrial inne…		+	WT_EV	4	4	4	16.2	16.2	16.2	33.331	0	5.2462	179380	7	2.4894	0.00586207	4.14315	1.55909	Q9Y6C9	Q9Y6C9	Mitochondrial carrier homolog 2	MTCH2	3310
