# Supplementary material for: Cardiac fibroblast BAG3 regulates TGFBR2 signaling and fibrosis in dilated cardiomyopathy
Source: J Clin Invest. 2025 Jan 2;135(1):e181630. doi: 10.1172/JCI181630 (PMC11684812; doi:10.1172/JCI181630)
Supplement: Supplemental table 3 [file jci-135-181630-s036.xlsx]

## Sheet: Sheet1
					Tissue
Patient	Center	Ancestry	Sex	Dx	Source	Sample site	Genotype	hg38 Coordinate	Primary PV / LPV	Amino Acid Change	ClinVar	Note
H78	BO	NA	M	DCM	Explanted	S	BAG3	chr10:119672550C>G	NM_004281.3:c.803C>G	p.Ser268Ter	N/A
A0018	BO	Caucasian	M	DCM	Explanted	LVFW	BAG3	chr10:119670037C>T	NM_004281.4:c.367C>T	p.Arg123Ter	P/LP	Related to A0168
A0097	BO	Caucasian	F	DCM	Explanted	LVFW	BAG3	chr10:119649294-119653539 deletion			N/A
A0168	BO	Caucasian	M	DCM	Explanted	LVFW	BAG3	chr10:119670037C>T	NM_004281.4:c.367C>T	p.Arg123Ter	P/LP	Related to A0168
