# Supplementary material for: Cardiac fibroblast BAG3 regulates TGFBR2 signaling and fibrosis in dilated cardiomyopathy
Source: J Clin Invest. 2025 Jan 2;135(1):e181630. doi: 10.1172/JCI181630 (PMC11684812; doi:10.1172/JCI181630)
Supplement: Supplemental table 4 [file jci-135-181630-s037.xlsx]

## Sheet: hiPSC-CFs_EdgeR
gene	logFC	logCPM	F	p_val	p_adj	ident.1	ident.2
HES4	1.26278	5.61221	87.4032	1.18087e-08	3.64766e-07	BAG3+/-	BAG3+/+
MXRA8	-3.20823	4.27004	94.6384	6.18551e-09	2.10809e-07	BAG3+/-	BAG3+/+
MMP23B	1.39383	4.36402	54.8421	4.30899e-07	6.74539e-06	BAG3+/-	BAG3+/+
PRKCZ	1.15123	3.89497	37.3956	6.19023e-06	5.97418e-05	BAG3+/-	BAG3+/+
PER3	1.50148	4.55823	35.7331	8.32853e-06	7.52665e-05	BAG3+/-	BAG3+/+
RERE	-1.16207	9.58761	175.629	3.14632e-11	3.69844e-09	BAG3+/-	BAG3+/+
DHRS3	-1.46071	3.6167	44.2855	1.97748e-06	2.38434e-05	BAG3+/-	BAG3+/+
MRTO4	1.25468	4.00885	15.2553	0.000907112	0.00359266	BAG3+/-	BAG3+/+
EPHB2	1.39294	6.82658	161.472	6.59846e-11	5.9769e-09	BAG3+/-	BAG3+/+
MAN1C1	-2.73893	5.04515	274.307	5.65056e-13	2.37162e-10	BAG3+/-	BAG3+/+
AL031280.1	-3.0049	3.05592	103.107	8.9647e-09	2.8551e-07	BAG3+/-	BAG3+/+
CEP85	1.54621	4.50265	23.7061	9.85264e-05	0.000578874	BAG3+/-	BAG3+/+
SNHG3	1.43747	4.26297	27.1052	4.58546e-05	0.000304686	BAG3+/-	BAG3+/+
PTPRU	-2.26854	3.30616	24.1046	8.97874e-05	0.000536055	BAG3+/-	BAG3+/+
COL16A1	1.30465	3.44832	18.8833	0.000327935	0.00155164	BAG3+/-	BAG3+/+
KIAA1522	1.19792	4.03291	35.814	8.20745e-06	7.46102e-05	BAG3+/-	BAG3+/+
CSMD2	1.02034	5.23641	46.0009	1.51803e-06	1.92589e-05	BAG3+/-	BAG3+/+
CLSPN	1.1624	5.89575	17.8498	0.00043338	0.00195731	BAG3+/-	BAG3+/+
AC098484.4	1.16525	4.88301	21.0658	0.000186747	0.000986724	BAG3+/-	BAG3+/+
SLC2A1	1.0274	5.0048	12.4953	0.0021353	0.00730971	BAG3+/-	BAG3+/+
AL139220.2	1.21456	3.47557	31.9647	1.69111e-05	0.00013384	BAG3+/-	BAG3+/+
KIF2C	1.26777	5.59879	24.4715	8.24922e-05	0.000498748	BAG3+/-	BAG3+/+
STIL	1.21862	6.2299	28.9747	3.08584e-05	0.00021825	BAG3+/-	BAG3+/+
SPATA6	-1.09393	5.56507	50.2858	8.07926e-07	1.15154e-05	BAG3+/-	BAG3+/+
NDC1	1.21664	5.54575	17.5992	0.000464264	0.00206947	BAG3+/-	BAG3+/+
DHCR24	-1.64303	4.39417	72.3051	5.32061e-08	1.25041e-06	BAG3+/-	BAG3+/+
JUN	1.32503	5.06049	65.5694	1.13154e-07	2.28186e-06	BAG3+/-	BAG3+/+
LINC01358	2.37129	3.66293	72.3624	5.28788e-08	1.24589e-06	BAG3+/-	BAG3+/+
USP1	1.45113	4.83092	20.5175	0.000214454	0.00110285	BAG3+/-	BAG3+/+
ITGB3BP	1.21052	6.00033	24.7765	7.69246e-05	0.000472391	BAG3+/-	BAG3+/+
PGM1	1.04739	4.90461	23.2717	0.00010914	0.000630403	BAG3+/-	BAG3+/+
CACHD1	-1.7078	6.74011	233.825	2.42175e-12	6.04521e-10	BAG3+/-	BAG3+/+
DNAJC6	-1.25167	5.11079	98.6982	4.38108e-09	1.63124e-07	BAG3+/-	BAG3+/+
AL139294.1	-1.3799	4.56254	46.2996	1.45076e-06	1.85329e-05	BAG3+/-	BAG3+/+
DEPDC1	1.71782	4.43775	23.6675	9.94218e-05	0.000582936	BAG3+/-	BAG3+/+
LRRC7	-2.22664	7.03421	315.978	1.53783e-13	1.09257e-10	BAG3+/-	BAG3+/+
ST6GALNAC5	-2.245	5.75771	127.266	5.18624e-10	2.93866e-08	BAG3+/-	BAG3+/+
AK5	-1.41018	5.82661	17.8245	0.000436385	0.00196688	BAG3+/-	BAG3+/+
NEXN	-1.00414	6.66744	86.9972	1.2261e-08	3.77474e-07	BAG3+/-	BAG3+/+
ADGRL4	1.56022	5.25748	110.226	1.74972e-09	7.88312e-08	BAG3+/-	BAG3+/+
AL078459.1	-1.22897	7.41501	55.8133	3.78784e-07	6.12688e-06	BAG3+/-	BAG3+/+
DDAH1	-1.32866	8.07057	136.86	2.78031e-10	1.79573e-08	BAG3+/-	BAG3+/+
AC092807.3	-1.13809	3.96056	20.2652	0.000228704	0.00116086	BAG3+/-	BAG3+/+
CCN1	-1.00776	8.17901	59.6977	2.29943e-07	4.15608e-06	BAG3+/-	BAG3+/+
AL121989.1	-1.16973	4.24195	29.4552	2.79434e-05	0.00020242	BAG3+/-	BAG3+/+
GBP3	-1.02017	3.79978	27.5391	4.1766e-05	0.000280546	BAG3+/-	BAG3+/+
CCDC18	1.38789	6.7049	57.5291	3.02879e-07	5.12977e-06	BAG3+/-	BAG3+/+
DR1	1.05836	4.21176	22.1178	0.000144001	0.000792609	BAG3+/-	BAG3+/+
SASS6	1.07948	4.93898	18.8451	0.000331278	0.00156505	BAG3+/-	BAG3+/+
SORT1	-1.62056	5.51212	119.409	8.91748e-10	4.64673e-08	BAG3+/-	BAG3+/+
NGF-AS1	2.86202	3.53208	63.486	1.44675e-07	2.8013e-06	BAG3+/-	BAG3+/+
NGF	2.99419	3.91513	94.4887	6.26617e-09	2.12773e-07	BAG3+/-	BAG3+/+
SLC22A15	-1.16269	5.78507	84.1641	1.60035e-08	4.64806e-07	BAG3+/-	BAG3+/+
TBX15	3.74219	3.65348	149.532	1.29132e-10	9.77594e-09	BAG3+/-	BAG3+/+
SRGAP2B	-1.10119	6.20158	107.62	2.13733e-09	9.30067e-08	BAG3+/-	BAG3+/+
LIX1L-AS1	-1.05966	4.3718	39.686	4.17265e-06	4.33993e-05	BAG3+/-	BAG3+/+
LIX1L	-1.17233	4.93722	72.525	5.19611e-08	1.23055e-06	BAG3+/-	BAG3+/+
LINC01138	1.22394	5.73538	88.6296	1.05505e-08	3.28593e-07	BAG3+/-	BAG3+/+
PLEKHO1	-1.1723	4.5844	35.4928	8.70014e-06	7.80376e-05	BAG3+/-	BAG3+/+
ANP32E	-1.09758	4.99432	21.9877	0.000148649	0.00081479	BAG3+/-	BAG3+/+
S100A11	-1.10701	7.16629	59.5281	2.34886e-07	4.22064e-06	BAG3+/-	BAG3+/+
S100A6	-1.42094	7.50087	158.597	7.72394e-11	6.5448e-09	BAG3+/-	BAG3+/+
GATAD2B	-1.38956	7.69151	161.519	6.58158e-11	5.9769e-09	BAG3+/-	BAG3+/+
RAB13	-1.17676	5.24869	48.3843	1.0635e-06	1.42976e-05	BAG3+/-	BAG3+/+
RPS27	-1.01857	6.28036	44.2541	1.9872e-06	2.39293e-05	BAG3+/-	BAG3+/+
UBAP2L	-1.18219	6.25066	99.374	4.14143e-09	1.56763e-07	BAG3+/-	BAG3+/+
KRTCAP2	-1.12707	5.14624	63.7876	1.39564e-07	2.73096e-06	BAG3+/-	BAG3+/+
FDPS	-1.32766	6.98684	139.455	2.36437e-10	1.57103e-08	BAG3+/-	BAG3+/+
CCT3	-1.02922	5.49775	41.552	3.0607e-06	3.43483e-05	BAG3+/-	BAG3+/+
IQGAP3	1.0745	5.14476	12.2384	0.00232215	0.00783894	BAG3+/-	BAG3+/+
KIRREL1	-1.06202	7.73508	137.465	2.67661e-10	1.75328e-08	BAG3+/-	BAG3+/+
IFI16	-1.0811	6.46097	79.8372	2.43908e-08	6.54864e-07	BAG3+/-	BAG3+/+
PEA15	-1.22109	4.25197	54.8795	4.28749e-07	6.72314e-06	BAG3+/-	BAG3+/+
NCSTN	-1.37268	3.75577	42.3306	2.69719e-06	3.09456e-05	BAG3+/-	BAG3+/+
PFDN2	-1.02962	4.44334	37.3646	6.22406e-06	5.99431e-05	BAG3+/-	BAG3+/+
NDUFS2	-1.58083	4.21119	59.2968	2.41816e-07	4.32833e-06	BAG3+/-	BAG3+/+
ATF6	-1.21495	6.41424	106.313	2.36668e-09	9.93574e-08	BAG3+/-	BAG3+/+
NOS1AP	-1.54039	5.47808	139.515	2.35563e-10	1.57103e-08	BAG3+/-	BAG3+/+
UAP1	-1.05025	5.49782	64.4511	1.2901e-07	2.55694e-06	BAG3+/-	BAG3+/+
DDR2	-1.23499	7.5681	111.15	1.63153e-09	7.4598e-08	BAG3+/-	BAG3+/+
AL499616.1	-1.02664	5.7325	48.6609	1.02132e-06	1.39541e-05	BAG3+/-	BAG3+/+
PBX1	-1.34899	8.71685	131.235	3.98781e-10	2.38496e-08	BAG3+/-	BAG3+/+
MGST3	-1.622	6.60064	206.193	7.52951e-12	1.31212e-09	BAG3+/-	BAG3+/+
POGK	-1.78785	3.97935	78.1056	2.90228e-08	7.55084e-07	BAG3+/-	BAG3+/+
TADA1	-1.00877	4.07238	24.6106	7.9899e-05	0.000487416	BAG3+/-	BAG3+/+
TIPRL	-1.02248	4.9017	40.7096	3.51601e-06	3.81924e-05	BAG3+/-	BAG3+/+
SFT2D2	-1.18554	5.3166	100.661	3.72415e-09	1.43917e-07	BAG3+/-	BAG3+/+
AL023755.1	1.24236	3.95339	21.1106	0.000184665	0.000978524	BAG3+/-	BAG3+/+
C1orf112	1.08798	4.79092	21.7888	0.000156078	0.000847467	BAG3+/-	BAG3+/+
KIFAP3	-1.34141	6.65096	152.734	1.0736e-10	8.5481e-09	BAG3+/-	BAG3+/+
PRRX1	-1.50973	7.07025	165.946	5.1897e-11	5.15398e-09	BAG3+/-	BAG3+/+
DNM3OS	-1.94806	5.20627	29.3957	2.82873e-05	0.000203708	BAG3+/-	BAG3+/+
ANKRD45	-2.77169	6.62835	323.662	1.2315e-13	9.47842e-11	BAG3+/-	BAG3+/+
SEC16B	2.36175	3.15453	20.3148	0.000225824	0.00114852	BAG3+/-	BAG3+/+
ARPC5	-1.12368	6.07354	86.6322	1.2684e-08	3.87912e-07	BAG3+/-	BAG3+/+
RGL1	-1.51601	7.79064	174.956	3.25504e-11	3.69844e-09	BAG3+/-	BAG3+/+
COLGALT2	-3.26497	4.07805	196.164	1.17683e-11	1.90688e-09	BAG3+/-	BAG3+/+
TSEN15	-1.73334	5.24179	125.138	5.98883e-10	3.29243e-08	BAG3+/-	BAG3+/+
C1orf21	-1.52818	6.84097	219.432	4.30121e-12	8.828e-10	BAG3+/-	BAG3+/+
IVNS1ABP	-1.59831	6.4734	131.179	4.00248e-10	2.38496e-08	BAG3+/-	BAG3+/+
PLA2G4A	-1.40383	3.85833	35.9024	8.07727e-06	7.37171e-05	BAG3+/-	BAG3+/+
ERVMER61-1	-1.27645	5.04463	72.539	5.18829e-08	1.23055e-06	BAG3+/-	BAG3+/+
AL390957.1	-1.78329	8.62402	163.273	5.98601e-11	5.69967e-09	BAG3+/-	BAG3+/+
RGS21	-1.74033	4.60611	135.073	3.11339e-10	1.98312e-08	BAG3+/-	BAG3+/+
AL136987.1	-2.03852	5.23296	116.618	1.08914e-09	5.3224e-08	BAG3+/-	BAG3+/+
RGS13	-2.05376	4.99636	161.465	6.60074e-11	5.9769e-09	BAG3+/-	BAG3+/+
CFH	-2.09821	4.12265	116.94	1.06413e-09	5.2278e-08	BAG3+/-	BAG3+/+
DENND1B	-1.19217	6.54246	145.636	1.62432e-10	1.17205e-08	BAG3+/-	BAG3+/+
LINC00862	-1.51246	3.9191	60.797	2.00556e-07	3.7121e-06	BAG3+/-	BAG3+/+
AC104461.1	-1.1651	4.16475	30.043	2.47834e-05	0.000184597	BAG3+/-	BAG3+/+
KIF14	1.08381	6.00337	32.4358	1.54332e-05	0.000124325	BAG3+/-	BAG3+/+
CSRP1	-2.75331	5.48942	272.987	5.90594e-13	2.37162e-10	BAG3+/-	BAG3+/+
RNPEP	-1.03566	5.39123	60.8191	2.00009e-07	3.7094e-06	BAG3+/-	BAG3+/+
ARL8A	-1.06981	4.12426	39.2162	4.51839e-06	4.62704e-05	BAG3+/-	BAG3+/+
SNRPE	-1.07777	4.2326	14.5637	0.00111592	0.00425896	BAG3+/-	BAG3+/+
PIK3C2B	-1.20449	4.18565	40.5009	3.64e-06	3.90465e-05	BAG3+/-	BAG3+/+
MDM4	-1.19458	6.41515	94.962	6.01506e-09	2.06524e-07	BAG3+/-	BAG3+/+
NUAK2	-1.54933	4.53086	60.0066	2.21231e-07	4.01432e-06	BAG3+/-	BAG3+/+
AL596218.1	-1.46368	3.40181	31.1873	1.9703e-05	0.000152537	BAG3+/-	BAG3+/+
CD55	-1.23946	4.52637	72.8625	5.01123e-08	1.19288e-06	BAG3+/-	BAG3+/+
TRAF5	-1.84369	5.41726	211.497	5.99333e-12	1.20336e-09	BAG3+/-	BAG3+/+
LPGAT1	-1.13478	6.64096	91.8736	7.87965e-09	2.58991e-07	BAG3+/-	BAG3+/+
PPP2R5A	-1.25066	5.48585	95.0563	5.96637e-09	2.05617e-07	BAG3+/-	BAG3+/+
AL360091.3	-1.32636	4.83743	63.3272	1.47448e-07	2.84307e-06	BAG3+/-	BAG3+/+
RPS6KC1	-1.00972	7.69756	74.0558	4.41345e-08	1.07553e-06	BAG3+/-	BAG3+/+
LYPLAL1-DT	-1.24066	4.78899	74.1128	4.38695e-08	1.0719e-06	BAG3+/-	BAG3+/+
EPRS	-1.09016	5.9543	62.3629	1.65599e-07	3.14107e-06	BAG3+/-	BAG3+/+
SRP9	-1.11097	5.36319	63.0223	1.52938e-07	2.92504e-06	BAG3+/-	BAG3+/+
EPHX1	-1.01053	4.02459	29.3145	2.87642e-05	0.000205942	BAG3+/-	BAG3+/+
H3F3A	-1.06422	5.78294	59.1256	2.4709e-07	4.40803e-06	BAG3+/-	BAG3+/+
LIN9	1.1041	5.19233	15.2444	0.00091003	0.00360113	BAG3+/-	BAG3+/+
PARP1	-1.66655	4.46023	34.3657	1.07053e-05	9.15501e-05	BAG3+/-	BAG3+/+
CDC42BPA	-1.27303	8.73285	166.223	5.11398e-11	5.134e-09	BAG3+/-	BAG3+/+
AL353689.3	-1.48509	4.18739	73.1129	4.87877e-08	1.16849e-06	BAG3+/-	BAG3+/+
ZNF678	-1.12651	5.28784	58.5349	2.6629e-07	4.67577e-06	BAG3+/-	BAG3+/+
RHOU	-1.58672	5.64131	156.986	8.44587e-11	7.04393e-09	BAG3+/-	BAG3+/+
RAB4A	-1.42412	4.27727	47.4631	1.21843e-06	1.60993e-05	BAG3+/-	BAG3+/+
ABCB10	-1.29827	4.98466	97.9768	4.65389e-09	1.68562e-07	BAG3+/-	BAG3+/+
C1orf198	-2.8172	4.23602	158.858	7.61366e-11	6.51109e-09	BAG3+/-	BAG3+/+
AL136171.2	-1.12592	5.64587	70.8246	6.24956e-08	1.40783e-06	BAG3+/-	BAG3+/+
KCNK1	-1.71703	3.7095	58.7647	2.5863e-07	4.57919e-06	BAG3+/-	BAG3+/+
SLC35F3	-3.21566	6.45432	257.678	1.00103e-12	3.57213e-10	BAG3+/-	BAG3+/+
IRF2BP2	-1.08042	4.57421	40.4432	3.67512e-06	3.91962e-05	BAG3+/-	BAG3+/+
GPR137B	-1.44127	4.44295	71.404	5.86628e-08	1.33351e-06	BAG3+/-	BAG3+/+
ERO1B	-1.75099	5.06665	143.883	1.80424e-10	1.29178e-08	BAG3+/-	BAG3+/+
LGALS8	-1.76715	5.19677	134.284	3.27422e-10	2.05719e-08	BAG3+/-	BAG3+/+
AC118555.1	-1.03603	4.91523	48.4797	1.04874e-06	1.41404e-05	BAG3+/-	BAG3+/+
CNST	-1.2697	6.24205	98.6153	4.41149e-09	1.63124e-07	BAG3+/-	BAG3+/+
ZNF695	-1.61331	3.74072	30.0556	2.47203e-05	0.000184396	BAG3+/-	BAG3+/+
TRIM58	-1.98501	3.41389	74.4711	4.22424e-08	1.03764e-06	BAG3+/-	BAG3+/+
MIR3681HG	2.0347	3.89759	12.8835	0.00188377	0.00657044	BAG3+/-	BAG3+/+
SDC1	2.49124	3.08526	20.628	0.000208521	0.00107916	BAG3+/-	BAG3+/+
EMILIN1	-2.05212	4.17481	40.2989	3.76465e-06	3.97539e-05	BAG3+/-	BAG3+/+
CEBPZOS	1.08122	5.15118	37.3147	6.27902e-06	6.04094e-05	BAG3+/-	BAG3+/+
GALM	1.51551	4.78574	53.0763	5.47129e-07	8.33876e-06	BAG3+/-	BAG3+/+
SLC8A1-AS1	1.30713	6.88993	28.9991	3.07022e-05	0.000217458	BAG3+/-	BAG3+/+
SLC8A1	1.47586	8.0324	92.6234	7.37457e-09	2.4589e-07	BAG3+/-	BAG3+/+
AC018682.1	-1.4364	4.53761	54.9901	4.2247e-07	6.65858e-06	BAG3+/-	BAG3+/+
AC007402.1	-2.34261	3.36607	64.2882	1.31517e-07	2.59549e-06	BAG3+/-	BAG3+/+
CHAC2	1.43319	3.34413	15.5884	0.000822289	0.00330778	BAG3+/-	BAG3+/+
EFEMP1	-1.75812	7.40944	165.371	5.35047e-11	5.25712e-09	BAG3+/-	BAG3+/+
AC011306.1	-2.05388	4.28281	68.4755	8.11266e-08	1.72017e-06	BAG3+/-	BAG3+/+
AC092567.1	1.39682	5.26122	71.4067	5.86457e-08	1.33351e-06	BAG3+/-	BAG3+/+
LINC02831	-1.34314	4.42686	77.9863	2.93758e-08	7.62119e-07	BAG3+/-	BAG3+/+
AC007422.1	-1.03528	5.16584	52.2895	6.0973e-07	9.06839e-06	BAG3+/-	BAG3+/+
ANTXR1	-1.30783	8.38128	134.917	3.14448e-10	1.98921e-08	BAG3+/-	BAG3+/+
TPRKB	1.85755	3.15793	21.55	0.000165544	0.000890993	BAG3+/-	BAG3+/+
LOXL3	2.85183	3.96614	19.4303	0.000283867	0.00138135	BAG3+/-	BAG3+/+
NCAPH	1.32351	4.56214	14.8536	0.00102252	0.00397141	BAG3+/-	BAG3+/+
AFF3	1.12543	9.26681	119.349	8.95536e-10	4.64673e-08	BAG3+/-	BAG3+/+
IL1R1	-1.44522	6.84408	192.312	1.40484e-11	2.16252e-09	BAG3+/-	BAG3+/+
SH3RF3	-1.16938	7.38391	125.528	5.83175e-10	3.22527e-08	BAG3+/-	BAG3+/+
BUB1	1.8908	5.51057	35.4911	8.70277e-06	7.80376e-05	BAG3+/-	BAG3+/+
BCL2L11	1.37171	4.49686	11.568	0.00290132	0.00938255	BAG3+/-	BAG3+/+
CKAP2L	1.06698	4.50295	12.2975	0.00227763	0.00772536	BAG3+/-	BAG3+/+
PAX8-AS1	-3.35746	3.7822	124.052	6.45035e-10	3.50444e-08	BAG3+/-	BAG3+/+
DPP10	-1.77332	5.08388	143.256	1.87372e-10	1.33121e-08	BAG3+/-	BAG3+/+
DBI	-1.25375	4.57654	36.6654	7.04405e-06	6.62514e-05	BAG3+/-	BAG3+/+
NIFK-AS1	1.0948	3.99083	17.6339	0.00045985	0.00205376	BAG3+/-	BAG3+/+
CNTNAP5	-2.56209	6.17696	207.263	7.18763e-12	1.31212e-09	BAG3+/-	BAG3+/+
HS6ST1	-2.1311	4.77127	183.854	2.09681e-11	2.80669e-09	BAG3+/-	BAG3+/+
POTEF	1.38123	4.99848	65.7159	1.11242e-07	2.25314e-06	BAG3+/-	BAG3+/+
NCKAP5	-2.14927	7.81109	237.301	2.11837e-12	5.60819e-10	BAG3+/-	BAG3+/+
AC010974.2	-2.05894	4.47103	81.3896	2.09245e-08	5.7177e-07	BAG3+/-	BAG3+/+
NCKAP5-AS1	-2.36099	3.29173	52.9961	5.53175e-07	8.40316e-06	BAG3+/-	BAG3+/+
NCKAP5-AS2	-2.77569	3.38534	104.622	8.02701e-09	2.61884e-07	BAG3+/-	BAG3+/+
AC092153.1	2.19603	4.94801	174.308	3.36367e-11	3.69844e-09	BAG3+/-	BAG3+/+
FAP	-1.49146	5.93165	146.509	1.54219e-10	1.12155e-08	BAG3+/-	BAG3+/+
SCN1A-AS1	-1.3303	5.57818	86.6901	1.26158e-08	3.87108e-07	BAG3+/-	BAG3+/+
SCN9A	-1.05567	5.27326	57.206	3.15783e-07	5.30285e-06	BAG3+/-	BAG3+/+
CYBRD1	-1.02813	5.40277	25.824	6.07436e-05	0.000386117	BAG3+/-	BAG3+/+
ITGA6	1.3688	5.61982	58.2856	2.74881e-07	4.77218e-06	BAG3+/-	BAG3+/+
CHROMR	1.62312	4.92514	60.4169	2.1022e-07	3.86002e-06	BAG3+/-	BAG3+/+
AC092640.1	-1.01537	5.15295	27.5136	4.19953e-05	0.000281472	BAG3+/-	BAG3+/+
ITGA4	-1.94863	7.58828	229.119	2.91133e-12	6.89463e-10	BAG3+/-	BAG3+/+
NUP35	1.15422	4.69739	15.3351	0.00088594	0.00351635	BAG3+/-	BAG3+/+
AC021851.1	1.27749	4.11379	16.1808	0.000692317	0.00287278	BAG3+/-	BAG3+/+
AC021851.2	1.66602	3.50826	19.797	0.000258012	0.00127762	BAG3+/-	BAG3+/+
ZNF804A	-1.17596	8.16403	132.677	3.631e-10	2.25073e-08	BAG3+/-	BAG3+/+
CALCRL	-2.19544	3.687	53.8843	4.90133e-07	7.53941e-06	BAG3+/-	BAG3+/+
LINC01090	1.5297	5.28492	95.4407	5.77235e-09	2.00426e-07	BAG3+/-	BAG3+/+
GULP1	1.32089	7.28797	118.087	9.79821e-10	4.88911e-08	BAG3+/-	BAG3+/+
NEMP2	1.22747	3.23126	13.1109	0.00175179	0.00619431	BAG3+/-	BAG3+/+
TMEFF2	-1.81012	4.23675	42.8681	2.47409e-06	2.86813e-05	BAG3+/-	BAG3+/+
AC114760.2	1.18819	5.77739	85.5836	1.39912e-08	4.14176e-07	BAG3+/-	BAG3+/+
HECW2	-1.07389	8.16879	48.6295	1.02602e-06	1.39769e-05	BAG3+/-	BAG3+/+
PLCL1	-1.19974	4.88365	38.0779	5.49475e-06	5.41617e-05	BAG3+/-	BAG3+/+
SGO2	1.17942	5.43918	18.9709	0.000320393	0.00152219	BAG3+/-	BAG3+/+
CFLAR	-1.01993	6.38549	107.365	2.18004e-09	9.36503e-08	BAG3+/-	BAG3+/+
PARD3B	-1.00324	7.68334	106.155	2.39607e-09	1.00136e-07	BAG3+/-	BAG3+/+
TMBIM1	-1.14967	4.19043	36.4184	7.3616e-06	6.85671e-05	BAG3+/-	BAG3+/+
NYAP2	-3.69587	5.0035	226.208	3.26828e-12	7.54646e-10	BAG3+/-	BAG3+/+
HJURP	1.53578	5.37946	16.8881	0.000566033	0.00244636	BAG3+/-	BAG3+/+
TWIST2	1.94033	4.69409	85.8776	1.36103e-08	4.06813e-07	BAG3+/-	BAG3+/+
SETMAR	-1.56643	3.8139	30.9246	2.07584e-05	0.000159505	BAG3+/-	BAG3+/+
AC069277.1	-1.51676	4.38857	38.9619	4.71864e-06	4.77866e-05	BAG3+/-	BAG3+/+
FANCD2OS	1.16862	4.62815	12.9236	0.00185972	0.00649392	BAG3+/-	BAG3+/+
AC083855.2	1.19221	4.89695	51.5365	6.77117e-07	9.92608e-06	BAG3+/-	BAG3+/+
FBLN2	-2.12452	6.18945	172.608	3.66796e-11	3.93922e-09	BAG3+/-	BAG3+/+
OXNAD1	-1.85366	5.88427	174.789	3.28263e-11	3.69844e-09	BAG3+/-	BAG3+/+
RFTN1	-1.61538	7.26838	189.5	1.60202e-11	2.31192e-09	BAG3+/-	BAG3+/+
SGO1	1.61281	4.3321	17.0585	0.000539567	0.00234736	BAG3+/-	BAG3+/+
NEK10	1.06676	4.82413	40.4461	3.67337e-06	3.91962e-05	BAG3+/-	BAG3+/+
STAC	1.42007	5.53574	13.57	0.00151546	0.00548249	BAG3+/-	BAG3+/+
KIF15	1.06456	5.52828	13.1833	0.00171193	0.00607472	BAG3+/-	BAG3+/+
PFKFB4	1.39393	5.52567	37.4776	6.10177e-06	5.91763e-05	BAG3+/-	BAG3+/+
WNT5A	1.6693	5.93252	190.597	1.52167e-11	2.23082e-09	BAG3+/-	BAG3+/+
PRICKLE2-AS3	1.09789	4.64365	43.2656	2.32219e-06	2.73489e-05	BAG3+/-	BAG3+/+
VGLL3	-2.74797	4.91412	168.334	4.57613e-11	4.69613e-09	BAG3+/-	BAG3+/+
EPHA3	-1.92247	7.69634	175.486	3.16906e-11	3.69844e-09	BAG3+/-	BAG3+/+
AC109129.1	-2.21775	4.77581	159.819	7.22142e-11	6.23337e-09	BAG3+/-	BAG3+/+
AC129803.1	1.0393	4.286	12.6635	0.00202198	0.00699177	BAG3+/-	BAG3+/+
NFKBIZ	-1.31056	7.06835	181.886	2.30708e-11	2.98559e-09	BAG3+/-	BAG3+/+
LINC00882	-1.68247	6.59125	175.433	3.1776e-11	3.69844e-09	BAG3+/-	BAG3+/+
DUBR	-1.16739	5.39791	92.0869	7.73219e-09	2.55966e-07	BAG3+/-	BAG3+/+
CIP2A	1.25856	5.55509	23.0083	0.000116186	0.000663224	BAG3+/-	BAG3+/+
NECTIN3-AS1	-2.57354	8.57219	184.304	2.05169e-11	2.78668e-09	BAG3+/-	BAG3+/+
PHLDB2	-1.10746	6.93843	82.9653	1.79529e-08	5.07072e-07	BAG3+/-	BAG3+/+
C3orf52	1.0131	4.96815	44.451	1.92708e-06	2.33883e-05	BAG3+/-	BAG3+/+
SLC9C1	1.09474	6.12827	75.6241	3.74415e-08	9.37155e-07	BAG3+/-	BAG3+/+
TUSC7	-2.16909	3.69176	55.1016	4.16237e-07	6.58281e-06	BAG3+/-	BAG3+/+
AC092691.1	-1.31815	8.73125	83.0957	1.77286e-08	5.03589e-07	BAG3+/-	BAG3+/+
AC092691.3	-1.42005	6.03481	107.047	2.23474e-09	9.55559e-08	BAG3+/-	BAG3+/+
FSTL1	-1.20333	7.21047	81.7212	2.02566e-08	5.5789e-07	BAG3+/-	BAG3+/+
POLQ	1.09775	6.80055	28.3896	3.48695e-05	0.000240873	BAG3+/-	BAG3+/+
MYLK	1.08095	6.84535	71.3882	5.87635e-08	1.33351e-06	BAG3+/-	BAG3+/+
UMPS	1.33475	4.054	17.7092	0.000450414	0.00201943	BAG3+/-	BAG3+/+
HEG1	-1.06147	8.64101	129.569	4.44916e-10	2.61735e-08	BAG3+/-	BAG3+/+
MGLL	1.09021	5.13154	19.4753	0.000280547	0.0013688	BAG3+/-	BAG3+/+
TMEM108	-1.84031	5.15746	128.235	4.86089e-10	2.7713e-08	BAG3+/-	BAG3+/+
TOPBP1	1.4607	5.87967	47.3963	1.2306e-06	1.62362e-05	BAG3+/-	BAG3+/+
SLCO2A1	-1.22	3.38901	34.1926	1.10561e-05	9.37691e-05	BAG3+/-	BAG3+/+
EPHB1	1.43768	4.96628	77.5496	3.07096e-08	7.8136e-07	BAG3+/-	BAG3+/+
NCK1-DT	1.05749	5.4478	38.9306	4.74395e-06	4.79903e-05	BAG3+/-	BAG3+/+
DIPK2A	-1.39455	5.27777	120.49	8.26144e-10	4.36015e-08	BAG3+/-	BAG3+/+
PLSCR4	-2.2776	4.33463	156.945	8.46553e-11	7.04393e-09	BAG3+/-	BAG3+/+
PFN2	1.25835	4.2442	16.1287	0.000702767	0.00290805	BAG3+/-	BAG3+/+
GPR87	1.68989	4.51004	49.9613	8.46261e-07	1.19512e-05	BAG3+/-	BAG3+/+
MME	1.30276	6.66789	31.1726	1.97603e-05	0.000152853	BAG3+/-	BAG3+/+
SMC4	1.06609	7.41191	40.2759	3.77913e-06	3.98449e-05	BAG3+/-	BAG3+/+
BCHE	1.13798	3.88743	13.7327	0.0014404	0.00525	BAG3+/-	BAG3+/+
ECT2	1.1805	6.51176	29.3714	2.84292e-05	0.000204178	BAG3+/-	BAG3+/+
NAALADL2	-1.03223	7.51661	85.0521	1.471e-08	4.32681e-07	BAG3+/-	BAG3+/+
C3orf70	-1.29397	3.88554	38.7745	4.87249e-06	4.88624e-05	BAG3+/-	BAG3+/+
LIPH	1.05525	4.85048	34.436	1.05663e-05	9.05291e-05	BAG3+/-	BAG3+/+
TRA2B	1.10439	6.6447	59.0189	2.50443e-07	4.45682e-06	BAG3+/-	BAG3+/+
ST6GAL1	-1.57733	7.58231	164.976	5.46419e-11	5.31234e-09	BAG3+/-	BAG3+/+
TM4SF19	1.67995	3.40267	44.9257	1.79014e-06	2.21039e-05	BAG3+/-	BAG3+/+
ZNF732	1.78843	3.62655	15.8225	0.000767941	0.00312729	BAG3+/-	BAG3+/+
MSX1	2.69464	3.3069	15.1693	0.000930546	0.00366817	BAG3+/-	BAG3+/+
CYTL1	-1.31825	3.6272	35.8885	8.09758e-06	7.38295e-05	BAG3+/-	BAG3+/+
SORCS2	1.34517	5.86719	39.063	4.63783e-06	4.72647e-05	BAG3+/-	BAG3+/+
HS3ST1	-3.40409	3.07069	120.11	8.48579e-10	4.45311e-08	BAG3+/-	BAG3+/+
C1QTNF7	1.95279	4.21201	61.1179	1.92776e-07	3.58968e-06	BAG3+/-	BAG3+/+
LDB2	1.24959	7.49693	95.8105	5.59222e-09	1.95643e-07	BAG3+/-	BAG3+/+
SLIT2	-1.02645	8.84742	70.8373	6.24085e-08	1.40783e-06	BAG3+/-	BAG3+/+
AC096576.2	-1.04198	3.93183	20.1608	0.000234905	0.00118881	BAG3+/-	BAG3+/+
ZCCHC4	1.05938	4.60571	28.6246	3.31929e-05	0.000231899	BAG3+/-	BAG3+/+
PCDH7	-1.71086	9.4871	328.827	1.06363e-13	8.93059e-11	BAG3+/-	BAG3+/+
AC097716.1	-2.2306	4.43736	30.964	2.05963e-05	0.000158391	BAG3+/-	BAG3+/+
LINC02506	-3.50764	2.68696	12.1052	0.00242614	0.00810409	BAG3+/-	BAG3+/+
LIAS	1.14868	3.96897	21.0615	0.000186947	0.000986938	BAG3+/-	BAG3+/+
LIMCH1	-1.4961	4.24287	40.847	3.43691e-06	3.75217e-05	BAG3+/-	BAG3+/+
AC097451.1	1.13686	3.45162	15.4791	0.000849113	0.00339992	BAG3+/-	BAG3+/+
GABRA2	-2.19291	5.03599	118.579	9.46009e-10	4.85408e-08	BAG3+/-	BAG3+/+
KIT	-2.40117	3.86155	35.1713	9.22619e-06	8.13878e-05	BAG3+/-	BAG3+/+
AC111194.2	-1.11679	3.7429	27.4081	4.29565e-05	0.000287289	BAG3+/-	BAG3+/+
KDR	-1.20157	6.51974	110.973	1.65345e-09	7.52279e-08	BAG3+/-	BAG3+/+
PPAT	1.21022	4.74746	18.2781	0.000385704	0.00177409	BAG3+/-	BAG3+/+
PAICS	1.09203	5.68296	17.8794	0.000429874	0.00194645	BAG3+/-	BAG3+/+
IGFBP7	-2.26925	8.61587	296.612	2.75588e-13	1.46887e-10	BAG3+/-	BAG3+/+
ADGRL3	-1.56863	7.70734	99.8207	3.99098e-09	1.52216e-07	BAG3+/-	BAG3+/+
EPHA5	-1.80683	6.14849	97.4738	4.85514e-09	1.72558e-07	BAG3+/-	BAG3+/+
EPHA5-AS1	-2.23019	3.92048	101.683	3.42563e-09	1.3521e-07	BAG3+/-	BAG3+/+
CDKL2	-1.0696	3.76724	23.5404	0.000102435	0.000595026	BAG3+/-	BAG3+/+
SHROOM3	-1.06642	6.90913	40.3795	3.71437e-06	3.93416e-05	BAG3+/-	BAG3+/+
AC107072.2	-1.50054	5.06785	28.9742	3.08612e-05	0.00021825	BAG3+/-	BAG3+/+
FRAS1	-1.33015	8.09318	150.669	1.20884e-10	9.22714e-09	BAG3+/-	BAG3+/+
ANXA3	-1.05235	4.9759	50.8342	7.47426e-07	1.08032e-05	BAG3+/-	BAG3+/+
GPRIN3	-1.54705	5.36584	90.5567	8.86157e-09	2.83202e-07	BAG3+/-	BAG3+/+
AC093866.1	-2.08213	9.32006	142.829	1.92281e-10	1.34538e-08	BAG3+/-	BAG3+/+
SNCA	-2.01735	7.64678	424.722	9.79802e-15	2.26236e-11	BAG3+/-	BAG3+/+
BMPR1B	1.69019	6.03792	152.929	1.06172e-10	8.52698e-09	BAG3+/-	BAG3+/+
UNC5C	1.06634	7.71584	105.498	2.52313e-09	1.03572e-07	BAG3+/-	BAG3+/+
AC097459.1	-1.30748	3.50847	24.196	8.79056e-05	0.00052584	BAG3+/-	BAG3+/+
SLC39A8	-1.06115	5.0062	27.4516	4.25566e-05	0.000285028	BAG3+/-	BAG3+/+
DKK2	-1.55001	6.04287	74.61	4.16294e-08	1.0253e-06	BAG3+/-	BAG3+/+
LEF1	1.60319	5.43709	22.0218	0.000147413	0.000808975	BAG3+/-	BAG3+/+
CFI	-2.36085	4.90078	174.934	3.25863e-11	3.69844e-09	BAG3+/-	BAG3+/+
ZGRF1	1.26369	5.40234	28.753	3.23152e-05	0.00022651	BAG3+/-	BAG3+/+
MYOZ2	-1.37772	4.62963	56.6819	3.38022e-07	5.58492e-06	BAG3+/-	BAG3+/+
SPRY1	-2.21503	5.46273	340.981	7.59773e-14	7.79696e-11	BAG3+/-	BAG3+/+
LINC01091	-1.07625	5.68008	77.9085	2.96087e-08	7.63871e-07	BAG3+/-	BAG3+/+
FAT4	-1.49033	6.43296	171.9	3.80364e-11	4.03798e-09	BAG3+/-	BAG3+/+
PLK4	1.11339	4.50031	15.8477	0.000762335	0.0031072	BAG3+/-	BAG3+/+
DCLK2	-1.53409	7.3695	115.33	1.19617e-09	5.81463e-08	BAG3+/-	BAG3+/+
FAM160A1	1.7704	4.47816	46.0269	1.51204e-06	1.92093e-05	BAG3+/-	BAG3+/+
AC097487.1	-2.88388	3.8557	160.915	6.80137e-11	6.09878e-09	BAG3+/-	BAG3+/+
DDX60L	1.44666	6.33281	52.8921	5.61122e-07	8.49368e-06	BAG3+/-	BAG3+/+
GALNTL6	-1.59451	6.43701	133.666	3.40656e-10	2.12588e-08	BAG3+/-	BAG3+/+
VEGFC	1.18377	6.8668	84.2611	1.58563e-08	4.61982e-07	BAG3+/-	BAG3+/+
CENPU	1.25827	4.61817	16.8265	0.000575956	0.0024846	BAG3+/-	BAG3+/+
TRIML2	1.22189	6.94522	82.4144	1.89352e-08	5.29957e-07	BAG3+/-	BAG3+/+
CTNND2	-1.11059	5.71981	84.6869	1.52274e-08	4.46477e-07	BAG3+/-	BAG3+/+
AC010638.1	-1.35677	5.03609	62.139	1.70158e-07	3.22046e-06	BAG3+/-	BAG3+/+
AC010343.3	1.11444	4.73223	28.8669	3.15573e-05	0.00022245	BAG3+/-	BAG3+/+
LIFR	-1.01336	6.5144	85.9727	1.34896e-08	4.05408e-07	BAG3+/-	BAG3+/+
AC008875.3	1.62781	3.03365	22.2136	0.000140681	0.000777946	BAG3+/-	BAG3+/+
AC114956.3	2.00169	3.42859	19.6144	0.000270545	0.00132701	BAG3+/-	BAG3+/+
HCN1	-1.83638	5.95139	159.896	7.19109e-11	6.23337e-09	BAG3+/-	BAG3+/+
EMB	-1.27325	4.67822	73.3685	4.74749e-08	1.14187e-06	BAG3+/-	BAG3+/+
ITGA1	-1.0514	7.74254	100.416	3.79968e-09	1.46224e-07	BAG3+/-	BAG3+/+
AC025180.1	-1.13921	3.78866	32.2399	1.60296e-05	0.000128181	BAG3+/-	BAG3+/+
AC008892.1	-1.09482	6.3206	93.7276	6.69458e-09	2.2484e-07	BAG3+/-	BAG3+/+
MAP3K1	-1.53231	6.37667	111.668	1.5691e-09	7.24641e-08	BAG3+/-	BAG3+/+
AC008937.2	-1.73756	4.48649	105.009	2.62269e-09	1.06242e-07	BAG3+/-	BAG3+/+
RAB3C	-1.4037	3.71146	24.9718	7.35774e-05	0.000454556	BAG3+/-	BAG3+/+
PDE4D	-1.0048	10.4977	74.9947	3.99826e-08	9.90026e-07	BAG3+/-	BAG3+/+
LINC02057	1.35391	3.32381	21.9465	0.000150156	0.000821588	BAG3+/-	BAG3+/+
RNF180	-1.10439	5.71508	57.8221	2.91677e-07	5.0073e-06	BAG3+/-	BAG3+/+
CENPK	1.21954	6.6661	40.5252	3.62531e-06	3.89342e-05	BAG3+/-	BAG3+/+
AC092353.1	-2.66322	3.22623	75.2316	3.90047e-08	9.73641e-07	BAG3+/-	BAG3+/+
AC092353.2	-2.79132	4.71017	256.487	1.04426e-12	3.57213e-10	BAG3+/-	BAG3+/+
MAST4	-1.15138	6.63478	90.831	8.64641e-09	2.78252e-07	BAG3+/-	BAG3+/+
AC112206.2	1.48023	4.47076	45.664	1.59803e-06	2.01321e-05	BAG3+/-	BAG3+/+
CCNB1	1.37688	5.28925	27.9998	3.78602e-05	0.00025902	BAG3+/-	BAG3+/+
CENPH	2.17279	3.61956	19.9046	0.000250925	0.00125205	BAG3+/-	BAG3+/+
IQGAP2	-1.19011	5.65649	97.4677	4.85764e-09	1.72558e-07	BAG3+/-	BAG3+/+
ZBED3-AS1	-1.33799	3.77115	29.9365	2.53256e-05	0.000187576	BAG3+/-	BAG3+/+
RASGRF2	-1.45202	7.10573	151.188	1.17322e-10	9.10573e-09	BAG3+/-	BAG3+/+
COX7C	-1.20193	4.64322	24.9907	7.32631e-05	0.00045322	BAG3+/-	BAG3+/+
POLR3G	1.20891	3.7529	16.1955	0.000689393	0.00286347	BAG3+/-	BAG3+/+
LUCAT1	1.0621	5.02517	48.7566	1.00716e-06	1.38014e-05	BAG3+/-	BAG3+/+
NR2F1-AS1	-1.06431	7.00346	93.1442	7.04484e-09	2.35747e-07	BAG3+/-	BAG3+/+
NR2F1	-1.42885	6.4753	56.5661	3.43166e-07	5.6497e-06	BAG3+/-	BAG3+/+
SLF1	1.08662	5.83885	25.7301	6.20287e-05	0.000392934	BAG3+/-	BAG3+/+
AC021086.1	1.65727	2.91751	13.1771	0.0017153	0.00608393	BAG3+/-	BAG3+/+
EPB41L4A	-1.31216	5.16287	85.1892	1.45207e-08	4.28477e-07	BAG3+/-	BAG3+/+
PRDM6	-3.06594	4.24363	220.238	4.16131e-12	8.73497e-10	BAG3+/-	BAG3+/+
LINC01170	1.32582	3.79814	12.3456	0.00224204	0.00761864	BAG3+/-	BAG3+/+
LMNB1	1.16826	5.89932	24.9115	7.45942e-05	0.000458995	BAG3+/-	BAG3+/+
2024-03-03	-1.53998	7.86189	166.251	5.10649e-11	5.134e-09	BAG3+/-	BAG3+/+
ADAMTS19	-1.77013	4.63083	60.8787	1.98543e-07	3.68963e-06	BAG3+/-	BAG3+/+
AC008591.1	-2.04257	4.87641	117.632	1.01234e-09	4.99996e-08	BAG3+/-	BAG3+/+
KLHL3	1.39455	4.99327	95.2119	5.88697e-09	2.03641e-07	BAG3+/-	BAG3+/+
CDC25C	1.093	5.69351	15.8932	0.000752325	0.00307183	BAG3+/-	BAG3+/+
TMEM173	-1.71759	4.71454	128.7	4.71272e-10	2.70352e-08	BAG3+/-	BAG3+/+
AC008667.1	1.57571	4.0119	13.1692	0.00171965	0.00609699	BAG3+/-	BAG3+/+
SPINK5	-1.07142	4.30946	30.4507	2.28239e-05	0.000172647	BAG3+/-	BAG3+/+
CARMN	-1.2404	5.29697	55.7152	3.83719e-07	6.18504e-06	BAG3+/-	BAG3+/+
GLRA1	1.68566	3.79013	25.5879	6.4031e-05	0.000402855	BAG3+/-	BAG3+/+
GRIA1	2.61352	4.18355	39.2484	4.49368e-06	4.62178e-05	BAG3+/-	BAG3+/+
HMMR	1.40107	4.54064	16.4543	0.000640124	0.00269348	BAG3+/-	BAG3+/+
MAT2B	1.63709	3.39715	23.8809	9.45833e-05	0.000558907	BAG3+/-	BAG3+/+
SPDL1	1.20182	6.32296	44.8338	1.81581e-06	2.23313e-05	BAG3+/-	BAG3+/+
GFPT2	1.13516	7.32969	113.269	1.39219e-09	6.56036e-08	BAG3+/-	BAG3+/+
AL162718.1	1.20849	4.3544	47.3506	1.23899e-06	1.62778e-05	BAG3+/-	BAG3+/+
DSP	1.62185	7.1159	180.009	2.52949e-11	3.20032e-09	BAG3+/-	BAG3+/+
BMP6	-1.65862	4.81848	23.5074	0.000103233	0.000598532	BAG3+/-	BAG3+/+
TXNDC5	-1.26258	5.61446	46.2513	1.46141e-06	1.86174e-05	BAG3+/-	BAG3+/+
EDN1	-2.60937	5.91899	239.602	1.94074e-12	5.58782e-10	BAG3+/-	BAG3+/+
GFOD1	-1.25442	7.58786	69.836	6.96895e-08	1.53251e-06	BAG3+/-	BAG3+/+
JARID2	1.16451	8.01649	154.507	9.70728e-11	7.91343e-09	BAG3+/-	BAG3+/+
MYLIP	-1.40562	5.32037	71.7654	5.64033e-08	1.30235e-06	BAG3+/-	BAG3+/+
AL022068.1	-2.33972	5.46869	258.752	9.63757e-13	3.57213e-10	BAG3+/-	BAG3+/+
ID4	-1.4614	4.53485	72.1179	5.42922e-08	1.26948e-06	BAG3+/-	BAG3+/+
RIPOR2	-1.50046	3.45504	17.9776	0.000418498	0.00190125	BAG3+/-	BAG3+/+
HIST1H2AC	1.0262	4.65027	43.1314	2.37231e-06	2.78073e-05	BAG3+/-	BAG3+/+
BTN2A2	1.40351	3.39705	27.613	4.11105e-05	0.000276747	BAG3+/-	BAG3+/+
BRD2	1.12818	4.42024	32.9528	1.39736e-05	0.000114212	BAG3+/-	BAG3+/+
ITPR3	2.95582	4.28467	178.138	2.77503e-11	3.41736e-09	BAG3+/-	BAG3+/+
RPS10	-1.15882	4.17851	16.6118	0.000612046	0.00259891	BAG3+/-	BAG3+/+
DAAM2	-2.52656	6.33603	394.413	1.95903e-14	3.0156e-11	BAG3+/-	BAG3+/+
AL590999.1	-2.74277	3.87452	105.173	2.58888e-09	1.058e-07	BAG3+/-	BAG3+/+
OARD1	1.1316	3.80862	17.8505	0.000433289	0.00195731	BAG3+/-	BAG3+/+
RCAN2	-1.47755	4.35143	40.3266	3.74731e-06	3.96451e-05	BAG3+/-	BAG3+/+
BMP5	1.79441	4.6322	28.5011	3.40626e-05	0.000236721	BAG3+/-	BAG3+/+
RIMS1	-1.25661	4.81133	78.7708	2.71374e-08	7.16118e-07	BAG3+/-	BAG3+/+
CD109	-1.33921	6.3714	126.872	5.32547e-10	2.99915e-08	BAG3+/-	BAG3+/+
AL357507.1	-2.12552	4.22254	17.2367	0.000513355	0.00224496	BAG3+/-	BAG3+/+
COL12A1	-1.25937	8.23044	21.3795	0.000172691	0.000924621	BAG3+/-	BAG3+/+
FILIP1	-1.64314	5.05838	132.117	3.76533e-10	2.30956e-08	BAG3+/-	BAG3+/+
MEI4	-1.63433	4.75543	80.757	2.22667e-08	6.01332e-07	BAG3+/-	BAG3+/+
NT5E	1.38391	6.07646	62.7194	1.58615e-07	3.0268e-06	BAG3+/-	BAG3+/+
SNHG5	1.05702	4.59964	18.9239	0.000324413	0.00153813	BAG3+/-	BAG3+/+
AKIRIN2	1.03485	4.05216	13.6429	0.00148134	0.00537799	BAG3+/-	BAG3+/+
BACH2	-2.01435	7.53878	397.621	1.8162e-14	3.0156e-11	BAG3+/-	BAG3+/+
EPHA7	-1.78995	5.71109	151.032	1.18381e-10	9.11138e-09	BAG3+/-	BAG3+/+
AL591519.1	-2.40766	3.44663	26.192	5.5983e-05	0.000359818	BAG3+/-	BAG3+/+
LIN28B	1.39473	6.6678	82.2084	1.93178e-08	5.37986e-07	BAG3+/-	BAG3+/+
BVES-AS1	1.17103	4.28607	49.4616	9.09282e-07	1.27027e-05	BAG3+/-	BAG3+/+
POPDC3	1.09994	4.45916	41.1087	3.29161e-06	3.62784e-05	BAG3+/-	BAG3+/+
CRYBG1	1.35527	3.3879	12.224	0.00233316	0.00786751	BAG3+/-	BAG3+/+
SOBP	1.24163	5.41816	33.7704	1.19664e-05	0.000100292	BAG3+/-	BAG3+/+
AMD1	1.10754	4.87399	29.8211	2.59275e-05	0.000190658	BAG3+/-	BAG3+/+
Z99496.2	-1.53448	5.09572	114.393	1.28129e-09	6.13159e-08	BAG3+/-	BAG3+/+
PKIB	1.58897	7.32907	191.143	1.48331e-11	2.20965e-09	BAG3+/-	BAG3+/+
AL512283.2	1.57237	4.88807	108.639	1.97543e-09	8.68812e-08	BAG3+/-	BAG3+/+
NKAIN2	-1.53982	8.30449	142.45	1.96753e-10	1.35613e-08	BAG3+/-	BAG3+/+
RNF217-AS1	-1.03694	6.31432	96.3469	5.34183e-09	1.87594e-07	BAG3+/-	BAG3+/+
SOGA3	1.8449	4.992	57.2304	3.14789e-07	5.29579e-06	BAG3+/-	BAG3+/+
LAMA2	-1.26358	6.5926	104.001	2.84154e-09	1.14604e-07	BAG3+/-	BAG3+/+
AL356124.1	-1.67054	7.31121	274.003	5.70832e-13	2.37162e-10	BAG3+/-	BAG3+/+
ARHGAP18	-1.63289	7.85176	299.966	2.48479e-13	1.43434e-10	BAG3+/-	BAG3+/+
SGK1	-1.10651	6.73943	97.787	4.72873e-09	1.69309e-07	BAG3+/-	BAG3+/+
AL078590.2	-1.41894	3.61844	47.7667	1.16478e-06	1.55237e-05	BAG3+/-	BAG3+/+
AL356234.2	1.83045	3.32677	38.6847	4.94808e-06	4.94059e-05	BAG3+/-	BAG3+/+
CITED2	-2.13201	3.84036	40.4099	3.69562e-06	3.92331e-05	BAG3+/-	BAG3+/+
SAMD5	-2.2318	6.6161	31.8403	1.73267e-05	0.000136661	BAG3+/-	BAG3+/+
AL033504.1	-2.36875	5.93962	48.9697	9.76396e-07	1.34352e-05	BAG3+/-	BAG3+/+
FBXO5	1.53187	5.75847	32.9394	1.40095e-05	0.000114405	BAG3+/-	BAG3+/+
AL080276.2	1.01785	4.32658	21.9323	0.000150677	0.000823233	BAG3+/-	BAG3+/+
Z94721.1	1.06629	5.472	19.7981	0.000257936	0.00127762	BAG3+/-	BAG3+/+
AC060834.2	-1.52297	3.39325	29.0699	3.02551e-05	0.000215282	BAG3+/-	BAG3+/+
DGKB	-1.09359	6.45347	55.4319	3.98371e-07	6.3767e-06	BAG3+/-	BAG3+/+
CDCA7L	-1.22946	4.08673	16.7263	0.000592499	0.00253354	BAG3+/-	BAG3+/+
FAM126A	1.11498	6.7203	98.3407	4.51397e-09	1.661e-07	BAG3+/-	BAG3+/+
NFE2L3	2.09868	4.62008	98.2352	4.55406e-09	1.6691e-07	BAG3+/-	BAG3+/+
HOTAIRM1	2.39463	4.48961	121.259	7.82743e-10	4.17885e-08	BAG3+/-	BAG3+/+
HOXA-AS2	2.38425	3.30491	18.46	0.000367235	0.00170185	BAG3+/-	BAG3+/+
ZNRF2	-1.2454	3.7579	23.6654	9.94703e-05	0.000582936	BAG3+/-	BAG3+/+
ELMO1	-1.16764	4.06464	31.0806	2.01244e-05	0.00015515	BAG3+/-	BAG3+/+
AMPH	-1.32856	4.97354	49.9961	8.42064e-07	1.19101e-05	BAG3+/-	BAG3+/+
INHBA	1.27928	7.41092	206.434	7.45095e-12	1.31212e-09	BAG3+/-	BAG3+/+
AEBP1	-1.95778	4.90963	81.7767	2.01471e-08	5.5789e-07	BAG3+/-	BAG3+/+
ZNF680	3.37894	4.60078	152.234	1.10476e-10	8.72102e-09	BAG3+/-	BAG3+/+
ZNF107	1.22649	5.04615	43.5828	2.20839e-06	2.61345e-05	BAG3+/-	BAG3+/+
ZNF138	1.01578	5.21416	42.259	2.72853e-06	3.11887e-05	BAG3+/-	BAG3+/+
AC073349.4	2.07492	4.35562	48.5929	1.03152e-06	1.40105e-05	BAG3+/-	BAG3+/+
ZNF273	1.81527	3.32523	17.4859	0.000479026	0.00212808	BAG3+/-	BAG3+/+
LINC00174	1.06539	6.67191	105.687	2.48598e-09	1.02502e-07	BAG3+/-	BAG3+/+
GALNT17	1.67401	4.95545	55.6652	3.86263e-07	6.21519e-06	BAG3+/-	BAG3+/+
STX1A	1.02178	4.02436	30.4796	2.26916e-05	0.000171928	BAG3+/-	BAG3+/+
LAT2	1.37137	3.63135	14.8715	0.00101706	0.00395683	BAG3+/-	BAG3+/+
RFC2	1.43127	3.61196	13.5949	0.00150373	0.00544858	BAG3+/-	BAG3+/+
HSPB1	-1.02165	4.85541	52.4895	5.93102e-07	8.8639e-06	BAG3+/-	BAG3+/+
DBF4	1.4696	5.5798	34.1833	1.10753e-05	9.3845e-05	BAG3+/-	BAG3+/+
PEG10	1.83652	6.02156	23.0632	0.000114678	0.000655833	BAG3+/-	BAG3+/+
TRIM4	-3.60255	3.68435	41.0619	3.31709e-06	3.64984e-05	BAG3+/-	BAG3+/+
EPHB4	-1.06714	4.69957	45.6562	1.59993e-06	2.01321e-05	BAG3+/-	BAG3+/+
NAMPT	1.03012	5.51905	47.152	1.27624e-06	1.66959e-05	BAG3+/-	BAG3+/+
CBLL1	1.00482	4.11919	23.5949	0.00010113	0.000588552	BAG3+/-	BAG3+/+
IMMP2L	-1.06037	8.08476	129.302	4.52823e-10	2.6379e-08	BAG3+/-	BAG3+/+
LRRN3	-1.74905	3.72543	18.6465	0.000349312	0.00163354	BAG3+/-	BAG3+/+
FOXP2	-1.91698	5.0075	109.1	1.90675e-09	8.4667e-08	BAG3+/-	BAG3+/+
CAV1	1.14583	6.31393	41.4821	3.09587e-06	3.4575e-05	BAG3+/-	BAG3+/+
CFTR	1.21832	4.83998	73.6091	4.6275e-08	1.12305e-06	BAG3+/-	BAG3+/+
CTTNBP2	1.27147	5.85637	57.834	2.91232e-07	5.0073e-06	BAG3+/-	BAG3+/+
CPED1	-1.67298	4.47663	39.9055	4.02116e-06	4.20605e-05	BAG3+/-	BAG3+/+
AC004594.1	-1.09656	3.9339	29.6517	2.684e-05	0.0001955	BAG3+/-	BAG3+/+
TMEM209	1.11388	4.51383	30.3186	2.34395e-05	0.000176006	BAG3+/-	BAG3+/+
MEST	-1.03947	6.82946	54.0221	4.81084e-07	7.41786e-06	BAG3+/-	BAG3+/+
AC009518.1	1.71046	3.66772	50.6246	7.69934e-07	1.10938e-05	BAG3+/-	BAG3+/+
CALD1	-1.03274	10.5693	79.0803	2.63066e-08	7.00196e-07	BAG3+/-	BAG3+/+
AC083870.1	-1.08338	9.54297	45.9663	1.52603e-06	1.93339e-05	BAG3+/-	BAG3+/+
CYREN	1.45836	3.64774	30.0526	2.47355e-05	0.000184396	BAG3+/-	BAG3+/+
AC009264.1	-1.21721	7.38332	103.127	3.04782e-09	1.21335e-07	BAG3+/-	BAG3+/+
CHRM2	-1.25838	7.26844	110.088	1.76822e-09	7.9278e-08	BAG3+/-	BAG3+/+
DENND2A	1.09401	6.9495	57.192	3.16356e-07	5.30285e-06	BAG3+/-	BAG3+/+
TCAF1	-1.00792	5.60122	69.3554	7.35128e-08	1.60512e-06	BAG3+/-	BAG3+/+
AC004889.1	-1.35134	4.72376	70.2958	6.62359e-08	1.47056e-06	BAG3+/-	BAG3+/+
OR2A1-AS1	-1.54103	3.5078	41.157	3.26552e-06	3.60339e-05	BAG3+/-	BAG3+/+
CNTNAP2	-1.03664	6.5594	48.6123	1.02859e-06	1.39913e-05	BAG3+/-	BAG3+/+
ACTR3C	2.70089	3.41978	16.7262	0.000592512	0.00253354	BAG3+/-	BAG3+/+
XRCC2	1.02353	4.77036	11.8054	0.00267963	0.00879498	BAG3+/-	BAG3+/+
LINC01006	-1.21969	4.98655	72.0924	5.44416e-08	1.26975e-06	BAG3+/-	BAG3+/+
AGPAT5	1.02223	5.36917	16.2142	0.000685685	0.00285141	BAG3+/-	BAG3+/+
AC022784.1	1.93458	5.92269	137.003	2.7553e-10	1.79211e-08	BAG3+/-	BAG3+/+
AC021242.2	1.92013	3.28404	41.3253	3.17646e-06	3.52237e-05	BAG3+/-	BAG3+/+
CSGALNACT1	1.84157	3.912	24.3165	8.54914e-05	0.000514397	BAG3+/-	BAG3+/+
SLC25A37	1.05249	7.37093	108.089	2.06116e-09	9.02222e-08	BAG3+/-	BAG3+/+
STC1	1.68088	5.11565	19.7456	0.000261477	0.00129006	BAG3+/-	BAG3+/+
DOCK5	1.0524	7.95594	70.6042	6.40254e-08	1.43181e-06	BAG3+/-	BAG3+/+
ESCO2	1.10806	5.09697	13.4346	0.00158127	0.00568274	BAG3+/-	BAG3+/+
FBXO16	1.01306	4.56451	16.8673	0.000569355	0.00245957	BAG3+/-	BAG3+/+
FZD3	1.24359	3.68033	21.8598	0.00015338	0.000835762	BAG3+/-	BAG3+/+
DUSP4	1.17169	5.73403	77.9295	2.95456e-08	7.63871e-07	BAG3+/-	BAG3+/+
NRG1	-1.42975	7.43825	161.605	6.55077e-11	5.9769e-09	BAG3+/-	BAG3+/+
UNC5D	-5.08918	4.5595	160.46	6.97264e-11	6.16049e-09	BAG3+/-	BAG3+/+
ADGRA2	-1.72665	5.65655	186.148	1.87789e-11	2.58868e-09	BAG3+/-	BAG3+/+
RAB11FIP1	-1.21508	4.56964	40.5392	3.61693e-06	3.88894e-05	BAG3+/-	BAG3+/+
EIF4EBP1	-1.20198	4.02493	18.2643	0.000387144	0.00177982	BAG3+/-	BAG3+/+
ASH2L	-1.20137	6.22883	98.7081	4.37743e-09	1.63124e-07	BAG3+/-	BAG3+/+
FGFR1	1.07678	6.4153	93.9752	6.55174e-09	2.209e-07	BAG3+/-	BAG3+/+
SFRP1	1.18933	6.3224	56.8555	3.30472e-07	5.48682e-06	BAG3+/-	BAG3+/+
GINS4	1.50842	3.47997	11.8356	0.00265287	0.00872575	BAG3+/-	BAG3+/+
PLAT	1.25708	5.91389	95.4899	5.74803e-09	2.00335e-07	BAG3+/-	BAG3+/+
CHCHD7	1.25643	4.01534	42.9884	2.42702e-06	2.82673e-05	BAG3+/-	BAG3+/+
LINC00968	-1.18018	3.28686	21.8351	0.00015431	0.00083984	BAG3+/-	BAG3+/+
AC027698.1	-1.04388	5.91733	27.2225	4.4707e-05	0.000297703	BAG3+/-	BAG3+/+
TOX	-2.4943	5.56386	163.752	5.83402e-11	5.61281e-09	BAG3+/-	BAG3+/+
CYP7B1	-3.10554	3.34201	28.6186	3.32351e-05	0.000232018	BAG3+/-	BAG3+/+
LINC01592	-1.37274	5.70119	85.7023	1.3836e-08	4.10899e-07	BAG3+/-	BAG3+/+
CRISPLD1	-1.00505	4.96578	43.3538	2.28991e-06	2.7011e-05	BAG3+/-	BAG3+/+
STMN2	-2.40919	3.51501	78.7088	2.73075e-08	7.18553e-07	BAG3+/-	BAG3+/+
ZNF704	-1.42732	5.51433	91.4301	8.19624e-09	2.65616e-07	BAG3+/-	BAG3+/+
AC060765.2	1.15209	5.95594	98.0041	4.64322e-09	1.68562e-07	BAG3+/-	BAG3+/+
AC060765.1	1.1251	5.79384	77.6747	3.03206e-08	7.80059e-07	BAG3+/-	BAG3+/+
CA1	-1.04554	3.78296	18.6317	0.000350699	0.0016392	BAG3+/-	BAG3+/+
TMEM64	-1.06299	4.59617	29.8879	2.55774e-05	0.000189138	BAG3+/-	BAG3+/+
OTUD6B-AS1	1.0903	3.79169	14.5017	0.00113712	0.00432554	BAG3+/-	BAG3+/+
BAALC	1.85331	5.41325	20.7945	0.000199928	0.00104265	BAG3+/-	BAG3+/+
RIMS2	1.0029	6.87709	23.5966	0.000101089	0.000588552	BAG3+/-	BAG3+/+
PKHD1L1	-1.66363	4.64998	118.174	9.73731e-10	4.88911e-08	BAG3+/-	BAG3+/+
DEPTOR	-1.84201	4.02976	96.7425	5.16512e-09	1.8208e-07	BAG3+/-	BAG3+/+
COL14A1	-1.44146	2.9021	12.0156	0.00249903	0.00830551	BAG3+/-	BAG3+/+
SNTB1	-2.84858	6.36039	110.495	1.71433e-09	7.76153e-08	BAG3+/-	BAG3+/+
AC104958.1	-2.63419	2.77371	23.6483	9.9872e-05	0.000584406	BAG3+/-	BAG3+/+
PCAT1	-1.47531	6.20723	118.14	9.76125e-10	4.88911e-08	BAG3+/-	BAG3+/+
CASC19	-1.50179	4.99662	114.549	1.2666e-09	6.09286e-08	BAG3+/-	BAG3+/+
NDRG1	1.88319	4.16985	45.324	1.68353e-06	2.10122e-05	BAG3+/-	BAG3+/+
ST3GAL1	-1.48362	7.36357	206.426	7.45342e-12	1.31212e-09	BAG3+/-	BAG3+/+
KANK1	-1.13544	5.79642	57.6254	2.99146e-07	5.09763e-06	BAG3+/-	BAG3+/+
NFIB	-1.10861	7.98059	83.9395	1.63501e-08	4.70435e-07	BAG3+/-	BAG3+/+
C9orf92	1.68636	4.1577	68.4671	8.12034e-08	1.72017e-06	BAG3+/-	BAG3+/+
AL445623.2	-2.78603	5.52712	51.7345	6.58631e-07	9.70193e-06	BAG3+/-	BAG3+/+
ELAVL2	-1.9689	6.21933	44.8594	1.8086e-06	2.22724e-05	BAG3+/-	BAG3+/+
RECK	-1.28781	6.44228	118.019	9.84597e-10	4.88911e-08	BAG3+/-	BAG3+/+
GLIPR2	-1.43506	5.46955	81.7095	2.02797e-08	5.5789e-07	BAG3+/-	BAG3+/+
APBA1	-1.26125	5.66563	102.029	3.33044e-09	1.32017e-07	BAG3+/-	BAG3+/+
MAMDC2-AS1	1.33105	6.80554	39.6918	4.16854e-06	4.33993e-05	BAG3+/-	BAG3+/+
LINC01504	1.4395	3.19512	34.523	1.0397e-05	8.94939e-05	BAG3+/-	BAG3+/+
RORB	-2.24398	6.86567	131.986	3.79737e-10	2.30956e-08	BAG3+/-	BAG3+/+
GNA14	-1.12256	7.59956	89.7431	9.53523e-09	3.00571e-07	BAG3+/-	BAG3+/+
GNA14-AS1	-1.24138	7.80074	57.0384	3.22715e-07	5.38987e-06	BAG3+/-	BAG3+/+
FRMD3	-1.56944	5.73656	141.472	2.08844e-10	1.41829e-08	BAG3+/-	BAG3+/+
DAPK1	-1.39586	8.17936	238.856	1.99651e-12	5.58782e-10	BAG3+/-	BAG3+/+
S1PR3	1.42954	3.42695	15.665	0.000804065	0.00324011	BAG3+/-	BAG3+/+
OGN	1.17973	5.28109	14.3089	0.00120586	0.00453106	BAG3+/-	BAG3+/+
ECM2	1.06709	5.65122	14.4392	0.0011589	0.00439754	BAG3+/-	BAG3+/+
GABBR2	-1.5178	3.75402	34.4559	1.05273e-05	9.02786e-05	BAG3+/-	BAG3+/+
SMC2	1.23163	5.05056	11.954	0.00255049	0.00843407	BAG3+/-	BAG3+/+
SVEP1	-1.77577	6.96337	148.002	1.41212e-10	1.04339e-08	BAG3+/-	BAG3+/+
LPAR1	-2.20722	4.54837	85.9491	1.35194e-08	4.05408e-07	BAG3+/-	BAG3+/+
PRPF4	1.11725	3.77126	15.6999	0.000795899	0.00321703	BAG3+/-	BAG3+/+
COL27A1	1.6403	6.78833	200.555	9.65404e-12	1.62118e-09	BAG3+/-	BAG3+/+
2024-12-01	1.25246	10.8619	71.6617	5.70418e-08	1.31381e-06	BAG3+/-	BAG3+/+
TNC	1.43607	10.7507	154.397	9.76755e-11	7.91343e-09	BAG3+/-	BAG3+/+
CNTRL	1.16398	5.00446	15.427	0.000862234	0.00344297	BAG3+/-	BAG3+/+
STRBP	-1.03062	6.10432	76.0664	3.57621e-08	8.99997e-07	BAG3+/-	BAG3+/+
OLFML2A	3.50006	2.7182	29.5671	2.73089e-05	0.000198168	BAG3+/-	BAG3+/+
WDR34	2.0917	3.73	16.348	0.000659873	0.00276537	BAG3+/-	BAG3+/+
ABO	-1.47437	3.95417	43.5436	2.2221e-06	2.62447e-05	BAG3+/-	BAG3+/+
EGFL7	-1.75628	4.43073	101.226	3.55572e-09	1.39155e-07	BAG3+/-	BAG3+/+
PTGDS	-2.72235	3.68542	137.637	2.64781e-10	1.7468e-08	BAG3+/-	BAG3+/+
DPP7	-1.62881	4.1055	68.9386	7.70167e-08	1.6581e-06	BAG3+/-	BAG3+/+
ADARB2	2.02931	3.54173	36.8524	6.81364e-06	6.44783e-05	BAG3+/-	BAG3+/+
MANCR	1.26386	4.5371	42.1175	2.79172e-06	3.16761e-05	BAG3+/-	BAG3+/+
NET1	1.49885	6.42916	54.0868	4.76897e-07	7.3903e-06	BAG3+/-	BAG3+/+
PRKCQ	-1.97282	3.60332	61.9964	1.73133e-07	3.25674e-06	BAG3+/-	BAG3+/+
LINC00710	-1.15464	4.29172	31.771	1.75633e-05	0.000138055	BAG3+/-	BAG3+/+
CELF2-AS2	-1.15853	5.39475	57.7725	2.9354e-07	5.02993e-06	BAG3+/-	BAG3+/+
SUV39H2	1.10343	3.86156	12.3608	0.00223098	0.00758666	BAG3+/-	BAG3+/+
DCLRE1C	1.05994	5.8094	25.1988	6.98895e-05	0.000434095	BAG3+/-	BAG3+/+
ITGA8	-2.57053	5.62819	283.045	4.23834e-13	1.95727e-10	BAG3+/-	BAG3+/+
PTER	-1.78926	3.65612	45.2777	1.69555e-06	2.11053e-05	BAG3+/-	BAG3+/+
HACD1	-1.26755	6.15313	129.259	4.5412e-10	2.6379e-08	BAG3+/-	BAG3+/+
PLXDC2	-1.14413	8.60994	114.62	1.26006e-09	6.09286e-08	BAG3+/-	BAG3+/+
GPR158	-1.83592	7.39261	118.761	9.33803e-10	4.81821e-08	BAG3+/-	BAG3+/+
MASTL	1.04745	4.67082	12.0554	0.00246634	0.00822352	BAG3+/-	BAG3+/+
AL138760.1	-1.0327	4.33534	28.908	3.1289e-05	0.000220936	BAG3+/-	BAG3+/+
BICC1	-1.04041	8.13912	108.828	1.94704e-09	8.60426e-08	BAG3+/-	BAG3+/+
CDK1	1.26725	5.14332	18.1043	0.000404308	0.00184587	BAG3+/-	BAG3+/+
ARID5B	-1.1662	7.82874	130.453	4.19742e-10	2.48509e-08	BAG3+/-	BAG3+/+
AC013287.1	1.00983	3.9772	26.6449	5.06807e-05	0.000330337	BAG3+/-	BAG3+/+
MCU	-1.43827	7.63815	221.799	3.90434e-12	8.58583e-10	BAG3+/-	BAG3+/+
PLAU	1.92631	4.95924	49.3163	9.28561e-07	1.2916e-05	BAG3+/-	BAG3+/+
ZNF503	-1.21233	4.42523	41.6586	3.00789e-06	3.38378e-05	BAG3+/-	BAG3+/+
ANXA11	-1.02244	5.20651	43.0294	2.41119e-06	2.81895e-05	BAG3+/-	BAG3+/+
RNLS	-1.46888	4.60205	60.5459	2.06883e-07	3.80632e-06	BAG3+/-	BAG3+/+
ACTA2	-1.71958	4.71239	66.4054	1.02705e-07	2.11266e-06	BAG3+/-	BAG3+/+
KIF20B	1.57798	6.52076	44.7802	1.83094e-06	2.24552e-05	BAG3+/-	BAG3+/+
KIF11	1.17667	5.91784	30.1818	2.40966e-05	0.000180207	BAG3+/-	BAG3+/+
CEP55	1.08021	5.18114	19.2163	0.000300275	0.00144445	BAG3+/-	BAG3+/+
ARHGAP19	2.07164	5.0684	35.7746	8.26618e-06	7.48372e-05	BAG3+/-	BAG3+/+
SORCS1	-1.25873	7.98323	188.04	1.71623e-11	2.43863e-09	BAG3+/-	BAG3+/+
LINC01435	1.89603	6.8849	242.213	1.75883e-12	5.24018e-10	BAG3+/-	BAG3+/+
AL353740.1	2.71935	3.95865	67.5103	9.04928e-08	1.88241e-06	BAG3+/-	BAG3+/+
ZDHHC6	1.00435	4.68302	34.1049	1.12387e-05	9.51426e-05	BAG3+/-	BAG3+/+
BAG3	1.45711	4.79127	67.5412	9.0175e-08	1.88004e-06	BAG3+/-	BAG3+/+
TACC2	1.4697	6.08825	107.504	2.15658e-09	9.30758e-08	BAG3+/-	BAG3+/+
HTRA1	1.24162	6.0734	147.113	1.48802e-10	1.09074e-08	BAG3+/-	BAG3+/+
BUB3	1.12367	4.94084	31.8805	1.71911e-05	0.000135823	BAG3+/-	BAG3+/+
MKI67	1.18561	5.88855	21.7129	0.000159017	0.000859883	BAG3+/-	BAG3+/+
IFITM3	-1.83766	6.02427	197.47	1.10902e-11	1.82908e-09	BAG3+/-	BAG3+/+
RRM1	1.16664	4.9916	19.3892	0.000286946	0.00139486	BAG3+/-	BAG3+/+
TRIM6	1.26821	4.34157	27.8974	3.86922e-05	0.00026393	BAG3+/-	BAG3+/+
SBF2-AS1	-1.04891	4.9104	35.03	9.46843e-06	8.297e-05	BAG3+/-	BAG3+/+
AC011092.2	-1.09396	7.39233	80.942	2.18646e-08	5.95697e-07	BAG3+/-	BAG3+/+
AC100763.1	-1.05903	4.91906	30.761	2.14471e-05	0.000163978	BAG3+/-	BAG3+/+
AMPD3	2.01573	3.6636	35.339	8.94747e-06	7.96164e-05	BAG3+/-	BAG3+/+
GAS2	-1.65176	4.8592	118.43	9.56064e-10	4.87857e-08	BAG3+/-	BAG3+/+
BBOX1	2.30137	5.45608	66.5939	1.005e-07	2.07191e-06	BAG3+/-	BAG3+/+
BBOX1-AS1	1.78753	6.68098	141.854	2.04032e-10	1.39588e-08	BAG3+/-	BAG3+/+
CCDC34	1.32917	3.8601	12.4401	0.00217396	0.00742568	BAG3+/-	BAG3+/+
KIF18A	1.03267	6.89495	39.7329	4.13975e-06	4.31544e-05	BAG3+/-	BAG3+/+
DCDC1	-1.29236	4.35917	54.657	4.41701e-07	6.9028e-06	BAG3+/-	BAG3+/+
WT1-AS	-1.10285	3.48412	26.6662	5.0445e-05	0.000329033	BAG3+/-	BAG3+/+
KIAA1549L	1.0699	7.24464	107.574	2.14491e-09	9.30067e-08	BAG3+/-	BAG3+/+
NAT10	1.02212	4.81312	40.4431	3.6752e-06	3.91962e-05	BAG3+/-	BAG3+/+
CD44-AS1	1.38612	4.32642	33.4698	1.26647e-05	0.00010519	BAG3+/-	BAG3+/+
LDLRAD3	-1.00992	6.20055	33.0476	1.3723e-05	0.000112463	BAG3+/-	BAG3+/+
PRR5L	1.67864	5.58589	168.722	4.48414e-11	4.65343e-09	BAG3+/-	BAG3+/+
LRRC4C	-1.59817	6.87316	93.9724	6.55334e-09	2.209e-07	BAG3+/-	BAG3+/+
TSPAN18	-1.39529	3.81776	44.381	1.94821e-06	2.3552e-05	BAG3+/-	BAG3+/+
TP53I11	-1.03424	3.55078	17.4701	0.000481125	0.00213237	BAG3+/-	BAG3+/+
SERPING1	-2.28327	3.4279	29.7027	2.65619e-05	0.00019457	BAG3+/-	BAG3+/+
MED19	1.04886	4.07945	18.303	0.000383118	0.00176483	BAG3+/-	BAG3+/+
GLYATL2	1.26069	5.37612	16.6417	0.00060688	0.00258183	BAG3+/-	BAG3+/+
CBLIF	1.14195	3.46468	20.3222	0.000225396	0.00114697	BAG3+/-	BAG3+/+
INCENP	1.45006	4.2888	19.2924	0.000294327	0.0014225	BAG3+/-	BAG3+/+
POLA2	1.54175	4.71164	23.1925	0.000111208	0.000640749	BAG3+/-	BAG3+/+
CD248	-1.74303	4.36476	82.4342	1.88988e-08	5.29957e-07	BAG3+/-	BAG3+/+
TMEM134	1.30768	3.85498	34.787	9.90146e-06	8.57075e-05	BAG3+/-	BAG3+/+
DDIAS	1.45561	3.60598	16.1661	0.00069524	0.00288099	BAG3+/-	BAG3+/+
NAALAD2	-1.31525	4.88795	44.3661	1.95275e-06	2.35759e-05	BAG3+/-	BAG3+/+
FAT3	1.47128	8.93868	224.007	3.57022e-12	8.04258e-10	BAG3+/-	BAG3+/+
MRE11	1.31332	5.43212	36.9639	6.68029e-06	6.34765e-05	BAG3+/-	BAG3+/+
CNTN5	-1.03099	5.57667	44.7723	1.83318e-06	2.24552e-05	BAG3+/-	BAG3+/+
AP002961.1	1.13533	4.82426	37.7225	5.84566e-06	5.71148e-05	BAG3+/-	BAG3+/+
GRIA4	-1.35229	3.94969	39.0385	4.65732e-06	4.73734e-05	BAG3+/-	BAG3+/+
DIXDC1	1.99883	5.71561	174.453	3.33906e-11	3.69844e-09	BAG3+/-	BAG3+/+
AP002518.2	-2.18207	7.94956	210.082	6.36619e-12	1.25102e-09	BAG3+/-	BAG3+/+
NNMT	-2.55698	6.51028	295.389	2.86267e-13	1.46887e-10	BAG3+/-	BAG3+/+
BUD13	1.08561	4.10092	16.6454	0.000606241	0.00258149	BAG3+/-	BAG3+/+
TAGLN	-1.23266	7.23393	67.637	8.91975e-08	1.87234e-06	BAG3+/-	BAG3+/+
THY1	-1.11354	5.46388	35.2222	9.14056e-06	8.07868e-05	BAG3+/-	BAG3+/+
OAF	1.63088	4.70918	22.8089	0.000121856	0.000691738	BAG3+/-	BAG3+/+
SORL1	1.56967	6.61755	142.678	1.94058e-10	1.34761e-08	BAG3+/-	BAG3+/+
CLMP	1.23653	7.08411	131.972	3.80091e-10	2.30956e-08	BAG3+/-	BAG3+/+
ROBO3	-1.50372	4.09802	44.1412	2.02263e-06	2.41981e-05	BAG3+/-	BAG3+/+
CCDC15	1.12123	3.87134	12.7319	0.00197785	0.00685457	BAG3+/-	BAG3+/+
AP001007.1	1.38218	3.75853	17.1278	0.000529214	0.00230558	BAG3+/-	BAG3+/+
DCPS	1.43301	3.66504	12.5552	0.00209416	0.00719556	BAG3+/-	BAG3+/+
ST3GAL4	1.00438	5.28864	20.1893	0.000233194	0.0011821	BAG3+/-	BAG3+/+
KIRREL3	1.2144	5.95891	40.6565	3.54709e-06	3.83169e-05	BAG3+/-	BAG3+/+
LINC02725	1.2232	3.55622	26.3224	5.43958e-05	0.000351574	BAG3+/-	BAG3+/+
AP003025.2	-5.31672	2.55153	12.591	0.00236822	0.00796416	BAG3+/-	BAG3+/+
NCAPD3	1.31093	5.93221	44.6088	1.88032e-06	2.29717e-05	BAG3+/-	BAG3+/+
WNT5B	1.19764	7.61787	46.5939	1.38769e-06	1.79664e-05	BAG3+/-	BAG3+/+
RAD51AP1	1.31202	4.8408	13.8658	0.00138203	0.00507935	BAG3+/-	BAG3+/+
CD9	1.1815	4.5089	41.3948	3.14046e-06	3.49461e-05	BAG3+/-	BAG3+/+
LTBR	-2.27423	3.58847	94.408	1.73986e-08	4.95968e-07	BAG3+/-	BAG3+/+
SLC2A14	1.02728	3.84801	17.6491	0.000457923	0.00204713	BAG3+/-	BAG3+/+
SLC2A3	-1.17782	7.09063	105.745	2.47465e-09	1.02502e-07	BAG3+/-	BAG3+/+
KLRF2	-2.67817	3.37765	72.068	5.45853e-08	1.2699e-06	BAG3+/-	BAG3+/+
CLEC2A	-2.63881	3.54672	85.8264	1.36758e-08	4.07452e-07	BAG3+/-	BAG3+/+
H2AFJ	1.31341	4.18658	28.4342	3.45444e-05	0.000239169	BAG3+/-	BAG3+/+
PIK3C2G	1.31406	5.05721	35.3388	8.9478e-06	7.96164e-05	BAG3+/-	BAG3+/+
RECQL	1.05532	4.9631	41.542	3.06569e-06	3.43557e-05	BAG3+/-	BAG3+/+
PTHLH	1.84297	6.07797	111.937	1.53768e-09	7.17271e-08	BAG3+/-	BAG3+/+
AC008011.2	1.77605	4.36145	72.3759	5.2802e-08	1.24589e-06	BAG3+/-	BAG3+/+
DDX11	1.63472	4.42653	23.5986	0.000101043	0.000588552	BAG3+/-	BAG3+/+
CPNE8	-1.41056	7.87483	81.5917	2.05145e-08	5.6223e-07	BAG3+/-	BAG3+/+
ADAMTS20	1.14455	6.07492	14.4073	0.00117023	0.00442961	BAG3+/-	BAG3+/+
AMIGO2	-1.20217	6.58395	120.587	8.20518e-10	4.35535e-08	BAG3+/-	BAG3+/+
GALNT6	1.8605	3.59637	58.0077	2.84818e-07	4.91697e-06	BAG3+/-	BAG3+/+
TIMELESS	1.93261	3.43038	12.6727	0.00201599	0.00697367	BAG3+/-	BAG3+/+
NEMP1	1.18058	5.06766	24.2567	8.66788e-05	0.000520372	BAG3+/-	BAG3+/+
SLC16A7	-1.06337	4.60153	30.7989	2.12853e-05	0.000163146	BAG3+/-	BAG3+/+
MSRB3	-1.1081	8.07322	91.9306	7.83992e-09	2.58605e-07	BAG3+/-	BAG3+/+
PTPRB	1.34094	5.4648	83.9405	1.63486e-08	4.70435e-07	BAG3+/-	BAG3+/+
LGR5	-2.66549	5.70793	191.192	1.47998e-11	2.20965e-09	BAG3+/-	BAG3+/+
E2F7	1.16763	6.37098	65.7786	1.10434e-07	2.24992e-06	BAG3+/-	BAG3+/+
LRRIQ1	-1.54493	3.97637	53.5415	5.13473e-07	7.85172e-06	BAG3+/-	BAG3+/+
MGAT4C	-1.46133	6.34403	46.5608	1.39464e-06	1.80153e-05	BAG3+/-	BAG3+/+
DCN	-1.69304	5.692	118.278	9.66513e-10	4.88911e-08	BAG3+/-	BAG3+/+
PLXNC1	-1.36883	3.87844	14.6098	0.00110046	0.00420863	BAG3+/-	BAG3+/+
NTN4	1.1185	4.62328	29.6925	2.6617e-05	0.00019457	BAG3+/-	BAG3+/+
ANO4	-2.4098	6.08366	256.569	1.04122e-12	3.57213e-10	BAG3+/-	BAG3+/+
PARPBP	1.13405	5.64873	26.2127	5.57276e-05	0.000358676	BAG3+/-	BAG3+/+
GLT8D2	1.29431	4.13783	20.5062	0.000215069	0.00110477	BAG3+/-	BAG3+/+
NFYB	1.00977	3.93119	15.0776	0.000956277	0.00375837	BAG3+/-	BAG3+/+
ALDH1L2	-1.31114	4.7645	42.2218	2.74498e-06	3.1261e-05	BAG3+/-	BAG3+/+
PPP1CC	1.21087	4.76641	33.0912	1.36092e-05	0.000111728	BAG3+/-	BAG3+/+
SH2B3	1.11278	5.70166	46.5881	1.38891e-06	1.79664e-05	BAG3+/-	BAG3+/+
TBX5	2.45736	4.17207	149.092	1.32483e-10	9.94806e-09	BAG3+/-	BAG3+/+
TBX3	1.24376	6.31495	60.7667	2.01308e-07	3.71856e-06	BAG3+/-	BAG3+/+
RFC5	1.15574	3.49903	12.0701	0.00245444	0.00818847	BAG3+/-	BAG3+/+
CIT	1.00337	7.01039	37.443	6.13889e-06	5.93704e-05	BAG3+/-	BAG3+/+
SETD1B	1.24202	3.7844	25.8252	6.07264e-05	0.000386117	BAG3+/-	BAG3+/+
PITPNM2	1.37319	5.8869	112.514	1.47277e-09	6.90483e-08	BAG3+/-	BAG3+/+
POLE	1.05184	4.92687	14.4044	0.00117124	0.0044298	BAG3+/-	BAG3+/+
FRY	-1.82415	6.4267	206.469	7.43965e-12	1.31212e-09	BAG3+/-	BAG3+/+
BRCA2	1.11142	5.64059	21.9437	0.000150258	0.00082166	BAG3+/-	BAG3+/+
EXOSC8	1.0629	5.36775	18.623	0.000351518	0.0016422	BAG3+/-	BAG3+/+
AL354696.2	1.02345	4.71027	21.8246	0.000154711	0.00084103	BAG3+/-	BAG3+/+
EPSTI1	-2.26949	3.84295	45.4865	1.64204e-06	2.05499e-05	BAG3+/-	BAG3+/+
DNAJC15	-1.29782	6.79298	82.1973	1.93386e-08	5.37986e-07	BAG3+/-	BAG3+/+
CPB2-AS1	1.40385	3.30019	15.3073	0.000893244	0.00354077	BAG3+/-	BAG3+/+
SERPINE3	1.07248	4.64349	29.1813	2.95658e-05	0.000211355	BAG3+/-	BAG3+/+
WDFY2	1.19075	7.14929	88.613	1.05665e-08	3.28593e-07	BAG3+/-	BAG3+/+
CKAP2	2.00615	5.74101	40.5593	3.60481e-06	3.88042e-05	BAG3+/-	BAG3+/+
AL442636.1	-3.82593	5.17532	309.854	1.84247e-13	1.2155e-10	BAG3+/-	BAG3+/+
DACH1	-2.41135	7.83589	354.87	5.24404e-14	6.05424e-11	BAG3+/-	BAG3+/+
AL162493.1	-5.33074	3.29796	173.542	3.49719e-11	3.80001e-09	BAG3+/-	BAG3+/+
LINC02336	-2.70809	3.52133	98.6252	4.40784e-09	1.63124e-07	BAG3+/-	BAG3+/+
FAM155A	-1.61451	9.76941	207.121	7.23198e-12	1.31212e-09	BAG3+/-	BAG3+/+
ARHGEF40	1.0223	5.75862	60.6205	2.04981e-07	3.77885e-06	BAG3+/-	BAG3+/+
NYNRIN	-1.44762	3.47608	33.3202	1.3029e-05	0.000107732	BAG3+/-	BAG3+/+
STXBP6	-1.7104	5.18414	43.9154	2.09559e-06	2.48777e-05	BAG3+/-	BAG3+/+
PRKD1	-1.18661	7.40022	97.8393	4.70796e-09	1.69309e-07	BAG3+/-	BAG3+/+
AL390800.1	-4.6058	2.9023	111.256	1.61852e-09	7.43713e-08	BAG3+/-	BAG3+/+
LINC02307	-1.99051	5.28374	202.322	8.9243e-12	1.52639e-09	BAG3+/-	BAG3+/+
AL356022.1	-2.15207	4.15352	126.025	5.63887e-10	3.1564e-08	BAG3+/-	BAG3+/+
MDGA2	-1.06993	10.4427	58.6762	2.61553e-07	4.61011e-06	BAG3+/-	BAG3+/+
AL358335.2	-4.52196	4.28505	250.412	1.29926e-12	4.1379e-10	BAG3+/-	BAG3+/+
POLE2	1.34001	5.24417	22.9053	0.000119078	0.000677218	BAG3+/-	BAG3+/+
WDHD1	1.13275	5.67584	29.2923	2.88963e-05	0.000206728	BAG3+/-	BAG3+/+
OTX2-AS1	1.05988	3.65796	17.0482	0.000541131	0.00235305	BAG3+/-	BAG3+/+
PRKCH	-1.61076	5.78952	106.605	2.31316e-09	9.75542e-08	BAG3+/-	BAG3+/+
AL359220.1	3.59737	3.51914	12.1649	0.00237894	0.00798687	BAG3+/-	BAG3+/+
SYNE2	-1.31566	6.09821	86.1863	1.32226e-08	3.99097e-07	BAG3+/-	BAG3+/+
LTBP2	1.59771	6.5842	174.432	3.34249e-11	3.69844e-09	BAG3+/-	BAG3+/+
AC013451.1	1.47881	4.91496	32.4634	1.53512e-05	0.000123936	BAG3+/-	BAG3+/+
ACYP1	1.37018	4.11978	26.0909	5.72485e-05	0.000367186	BAG3+/-	BAG3+/+
JDP2	-1.7407	3.81894	35.8791	8.11141e-06	7.38826e-05	BAG3+/-	BAG3+/+
AC008056.1	-1.6109	6.24309	121.384	7.75949e-10	4.16666e-08	BAG3+/-	BAG3+/+
DIO2	-1.64231	3.17735	17.7517	0.000445193	0.0019999	BAG3+/-	BAG3+/+
CEP128	1.08391	7.80277	74.3356	4.28498e-08	1.04976e-06	BAG3+/-	BAG3+/+
LINC02296	-1.68981	5.30403	99.7788	4.00482e-09	1.52216e-07	BAG3+/-	BAG3+/+
RPS6KA5	2.06828	5.90355	16.7494	0.000588631	0.00252044	BAG3+/-	BAG3+/+
DGLUCY	1.09349	5.23234	42.1477	2.77808e-06	3.1599e-05	BAG3+/-	BAG3+/+
CLMN	1.07447	4.17316	36.4037	7.38099e-06	6.86514e-05	BAG3+/-	BAG3+/+
BDKRB1	-1.33546	4.20706	55.3667	4.01832e-07	6.42096e-06	BAG3+/-	BAG3+/+
AL355102.4	-1.22145	5.58399	57.3041	3.118e-07	5.25509e-06	BAG3+/-	BAG3+/+
VRK1	1.39719	6.09219	47.9288	1.1372e-06	1.51999e-05	BAG3+/-	BAG3+/+
MEG3	2.24592	8.43913	510.483	1.73671e-15	8.02013e-12	BAG3+/-	BAG3+/+
AL117190.2	1.68214	4.71645	106.852	2.26897e-09	9.61295e-08	BAG3+/-	BAG3+/+
RTL1	2.3461	4.36355	97.2248	4.95833e-09	1.7546e-07	BAG3+/-	BAG3+/+
MEG8	2.30148	8.62283	520.06	1.45715e-15	8.02013e-12	BAG3+/-	BAG3+/+
CDCA4	2.09316	4.20264	26.4404	5.30028e-05	0.000343533	BAG3+/-	BAG3+/+
GPR132	1.01072	3.99208	12.0694	0.00245494	0.00818847	BAG3+/-	BAG3+/+
PWRN1	1.1548	5.43595	55.2856	4.06178e-07	6.4447e-06	BAG3+/-	BAG3+/+
LINC02256	-1.09746	5.02689	29.1047	3.00376e-05	0.000214229	BAG3+/-	BAG3+/+
ARHGAP11A	1.09853	5.55638	19.8755	0.000252818	0.00125878	BAG3+/-	BAG3+/+
SCG5	1.13463	6.09515	68.2836	8.28998e-08	1.75209e-06	BAG3+/-	BAG3+/+
FMN1	1.07184	6.99079	50.6051	7.72074e-07	1.1107e-05	BAG3+/-	BAG3+/+
C15orf41	-1.03094	6.92508	92.1245	7.70651e-09	2.55966e-07	BAG3+/-	BAG3+/+
AC013640.1	-1.74566	4.30224	65.5156	1.13865e-07	2.2912e-06	BAG3+/-	BAG3+/+
BMF	2.16578	3.47717	36.533	7.21233e-06	6.74905e-05	BAG3+/-	BAG3+/+
BUB1B	1.36209	6.05292	23.1932	0.000111189	0.000640749	BAG3+/-	BAG3+/+
CCDC9B	-1.34353	3.63497	35.4541	8.76166e-06	7.84135e-05	BAG3+/-	BAG3+/+
EHD4	1.36156	4.80203	20.013	0.000244002	0.00122478	BAG3+/-	BAG3+/+
SHC4	1.21027	4.69019	54.1571	4.72396e-07	7.33286e-06	BAG3+/-	BAG3+/+
GABPB1-AS1	1.05972	5.95806	78.6032	2.75994e-08	7.2417e-07	BAG3+/-	BAG3+/+
TMOD2	-1.00174	4.16908	31.324	1.9177e-05	0.000148839	BAG3+/-	BAG3+/+
PRTG	1.33758	6.6994	27.0523	4.63827e-05	0.000307531	BAG3+/-	BAG3+/+
PIF1	1.07582	5.07312	11.8603	0.00263109	0.00866647	BAG3+/-	BAG3+/+
ZWILCH	1.31484	4.78148	31.4951	1.85408e-05	0.000144387	BAG3+/-	BAG3+/+
SMAD6	-1.01095	5.85094	68.7582	7.85896e-08	1.68803e-06	BAG3+/-	BAG3+/+
CORO2B	1.57979	5.64712	109.296	1.87832e-09	8.38078e-08	BAG3+/-	BAG3+/+
PAQR5	-1.37563	4.1049	26.9299	4.76299e-05	0.000314221	BAG3+/-	BAG3+/+
AC027237.3	-1.13222	4.14502	19.1208	0.000307937	0.0014744	BAG3+/-	BAG3+/+
UBL7-AS1	1.26865	4.61079	15.8754	0.000756227	0.00308503	BAG3+/-	BAG3+/+
HOMER2	1.43348	3.71138	34.2377	1.09635e-05	9.32398e-05	BAG3+/-	BAG3+/+
TM6SF1	-1.22316	3.94717	27.5817	4.13866e-05	0.000278402	BAG3+/-	BAG3+/+
ALPK3	-1.23534	5.62999	77.5826	3.06064e-08	7.8136e-07	BAG3+/-	BAG3+/+
FANCI	1.22216	6.06883	35.7701	8.27293e-06	7.48372e-05	BAG3+/-	BAG3+/+
KIF7	1.22678	5.29217	13.9904	0.00132978	0.00491078	BAG3+/-	BAG3+/+
PRC1	1.26108	5.80525	32.1998	1.61549e-05	0.00012896	BAG3+/-	BAG3+/+
PRC1-AS1	1.25875	4.63693	13.477	0.00156031	0.00562054	BAG3+/-	BAG3+/+
SLCO3A1	-1.25649	6.95184	114.31	1.28908e-09	6.1371e-08	BAG3+/-	BAG3+/+
SYNM	1.18202	3.22666	12.5562	0.00209347	0.00719556	BAG3+/-	BAG3+/+
AC009041.2	-2.35964	3.30224	36.7013	6.99915e-06	6.58962e-05	BAG3+/-	BAG3+/+
SNHG19	1.2773	3.73395	29.4469	2.79911e-05	0.000202541	BAG3+/-	BAG3+/+
PGP	1.18377	5.34751	36.2825	7.54311e-06	6.98078e-05	BAG3+/-	BAG3+/+
PPL	1.07883	4.25473	32.2966	1.58545e-05	0.000127146	BAG3+/-	BAG3+/+
EMP2	2.09713	4.3821	16.7183	0.000593839	0.00253686	BAG3+/-	BAG3+/+
MIR193BHG	1.10352	4.85934	25.3086	6.81785e-05	0.000425183	BAG3+/-	BAG3+/+
FOPNL	1.4482	3.99358	29.3931	2.83028e-05	0.000203708	BAG3+/-	BAG3+/+
ABCC6	2.25177	2.81848	19.3263	0.000291715	0.0014121	BAG3+/-	BAG3+/+
XYLT1	1.1751	8.24619	52.0924	6.2663e-07	9.28981e-06	BAG3+/-	BAG3+/+
ACSM3	-1.49127	6.62862	42.0324	2.83046e-06	3.20563e-05	BAG3+/-	BAG3+/+
ACSM1	-1.43702	4.6241	33.206	1.33148e-05	0.000109702	BAG3+/-	BAG3+/+
THUMPD1	-1.5366	5.34004	44.5624	1.89393e-06	2.30769e-05	BAG3+/-	BAG3+/+
AC004381.1	-1.53315	3.04805	15.5549	0.000830407	0.00333463	BAG3+/-	BAG3+/+
ERI2	-1.04606	6.14448	16.2618	0.000676383	0.00281908	BAG3+/-	BAG3+/+
PRKCB	-2.83807	6.03103	440.414	6.97179e-15	2.14638e-11	BAG3+/-	BAG3+/+
KIF22	2.36161	4.30767	22.2688	0.000138807	0.000769889	BAG3+/-	BAG3+/+
AC009133.1	1.5308	3.17648	12.048	0.00247239	0.00823475	BAG3+/-	BAG3+/+
SHCBP1	1.14334	5.02259	18.2878	0.000384687	0.00177117	BAG3+/-	BAG3+/+
CRNDE	-1.03108	4.5909	22.0327	0.000147022	0.000807307	BAG3+/-	BAG3+/+
NDRG4	-1.34071	4.09086	32.4172	1.54889e-05	0.000124613	BAG3+/-	BAG3+/+
FHOD1	1.05802	4.50814	42.2514	2.73188e-06	3.11887e-05	BAG3+/-	BAG3+/+
AC009139.2	1.01717	3.8968	20.0209	0.00024351	0.00122365	BAG3+/-	BAG3+/+
C16orf74	1.07759	4.57452	50.935	7.36857e-07	1.06839e-05	BAG3+/-	BAG3+/+
SLC7A5	-1.10276	4.93181	36.3471	7.45622e-06	6.91422e-05	BAG3+/-	BAG3+/+
FANCA	1.11371	6.23676	38.7181	4.91982e-06	4.92836e-05	BAG3+/-	BAG3+/+
GAS8	2.11638	3.68573	67.6017	8.95562e-08	1.87439e-06	BAG3+/-	BAG3+/+
NXN	-1.37451	7.31536	151.536	1.14989e-10	9.00036e-09	BAG3+/-	BAG3+/+
MYO1C	-1.12933	4.66804	64.2158	1.32648e-07	2.61223e-06	BAG3+/-	BAG3+/+
RAP1GAP2	-1.14938	3.99417	35.7915	8.24084e-06	7.48372e-05	BAG3+/-	BAG3+/+
ITGAE	1.25121	4.2318	25.6549	6.30782e-05	0.000397673	BAG3+/-	BAG3+/+
CNTROB	1.06479	3.8727	11.6952	0.00278012	0.00907001	BAG3+/-	BAG3+/+
MYH10	-1.55452	7.4848	234.48	2.36111e-12	6.04521e-10	BAG3+/-	BAG3+/+
MYOCD	-1.00083	4.70575	17.879	0.000429921	0.00194645	BAG3+/-	BAG3+/+
AC005358.1	-1.28693	3.7739	27.5452	4.17112e-05	0.000280382	BAG3+/-	BAG3+/+
TNFAIP1	-1.13855	4.68286	56.3926	3.51036e-07	5.76899e-06	BAG3+/-	BAG3+/+
AC130324.2	1.2953	4.97488	15.9416	0.000741828	0.00303702	BAG3+/-	BAG3+/+
MYO1D	-1.31408	7.56694	136.05	2.9262e-10	1.87683e-08	BAG3+/-	BAG3+/+
AC079336.4	-1.42491	4.28053	43.131	2.37247e-06	2.78073e-05	BAG3+/-	BAG3+/+
AC025211.1	-1.65542	4.12067	70.0247	6.82486e-08	1.508e-06	BAG3+/-	BAG3+/+
CCL2	1.8399	3.3889	47.0249	1.30072e-06	1.69442e-05	BAG3+/-	BAG3+/+
ARHGAP23	-1.19422	5.47496	100.869	3.66101e-09	1.42072e-07	BAG3+/-	BAG3+/+
PSMC3IP	1.43072	3.69005	16.4569	0.000639635	0.00269265	BAG3+/-	BAG3+/+
AC068234.2	-1.4636	6.07792	194.359	1.27811e-11	2.00079e-09	BAG3+/-	BAG3+/+
HOXB-AS1	2.1321	3.86219	40.9819	3.36116e-06	3.68252e-05	BAG3+/-	BAG3+/+
EME1	2.07418	3.4939	17.7484	0.00044559	0.00200071	BAG3+/-	BAG3+/+
AC006270.1	1.24281	4.77948	61.9967	1.73126e-07	3.25674e-06	BAG3+/-	BAG3+/+
SNHG25	1.08849	4.4651	22.3581	0.000135834	0.000757585	BAG3+/-	BAG3+/+
PECAM1	1.73521	3.65325	56.8125	3.32323e-07	5.5006e-06	BAG3+/-	BAG3+/+
KPNA2	1.44772	5.13233	24.2688	8.64366e-05	0.000519407	BAG3+/-	BAG3+/+
MAP2K6	1.16388	5.97701	56.2527	3.57527e-07	5.85482e-06	BAG3+/-	BAG3+/+
AC002546.1	1.23761	3.81574	12.7804	0.00194715	0.00676085	BAG3+/-	BAG3+/+
LINC00511	2.19093	6.59601	122.59	7.13435e-10	3.85338e-08	BAG3+/-	BAG3+/+
LGALS3BP	-1.21435	4.41245	42.2969	2.71192e-06	3.10375e-05	BAG3+/-	BAG3+/+
FASN	-1.17982	4.66842	25.6783	6.27493e-05	0.00039614	BAG3+/-	BAG3+/+
COLEC12	-1.72779	5.21309	111.667	1.56917e-09	7.24641e-08	BAG3+/-	BAG3+/+
LINC00470	-1.06793	4.14389	19.2194	0.000300034	0.00144404	BAG3+/-	BAG3+/+
AP005262.2	-1.57499	3.43112	19.8915	0.000251776	0.00125494	BAG3+/-	BAG3+/+
MYL12B	-1.00754	5.40885	54.0669	4.78179e-07	7.39776e-06	BAG3+/-	BAG3+/+
LAMA1	-2.45931	5.30979	160.379	7.00358e-11	6.16049e-09	BAG3+/-	BAG3+/+
GNAL	1.29473	4.28169	41.4237	3.12566e-06	3.48234e-05	BAG3+/-	BAG3+/+
GATA6	-1.23523	6.90632	179.058	2.6512e-11	3.30898e-09	BAG3+/-	BAG3+/+
MAPRE2	-1.06231	6.42522	99.9664	3.9432e-09	1.51118e-07	BAG3+/-	BAG3+/+
INO80C	1.09421	3.9946	18.7898	0.000336194	0.00157939	BAG3+/-	BAG3+/+
MIR924HG	1.22294	3.29273	23.1977	0.000111072	0.000640749	BAG3+/-	BAG3+/+
SETBP1	1.26595	6.52345	89.8239	9.46587e-09	3.00436e-07	BAG3+/-	BAG3+/+
SLC14A2	2.4013	4.27201	89.7537	9.52615e-09	3.00571e-07	BAG3+/-	BAG3+/+
AC023421.2	-3.31395	3.66821	186.154	1.87736e-11	2.58868e-09	BAG3+/-	BAG3+/+
SLC14A1	-3.36476	4.80051	247.239	1.45921e-12	4.49242e-10	BAG3+/-	BAG3+/+
C18orf54	2.20227	3.86338	17.4427	0.000484793	0.00214237	BAG3+/-	BAG3+/+
ALPK2	-1.44131	7.27106	105.743	2.47488e-09	1.02502e-07	BAG3+/-	BAG3+/+
CCBE1	1.70802	5.69237	32.1858	1.61988e-05	0.000129199	BAG3+/-	BAG3+/+
PARD6G	-1.06378	4.43224	30.4034	2.30425e-05	0.000173873	BAG3+/-	BAG3+/+
PALM	-1.14565	4.25069	41.5107	3.08142e-06	3.44552e-05	BAG3+/-	BAG3+/+
CHAF1A	1.31803	4.77666	13.7652	0.00142591	0.00520132	BAG3+/-	BAG3+/+
SAFB2	1.18997	4.23853	28.2545	3.58755e-05	0.000246732	BAG3+/-	BAG3+/+
ANGPTL4	1.15428	6.53447	39.0584	4.64152e-06	4.72647e-05	BAG3+/-	BAG3+/+
PPAN	1.26438	3.67816	22.5518	0.00012962	0.000728208	BAG3+/-	BAG3+/+
DNMT1	1.3759	5.96851	47.1269	1.28103e-06	1.6735e-05	BAG3+/-	BAG3+/+
SLC44A2	-1.3093	4.97693	71.6341	5.72128e-08	1.31447e-06	BAG3+/-	BAG3+/+
SPC24	1.06304	4.57318	11.7424	0.0027366	0.00895333	BAG3+/-	BAG3+/+
CNN1	-1.27332	3.54907	40.6253	3.56555e-06	3.84264e-05	BAG3+/-	BAG3+/+
NFIX	-1.33692	3.68509	32.9074	1.40954e-05	0.000115005	BAG3+/-	BAG3+/+
ASF1B	1.45953	3.7876	11.4801	0.00298853	0.00963424	BAG3+/-	BAG3+/+
ZNF93	1.97313	4.36935	20.2644	0.000228753	0.00116086	BAG3+/-	BAG3+/+
ZNF90	1.69497	3.8139	15.9926	0.000730954	0.00300182	BAG3+/-	BAG3+/+
AC011447.3	1.952	5.43157	79.7831	2.45226e-08	6.56494e-07	BAG3+/-	BAG3+/+
ZNF737	1.08877	3.81888	23.7669	9.71336e-05	0.000571782	BAG3+/-	BAG3+/+
ZNF85	2.20262	3.75183	34.523	1.0397e-05	8.94939e-05	BAG3+/-	BAG3+/+
ZNF100	1.06343	4.5377	22.6042	0.000127996	0.000720835	BAG3+/-	BAG3+/+
ZNF730	1.4033	4.53302	16.4929	0.000633099	0.00267007	BAG3+/-	BAG3+/+
ZNF724	1.82521	3.41573	14.9045	0.00100704	0.0039311	BAG3+/-	BAG3+/+
WDR62	1.25092	5.26427	15.4777	0.000849458	0.00339992	BAG3+/-	BAG3+/+
ZNF850	-1.37519	4.57845	46.7828	1.34881e-06	1.74966e-05	BAG3+/-	BAG3+/+
BLVRB	-1.12073	4.40582	37.4677	6.11241e-06	5.91763e-05	BAG3+/-	BAG3+/+
SNRPA	1.27044	3.73671	16.5928	0.000615364	0.00260896	BAG3+/-	BAG3+/+
POU2F2	1.67732	3.54444	20.0314	0.000242854	0.00122101	BAG3+/-	BAG3+/+
CEACAM1	-1.01546	3.78898	26.2914	5.47684e-05	0.000353241	BAG3+/-	BAG3+/+
APOE	-2.10203	7.24505	301.396	2.3782e-13	1.43434e-10	BAG3+/-	BAG3+/+
SLC1A5	-1.17461	4.70641	49.2275	9.40566e-07	1.30436e-05	BAG3+/-	BAG3+/+
MEIS3	1.26963	5.0275	86.4169	1.29409e-08	3.93166e-07	BAG3+/-	BAG3+/+
KCNA7	1.33705	3.8997	34.5794	1.0289e-05	8.8729e-05	BAG3+/-	BAG3+/+
POLD1	1.97491	3.39704	16.8081	0.000578947	0.002494	BAG3+/-	BAG3+/+
CLEC11A	-3.34746	4.73771	124.11	6.42455e-10	3.50444e-08	BAG3+/-	BAG3+/+
CDC42EP5	-1.22616	3.73295	24.6612	7.89791e-05	0.000483223	BAG3+/-	BAG3+/+
IL11	1.26961	3.5542	14.7709	0.00104825	0.0040509	BAG3+/-	BAG3+/+
RNF24	-1.03666	7.31573	71.8691	5.57728e-08	1.29102e-06	BAG3+/-	BAG3+/+
MCM8	1.33611	4.63666	25.4492	6.60554e-05	0.000413058	BAG3+/-	BAG3+/+
SNAP25-AS1	1.36113	5.49442	23.9755	9.25212e-05	0.000549181	BAG3+/-	BAG3+/+
SNAP25	1.06822	4.4783	15.1512	0.00093556	0.00368636	BAG3+/-	BAG3+/+
SPTLC3	1.4348	3.42836	19.9437	0.000248402	0.00124214	BAG3+/-	BAG3+/+
MACROD2	-1.15239	7.99563	148.134	1.40123e-10	1.04339e-08	BAG3+/-	BAG3+/+
SNX5	1.0383	5.61793	31.7265	1.77171e-05	0.000139086	BAG3+/-	BAG3+/+
SLC24A3	-1.81955	3.87937	57.96	2.86565e-07	4.93789e-06	BAG3+/-	BAG3+/+
SYNDIG1	1.30611	6.54726	30.837	2.11242e-05	0.000162046	BAG3+/-	BAG3+/+
ABHD12	1.05613	5.72582	59.7146	2.29456e-07	4.15541e-06	BAG3+/-	BAG3+/+
GINS1	1.08642	5.06553	15.4211	0.000863745	0.00344752	BAG3+/-	BAG3+/+
MMP24	1.42185	5.14206	80.0555	2.38672e-08	6.42675e-07	BAG3+/-	BAG3+/+
CEP250	1.6264	5.493	51.9315	6.40799e-07	9.48464e-06	BAG3+/-	BAG3+/+
FO393401.1	1.28266	5.25431	34.1986	1.10438e-05	9.37508e-05	BAG3+/-	BAG3+/+
MYL9	-1.44334	6.40217	105.049	2.61442e-09	1.06242e-07	BAG3+/-	BAG3+/+
TGM2	1.05966	5.52383	51.8078	6.5194e-07	9.61872e-06	BAG3+/-	BAG3+/+
MYBL2	1.11574	4.10454	11.6025	0.0028679	0.00929728	BAG3+/-	BAG3+/+
TOX2	-2.21009	3.72165	78.2531	2.85926e-08	7.48106e-07	BAG3+/-	BAG3+/+
JPH2	-2.33537	4.71151	129.053	4.60353e-10	2.65739e-08	BAG3+/-	BAG3+/+
TTPAL	1.03028	4.16622	29.359	2.85017e-05	0.000204539	BAG3+/-	BAG3+/+
ADA	1.68816	3.85395	50.5078	7.82813e-07	1.12094e-05	BAG3+/-	BAG3+/+
PTGIS	-3.02353	5.63784	373.851	3.22864e-14	4.25995e-11	BAG3+/-	BAG3+/+
KCNG1	1.13745	4.98009	69.2644	7.42629e-08	1.6064e-06	BAG3+/-	BAG3+/+
AL391097.2	-1.46894	3.68287	46.7846	1.34846e-06	1.74966e-05	BAG3+/-	BAG3+/+
DOK5	-1.89379	5.20328	182.201	2.27187e-11	2.98559e-09	BAG3+/-	BAG3+/+
AURKA	1.61016	4.47403	15.578	0.000824796	0.00331353	BAG3+/-	BAG3+/+
APCDD1L	1.98279	4.64886	44.5816	1.88828e-06	2.30386e-05	BAG3+/-	BAG3+/+
APCDD1L-DT	1.6736	4.55031	23.1766	0.000111629	0.000642771	BAG3+/-	BAG3+/+
CDH4	1.2329	6.12826	57.7125	2.95812e-07	5.05948e-06	BAG3+/-	BAG3+/+
AP001347.1	1.05683	6.86744	33.9619	1.15436e-05	9.72777e-05	BAG3+/-	BAG3+/+
MIR99AHG	-2.59147	6.42056	333.47	9.34084e-14	8.6272e-11	BAG3+/-	BAG3+/+
AP001172.1	-2.58638	2.57705	16.4222	0.000646003	0.00271327	BAG3+/-	BAG3+/+
NCAM2	-1.58266	7.82718	169.782	4.24341e-11	4.45365e-09	BAG3+/-	BAG3+/+
MIR155HG	1.69456	3.16206	21.1842	0.000181297	0.00096178	BAG3+/-	BAG3+/+
MAP3K7CL	-1.02319	4.93783	36.9456	6.702e-06	6.3552e-05	BAG3+/-	BAG3+/+
SLC5A3	1.37904	6.77151	106.905	2.25946e-09	9.61295e-08	BAG3+/-	BAG3+/+
LINC00310	1.39034	4.50048	16.3215	0.000664887	0.00278143	BAG3+/-	BAG3+/+
AP000317.1	2.62375	4.13923	47.52	1.20817e-06	1.60326e-05	BAG3+/-	BAG3+/+
RTL10	1.87055	3.09036	11.9657	0.00254061	0.00841946	BAG3+/-	BAG3+/+
TXNRD2	-1.13312	3.89055	18.7083	0.000343585	0.00161002	BAG3+/-	BAG3+/+
MIF	-1.00212	6.41529	71.955	5.52569e-08	1.28229e-06	BAG3+/-	BAG3+/+
GRK3	-2.21647	6.44099	221.157	4.00781e-12	8.6084e-10	BAG3+/-	BAG3+/+
MYO18B	-3.18138	4.88949	232.605	2.53925e-12	6.17172e-10	BAG3+/-	BAG3+/+
SLC35E4	1.02177	3.99144	28.3519	3.51475e-05	0.000242436	BAG3+/-	BAG3+/+
LGALS1	-2.3326	6.64461	254.308	1.12877e-12	3.72332e-10	BAG3+/-	BAG3+/+
SNU13	-1.04018	4.52041	22.3204	0.000137078	0.000763783	BAG3+/-	BAG3+/+
TRMU	1.23786	4.73607	39.9415	3.99691e-06	4.18543e-05	BAG3+/-	BAG3+/+
CELSR1	1.63295	4.78846	62.3617	1.65624e-07	3.14107e-06	BAG3+/-	BAG3+/+
IL3RA	1.43675	5.08405	80.9107	2.1932e-08	5.95775e-07	BAG3+/-	BAG3+/+
GYG2	-1.60077	3.71175	38.1586	5.4183e-06	5.35797e-05	BAG3+/-	BAG3+/+
MXRA5	-2.47734	4.92119	142.857	1.91959e-10	1.34538e-08	BAG3+/-	BAG3+/+
AC073529.1	1.08349	5.59106	26.4801	5.25427e-05	0.000340789	BAG3+/-	BAG3+/+
PRPS2	1.72546	3.28711	12.476	0.00214869	0.00734741	BAG3+/-	BAG3+/+
LINC02154	3.17176	4.54403	162.242	6.3287e-11	5.96448e-09	BAG3+/-	BAG3+/+
FANCB	1.06386	5.45364	19.2697	0.000296089	0.00142803	BAG3+/-	BAG3+/+
NHS	1.70565	7.53346	181.706	2.32744e-11	2.98559e-09	BAG3+/-	BAG3+/+
SCML2	2.96523	3.49354	15.2701	0.000903144	0.00357848	BAG3+/-	BAG3+/+
PHEX	1.04117	4.53857	29.9884	2.50597e-05	0.000185904	BAG3+/-	BAG3+/+
DMD	-1.17565	7.74238	73.1039	4.88345e-08	1.16849e-06	BAG3+/-	BAG3+/+
AL591501.1	-2.80454	3.27321	41.5358	3.0688e-06	3.43557e-05	BAG3+/-	BAG3+/+
DYNLT3	-1.41758	4.66186	91.0396	8.48664e-09	2.74065e-07	BAG3+/-	BAG3+/+
AL121578.3	-1.76964	5.85113	139.959	2.29181e-10	1.54505e-08	BAG3+/-	BAG3+/+
SYTL5	-1.77931	7.00668	237.217	2.12523e-12	5.60819e-10	BAG3+/-	BAG3+/+
MIR222HG	1.13722	7.11937	83.7175	1.6701e-08	4.7904e-07	BAG3+/-	BAG3+/+
LINC02595	1.27487	4.38493	16.7828	0.000583106	0.00250492	BAG3+/-	BAG3+/+
EBP	-1.21246	4.65324	45.3972	1.66469e-06	2.08053e-05	BAG3+/-	BAG3+/+
CLCN5	-1.15158	6.56595	98.6338	4.4047e-09	1.63124e-07	BAG3+/-	BAG3+/+
MAGED2	-1.06301	4.73232	38.1932	5.38591e-06	5.33165e-05	BAG3+/-	BAG3+/+
HEPH	1.10978	4.25763	19.8987	0.000251306	0.00125327	BAG3+/-	BAG3+/+
AR	1.65222	5.87929	58.0464	2.83414e-07	4.9088e-06	BAG3+/-	BAG3+/+
KIF4A	1.2722	6.5377	52.6174	5.8273e-07	8.75493e-06	BAG3+/-	BAG3+/+
PCDH11X	-1.23728	4.54507	20.4154	0.000220098	0.00112747	BAG3+/-	BAG3+/+
NRK	-1.46508	6.93241	131.626	3.88742e-10	2.34668e-08	BAG3+/-	BAG3+/+
AMOT	2.12139	2.80422	11.4837	0.00298487	0.00962577	BAG3+/-	BAG3+/+
KLHL13	-2.12319	5.84624	290.582	3.32908e-13	1.61828e-10	BAG3+/-	BAG3+/+
MIR503HG	-1.37622	8.43535	194.97	1.24282e-11	1.97908e-09	BAG3+/-	BAG3+/+
FAM122B	1.15545	3.84397	14.3656	0.00118517	0.00447332	BAG3+/-	BAG3+/+
FHL1	-1.55738	6.28279	154.607	9.65249e-11	7.91343e-09	BAG3+/-	BAG3+/+
FGF13	-2.0212	6.75378	103.616	2.9304e-09	1.17165e-07	BAG3+/-	BAG3+/+
BGN	-2.10262	4.87302	56.9773	3.25281e-07	5.42292e-06	BAG3+/-	BAG3+/+
L1CAM	1.695	5.24522	13.6729	0.00146752	0.00533413	BAG3+/-	BAG3+/+
AC010737.1	-1.58482	6.26347	125.586	5.80896e-10	3.22527e-08	BAG3+/-	BAG3+/+
MT-ND5	1.08017	6.08185	30.0187	2.4906e-05	0.000185062	BAG3+/-	BAG3+/+
AC011043.1	1.01987	4.72095	20.7453	0.000202426	0.00105389	BAG3+/-	BAG3+/+
SAMD11	3.96818	3.5023	192.533	1.3905e-11	6.13892e-11	BAG3-/-	BAG3+/+
HES4	-5.08796	5.61221	297.148	2.71045e-13	2.01885e-12	BAG3-/-	BAG3+/+
AGRN	-2.47564	4.13182	51.2445	7.05416e-07	1.29014e-06	BAG3-/-	BAG3+/+
C1orf159	1.96156	5.32995	208.687	6.75882e-12	3.29543e-11	BAG3-/-	BAG3+/+
AL390719.3	2.47413	3.48446	98.8062	4.34177e-09	1.10531e-08	BAG3-/-	BAG3+/+
ACAP3	-2.56862	5.431	169.658	4.27068e-11	1.6608e-10	BAG3-/-	BAG3+/+
MXRA8	1.18576	4.27004	36.5113	7.24039e-06	1.18065e-05	BAG3-/-	BAG3+/+
AURKAIP1	1.52662	4.40374	76.8959	3.28323e-08	7.20969e-08	BAG3-/-	BAG3+/+
CCNL2	-1.28796	6.7567	118.431	9.56019e-10	2.74221e-09	BAG3-/-	BAG3+/+
VWA1	2.35805	2.90356	44.6486	1.86872e-06	3.24976e-06	BAG3-/-	BAG3+/+
MIB2	-3.26043	4.05418	118.171	9.73979e-10	2.79022e-09	BAG3-/-	BAG3+/+
MMP23B	-2.37041	4.36402	60.4465	2.09449e-07	4.11853e-07	BAG3-/-	BAG3+/+
CDK11B	1.05995	4.56468	41.5352	3.06911e-06	5.21743e-06	BAG3-/-	BAG3+/+
SLC35E2B	-2.01125	5.28947	117.775	1.00203e-09	2.86612e-09	BAG3-/-	BAG3+/+
CDK11A	1.15521	5.02452	57.0742	3.2122e-07	6.15389e-07	BAG3-/-	BAG3+/+
NADK	-2.09327	4.57752	102.912	3.10098e-09	8.09514e-09	BAG3-/-	BAG3+/+
PRKCZ	-2.5032	3.89497	66.4406	1.02289e-07	2.09569e-07	BAG3-/-	BAG3+/+
RER1	-1.22852	5.54337	57.0289	3.23111e-07	6.18627e-07	BAG3-/-	BAG3+/+
CEP104	-1.68483	5.13478	130.609	4.15467e-10	1.28293e-09	BAG3-/-	BAG3+/+
NPHP4	1.36392	4.83695	89.0089	1.01919e-08	2.42984e-08	BAG3-/-	BAG3+/+
ICMT	1.90981	3.68187	49.832	8.62097e-07	1.56124e-06	BAG3-/-	BAG3+/+
ACOT7	-1.14025	5.0439	46.769	1.35162e-06	2.38692e-06	BAG3-/-	BAG3+/+
TNFRSF25	-2.09924	5.92158	157.979	7.99281e-11	2.89724e-10	BAG3-/-	BAG3+/+
PLEKHG5	-1.73121	5.44569	62.6065	1.60791e-07	3.21304e-07	BAG3-/-	BAG3+/+
NOL9	1.24988	4.85241	46.9722	1.31103e-06	2.31926e-06	BAG3-/-	BAG3+/+
PER3	3.02605	4.55823	191.855	1.43498e-11	6.31417e-11	BAG3-/-	BAG3+/+
RERE	-1.79259	9.58761	397.334	1.82849e-14	2.04702e-13	BAG3-/-	BAG3+/+
ENO1	2.17626	6.22865	284.196	4.08331e-13	2.85275e-12	BAG3-/-	BAG3+/+
MIR34AHG	-5.06279	6.72381	497.464	2.21608e-15	3.7193e-14	BAG3-/-	BAG3+/+
PIK3CD	1.7147	3.78192	47.4063	1.22877e-06	2.18416e-06	BAG3-/-	BAG3+/+
EXOSC10	1.34281	5.50343	109.165	1.89731e-09	5.16615e-09	BAG3-/-	BAG3+/+
AL109811.1	2.88265	4.5348	194.943	1.24432e-11	5.56272e-11	BAG3-/-	BAG3+/+
UBIAD1	3.65856	2.61006	69.897	6.92204e-08	1.44971e-07	BAG3-/-	BAG3+/+
MTHFR	-1.52391	4.61353	61.8218	1.76854e-07	3.51577e-07	BAG3-/-	BAG3+/+
DHRS3	-5.96966	3.6167	202.48	8.86217e-12	4.14436e-11	BAG3-/-	BAG3+/+
PRDM2	1.18437	6.26992	107.167	2.21386e-09	5.94914e-09	BAG3-/-	BAG3+/+
KAZN	1.3208	5.5333	96.9079	5.09317e-09	1.28106e-08	BAG3-/-	BAG3+/+
PLEKHM2	-1.6078	5.49788	107.854	2.09897e-09	5.67011e-09	BAG3-/-	BAG3+/+
FBLIM1	-2.9454	5.75139	265.677	7.57139e-13	4.87313e-12	BAG3-/-	BAG3+/+
MFAP2	-3.06962	5.2987	198.236	1.07129e-11	4.87171e-11	BAG3-/-	BAG3+/+
AL049569.1	-3.41667	4.87536	183.239	2.16017e-11	9.07725e-11	BAG3-/-	BAG3+/+
ATP13A2	-3.65159	4.69083	197.115	1.12701e-11	5.09001e-11	BAG3-/-	BAG3+/+
ARHGEF10L	1.1791	4.91852	54.4333	4.55153e-07	8.53909e-07	BAG3-/-	BAG3+/+
IFFO2	1.21238	4.35544	37.1051	6.51548e-06	1.06735e-05	BAG3-/-	BAG3+/+
MRTO4	3.44219	4.00885	180.138	2.51344e-11	1.03764e-10	BAG3-/-	BAG3+/+
TMCO4	3.43019	4.01926	222.022	3.86909e-12	2.02464e-11	BAG3-/-	BAG3+/+
OTUD3	1.40656	4.35742	66.6516	9.98345e-08	2.0495e-07	BAG3-/-	BAG3+/+
HP1BP3	1.43563	7.20243	193.053	1.35744e-11	6.00732e-11	BAG3-/-	BAG3+/+
EIF4G3	-1.06211	9.48029	137.755	2.62831e-10	8.50266e-10	BAG3-/-	BAG3+/+
ECE1	-2.44117	7.27573	217.666	4.62638e-12	2.37385e-11	BAG3-/-	BAG3+/+
LDLRAD2	-3.94248	3.59319	141.76	2.05207e-10	6.79315e-10	BAG3-/-	BAG3+/+
HSPG2	-2.34996	7.77573	505.968	1.8886e-15	3.27262e-14	BAG3-/-	BAG3+/+
CDC42	-1.67748	6.46258	187.589	1.75331e-11	7.52141e-11	BAG3-/-	BAG3+/+
EPHB2	-2.86562	6.82658	332.667	9.55173e-14	8.33835e-13	BAG3-/-	BAG3+/+
LUZP1	-2.08876	7.83667	475.102	3.41829e-15	5.27949e-14	BAG3-/-	BAG3+/+
ID3	-1.8535	4.87758	80.0899	2.37858e-08	5.3419e-08	BAG3-/-	BAG3+/+
RPL11	1.00917	7.27658	66.3488	1.03378e-07	2.11613e-07	BAG3-/-	BAG3+/+
ELOA-AS1	-1.24631	6.06968	100.415	3.8002e-09	9.74962e-09	BAG3-/-	BAG3+/+
SRSF10	1.57314	7.05548	179.361	2.61171e-11	1.07303e-10	BAG3-/-	BAG3+/+
NIPAL3	-2.38143	5.30566	173.658	3.4766e-11	1.38464e-10	BAG3-/-	BAG3+/+
SRRM1	1.07118	6.52298	88.4356	1.07393e-08	2.55049e-08	BAG3-/-	BAG3+/+
RSRP1	-2.33627	6.88036	368.099	3.73047e-14	3.70879e-13	BAG3-/-	BAG3+/+
RHD	-1.70246	5.329	127.591	5.07452e-10	1.53214e-09	BAG3-/-	BAG3+/+
TMEM50A	-2.50986	5.19923	216.603	4.83496e-12	2.45901e-11	BAG3-/-	BAG3+/+
MAN1C1	-4.05522	5.04515	403.922	1.56791e-14	1.79891e-13	BAG3-/-	BAG3+/+
AL031280.1	-8.94658	3.05592	185.541	8.98404e-11	3.2174e-10	BAG3-/-	BAG3+/+
AUNIP	4.89921	2.73077	97.2503	4.94767e-09	1.24809e-08	BAG3-/-	BAG3+/+
STMN1	4.87367	5.8043	690.826	9.8508e-17	3.76167e-15	BAG3-/-	BAG3+/+
CEP85	4.13379	4.50265	294.968	2.90051e-13	2.13884e-12	BAG3-/-	BAG3+/+
SH3BGRL3	-1.83922	6.05133	155.011	9.4346e-11	3.3631e-10	BAG3-/-	BAG3+/+
DHDDS	-1.03324	5.75336	69.0661	7.59259e-08	1.58368e-07	BAG3-/-	BAG3+/+
HMGN2	4.93314	6.05021	861.074	1.20099e-17	9.40032e-16	BAG3-/-	BAG3+/+
WDTC1	-1.35328	5.02939	88.3088	1.08647e-08	2.57695e-08	BAG3-/-	BAG3+/+
AHDC1	1.35866	5.8692	93.7611	6.67505e-09	1.65107e-08	BAG3-/-	BAG3+/+
STX12	-2.16555	6.09378	318.521	1.42802e-13	1.17133e-12	BAG3-/-	BAG3+/+
RPA2	2.21302	3.46796	69.3257	7.37563e-08	1.54121e-07	BAG3-/-	BAG3+/+
SESN2	-1.29909	4.45783	47.7161	1.17354e-06	2.09081e-06	BAG3-/-	BAG3+/+
PHACTR4	1.68265	7.70427	278.002	4.99843e-13	3.41713e-12	BAG3-/-	BAG3+/+
RCC1	2.94306	4.43703	196.117	1.17934e-11	5.29527e-11	BAG3-/-	BAG3+/+
SNHG3	2.75772	4.26297	126.94	5.30127e-10	1.59072e-09	BAG3-/-	BAG3+/+
TRNAU1AP	1.45614	4.99626	90.7738	8.6908e-09	2.09852e-08	BAG3-/-	BAG3+/+
EPB41	-1.93072	7.17567	343.523	7.09174e-14	6.45313e-13	BAG3-/-	BAG3+/+
PTPRU	2.19489	3.30616	71.0304	6.11035e-08	1.28906e-07	BAG3-/-	BAG3+/+
SDC3	2.21163	3.54674	78.9764	2.65825e-08	5.9075e-08	BAG3-/-	BAG3+/+
SNRNP40	2.33807	4.79991	189.462	1.60488e-11	6.9492e-11	BAG3-/-	BAG3+/+
COL16A1	2.70847	3.44832	108.825	1.94745e-09	5.29329e-09	BAG3-/-	BAG3+/+
SPOCD1	-2.16143	4.9872	117.378	1.03103e-09	2.94447e-09	BAG3-/-	BAG3+/+
BSDC1	-1.69778	5.07978	125.327	5.91232e-10	1.75979e-09	BAG3-/-	BAG3+/+
ZBTB8OS	-1.13695	5.9566	75.4039	3.83096e-08	8.33124e-08	BAG3-/-	BAG3+/+
RBBP4	1.22657	6.43371	146.949	1.50255e-10	5.12655e-10	BAG3-/-	BAG3+/+
SYNC	1.14753	5.86069	73.804	4.53276e-08	9.75864e-08	BAG3-/-	BAG3+/+
AL020995.1	1.37192	5.11232	66.9212	9.67914e-08	1.99279e-07	BAG3-/-	BAG3+/+
AK2	1.35666	4.46302	67.3301	9.23699e-08	1.90473e-07	BAG3-/-	BAG3+/+
AZIN2	2.31438	4.3121	139.201	2.4019e-10	7.84993e-10	BAG3-/-	BAG3+/+
TRIM62	2.58505	4.33264	191.824	1.43704e-11	6.32025e-11	BAG3-/-	BAG3+/+
ZNF362	1.762	5.28547	144.569	1.73132e-10	5.81685e-10	BAG3-/-	BAG3+/+
AL513327.1	1.33984	6.95628	153.953	1.00167e-10	3.55004e-10	BAG3-/-	BAG3+/+
ZMYM6	-1.67189	5.49468	92.3648	7.5446e-09	1.84539e-08	BAG3-/-	BAG3+/+
ZMYM1	1.86886	5.47297	211.312	6.0407e-12	2.99634e-11	BAG3-/-	BAG3+/+
ZMYM4-AS1	1.04887	4.7609	27.5101	4.20268e-05	6.33109e-05	BAG3-/-	BAG3+/+
CLSPN	4.35807	5.89575	425.802	9.5677e-15	1.1975e-13	BAG3-/-	BAG3+/+
TRAPPC3	-1.65094	4.53376	63.7726	1.39814e-07	2.81519e-07	BAG3-/-	BAG3+/+
SH3D21	1.93693	4.62337	116.141	1.12751e-09	3.20225e-09	BAG3-/-	BAG3+/+
STK40	-2.06821	5.44942	177.857	2.81411e-11	1.14155e-10	BAG3-/-	BAG3+/+
CDCA8	4.4631	5.44907	633.396	2.24984e-16	6.83538e-15	BAG3-/-	BAG3+/+
C1orf122	-1.88923	4.04023	43.8356	2.12204e-06	3.66957e-06	BAG3-/-	BAG3+/+
SF3A3	-1.36244	6.27532	97.8665	4.69719e-09	1.19087e-08	BAG3-/-	BAG3+/+
FHL3	-2.42957	4.50271	51.3278	6.97213e-07	1.27615e-06	BAG3-/-	BAG3+/+
AL139260.1	-3.67175	7.39554	882.088	9.53309e-18	8.14729e-16	BAG3-/-	BAG3+/+
MYCBP	-4.13692	5.74374	564.718	6.68476e-16	1.44931e-14	BAG3-/-	BAG3+/+
GJA9	-4.18011	5.04059	432.252	8.3096e-15	1.05713e-13	BAG3-/-	BAG3+/+
RHBDL2	-3.91349	7.15881	863.296	1.17172e-17	9.30974e-16	BAG3-/-	BAG3+/+
AKIRIN1	-1.21402	5.38591	77.0879	3.21923e-08	7.0742e-08	BAG3-/-	BAG3+/+
MACF1	-1.02459	10.1116	105.651	2.49293e-09	6.63154e-09	BAG3-/-	BAG3+/+
AL442071.2	-1.59008	5.01798	106.094	2.40766e-09	6.44182e-09	BAG3-/-	BAG3+/+
CAP1	-1.59714	6.31954	111.897	1.54239e-09	4.2524e-09	BAG3-/-	BAG3+/+
RLF	1.04754	6.82039	93.84	6.62931e-09	1.64107e-08	BAG3-/-	BAG3+/+
SLFNL1-AS1	1.87544	5.39849	149.519	1.29226e-10	4.47238e-10	BAG3-/-	BAG3+/+
SCMH1	1.41104	8.01425	224.458	3.5059e-12	1.86095e-11	BAG3-/-	BAG3+/+
HIVEP3	-2.18901	8.22235	472.617	3.59126e-15	5.50979e-14	BAG3-/-	BAG3+/+
CCDC30	1.03	3.63121	20.7323	0.000203091	0.000286112	BAG3-/-	BAG3+/+
PPIH	3.31133	4.13495	190.191	1.55084e-11	6.75321e-11	BAG3-/-	BAG3+/+
AC098484.4	3.65018	4.88301	336.513	8.58641e-14	7.59618e-13	BAG3-/-	BAG3+/+
YBX1	1.34964	5.99915	75	3.99608e-08	8.65568e-08	BAG3-/-	BAG3+/+
P3H1	-1.2741	5.19937	70.6725	6.35468e-08	1.33664e-07	BAG3-/-	BAG3+/+
SLC2A1	4.41004	5.0048	482.948	2.92963e-15	4.63323e-14	BAG3-/-	BAG3+/+
TIE1	6.70306	3.19032	213.975	5.3969e-12	2.70901e-11	BAG3-/-	BAG3+/+
CDC20	5.08428	3.0726	179.227	2.62904e-11	1.07871e-10	BAG3-/-	BAG3+/+
PTPRF	-1.83263	6.11892	223.745	3.60819e-12	1.90648e-11	BAG3-/-	BAG3+/+
AL451062.1	1.62913	4.94796	77.6429	3.0419e-08	6.70525e-08	BAG3-/-	BAG3+/+
ATP6V0B	-3.30516	5.34098	381.184	2.6938e-14	2.80812e-13	BAG3-/-	BAG3+/+
AL139220.2	-2.26235	3.47557	42.1319	2.78521e-06	4.75581e-06	BAG3-/-	BAG3+/+
KIF2C	4.55958	5.59879	597.367	3.92359e-16	9.76772e-15	BAG3-/-	BAG3+/+
RPS8	1.09554	6.87953	91.9272	7.84231e-09	1.91062e-08	BAG3-/-	BAG3+/+
PLK3	-5.1836	4.4489	234.816	2.3306e-12	1.30854e-11	BAG3-/-	BAG3+/+
BTBD19	-3.98992	5.04435	277.123	5.1456e-13	3.4919e-12	BAG3-/-	BAG3+/+
MUTYH	1.56534	3.64657	40.2475	3.79715e-06	6.39407e-06	BAG3-/-	BAG3+/+
TOE1	3.2616	2.84619	84.6672	1.5256e-08	3.5403e-08	BAG3-/-	BAG3+/+
TESK2	1.24511	3.86764	30.8781	2.09515e-05	3.2457e-05	BAG3-/-	BAG3+/+
PRDX1	-1.01361	6.11316	36.2299	7.61465e-06	1.23731e-05	BAG3-/-	BAG3+/+
NASP	5.15377	6.21395	635.848	2.16874e-16	6.61073e-15	BAG3-/-	BAG3+/+
PIK3R3	1.65393	6.57256	247.804	1.42919e-12	8.577e-12	BAG3-/-	BAG3+/+
RAD54L	3.59892	3.85068	228.741	2.95516e-12	1.60644e-11	BAG3-/-	BAG3+/+
LRRC41	2.94729	5.79826	441.043	6.87901e-15	9.26159e-14	BAG3-/-	BAG3+/+
MKNK1	-1.50394	4.65764	73.7886	4.54014e-08	9.77226e-08	BAG3-/-	BAG3+/+
STIL	4.56871	6.2299	682.464	1.10625e-16	3.98251e-15	BAG3-/-	BAG3+/+
TRABD2B	-5.18338	6.15747	698.059	8.92013e-17	3.62002e-15	BAG3-/-	BAG3+/+
AGBL4	1.73614	2.85923	24.3434	8.49623e-05	0.000124085	BAG3-/-	BAG3+/+
RNF11	-1.56444	5.19541	102.409	3.2296e-09	8.40006e-09	BAG3-/-	BAG3+/+
ORC1	3.95119	3.409	158.904	7.59438e-11	2.76257e-10	BAG3-/-	BAG3+/+
PRPF38A	1.50037	4.33135	45.4795	1.6438e-06	2.87814e-06	BAG3-/-	BAG3+/+
ECHDC2	-5.84675	5.25793	513.54	1.64152e-15	2.96694e-14	BAG3-/-	BAG3+/+
SCP2	-2.8929	5.43984	236.142	2.21458e-12	1.25393e-11	BAG3-/-	BAG3+/+
GLIS1	5.21332	3.52315	251.193	1.26291e-12	7.71443e-12	BAG3-/-	BAG3+/+
NDC1	4.58122	5.54575	483.289	2.91019e-15	4.61871e-14	BAG3-/-	BAG3+/+
HSPB11	1.81838	4.69011	131.393	3.94685e-10	1.22367e-09	BAG3-/-	BAG3+/+
TMEM59	-3.14879	5.52403	282.065	4.37543e-13	3.03389e-12	BAG3-/-	BAG3+/+
TCEANC2	1.8132	3.65363	55.6331	3.87906e-07	7.34008e-07	BAG3-/-	BAG3+/+
MRPL37	2.65048	3.33467	114.839	1.23991e-09	3.4903e-09	BAG3-/-	BAG3+/+
ACOT11	-2.59249	4.72301	127.039	5.26602e-10	1.58324e-09	BAG3-/-	BAG3+/+
TTC4	1.15369	3.91652	25.7701	6.14765e-05	9.11684e-05	BAG3-/-	BAG3+/+
DAB1	-4.65791	7.96838	944.61	4.94395e-18	5.85415e-16	BAG3-/-	BAG3+/+
LINC01358	2.71688	3.66293	99.4144	4.12756e-09	1.05397e-08	BAG3-/-	BAG3+/+
NFIA	-1.55347	7.70499	218.472	4.47464e-12	2.30367e-11	BAG3-/-	BAG3+/+
PATJ	-1.81214	5.70221	165.452	5.32757e-11	2.01744e-10	BAG3-/-	BAG3+/+
KANK4	3.1227	3.90296	135.802	2.97239e-10	9.496e-10	BAG3-/-	BAG3+/+
USP1	4.85986	4.83092	500.371	2.09757e-15	3.56125e-14	BAG3-/-	BAG3+/+
ATG4C	2.35537	4.7052	154.06	9.95577e-11	3.53116e-10	BAG3-/-	BAG3+/+
ALG6	1.889	3.88843	72.0985	5.44058e-08	1.15728e-07	BAG3-/-	BAG3+/+
ITGB3BP	4.92572	6.00033	798.845	2.46194e-17	1.49596e-15	BAG3-/-	BAG3+/+
BX004807.1	4.31124	3.39514	158.506	7.76302e-11	2.81948e-10	BAG3-/-	BAG3+/+
EFCAB7	3.29303	3.98433	166.247	5.10762e-11	1.94052e-10	BAG3-/-	BAG3+/+
PGM1	3.79382	4.90461	533.785	1.1392e-15	2.21042e-14	BAG3-/-	BAG3+/+
ROR1	-2.35916	8.64423	547.625	8.94229e-16	1.82453e-14	BAG3-/-	BAG3+/+
ROR1-AS1	-3.09647	6.08748	413.589	1.25662e-14	1.48416e-13	BAG3-/-	BAG3+/+
CACHD1	-1.30109	6.74011	140.937	2.15804e-10	7.12353e-10	BAG3-/-	BAG3+/+
RAVER2	3.15877	4.32583	244.218	1.63182e-12	9.59966e-12	BAG3-/-	BAG3+/+
JAK1	-1.75863	6.54148	184.344	2.04772e-11	8.65176e-11	BAG3-/-	BAG3+/+
AK4	2.15529	4.7093	168.627	4.50645e-11	1.74003e-10	BAG3-/-	BAG3+/+
DNAJC6	-4.24612	5.11079	505.588	1.90203e-15	3.28357e-14	BAG3-/-	BAG3+/+
AL139294.1	-4.52267	4.56254	205.809	7.65651e-12	3.67162e-11	BAG3-/-	BAG3+/+
IL12RB2	-1.22344	4.6844	35.1187	9.31552e-06	1.4984e-05	BAG3-/-	BAG3+/+
SERBP1	1.61814	6.28622	127.902	4.97002e-10	1.50453e-09	BAG3-/-	BAG3+/+
GADD45A	-1.88631	5.07372	115.159	1.21121e-09	3.41894e-09	BAG3-/-	BAG3+/+
GNG12	-3.43727	7.2608	728.555	5.93339e-17	2.75381e-15	BAG3-/-	BAG3+/+
GNG12-AS1	-2.60745	8.20127	338.095	8.22109e-14	7.33623e-13	BAG3-/-	BAG3+/+
WLS	-3.0894	8.03097	511.246	1.71237e-15	3.07694e-14	BAG3-/-	BAG3+/+
DEPDC1	5.0974	4.43775	464.663	4.21318e-15	6.2495e-14	BAG3-/-	BAG3+/+
LRRC7	-3.02966	7.03421	492.269	2.44666e-15	4.00365e-14	BAG3-/-	BAG3+/+
LRRC40	1.18106	5.17814	85.6901	1.38518e-08	3.23805e-08	BAG3-/-	BAG3+/+
ANKRD13C	-2.28804	6.66493	316.184	1.5286e-13	1.23907e-12	BAG3-/-	BAG3+/+
ZRANB2-AS2	1.14981	5.66245	82.436	1.88956e-08	4.31231e-08	BAG3-/-	BAG3+/+
NEGR1	1.61316	7.36995	154.021	9.97812e-11	3.53773e-10	BAG3-/-	BAG3+/+
TYW3	1.21182	4.48576	42.274	2.72193e-06	4.65121e-06	BAG3-/-	BAG3+/+
SLC44A5	-4.56276	7.00183	424.05	9.94465e-15	1.23122e-13	BAG3-/-	BAG3+/+
ACADM	1.2523	5.02412	73.7855	4.54162e-08	9.77316e-08	BAG3-/-	BAG3+/+
RABGGTB	1.4036	4.95778	54.9959	4.22142e-07	7.94721e-07	BAG3-/-	BAG3+/+
ST6GALNAC3	-2.50802	7.76832	268.756	6.81399e-13	4.44763e-12	BAG3-/-	BAG3+/+
ST6GALNAC5	-3.74645	5.75771	236.165	2.21263e-12	1.25373e-11	BAG3-/-	BAG3+/+
PIGK	3.89186	4.95858	440.738	6.92385e-15	9.27678e-14	BAG3-/-	BAG3+/+
AK5	4.17232	5.82661	517.208	1.53483e-15	2.79599e-14	BAG3-/-	BAG3+/+
FUBP1	1.33725	6.36865	131.885	3.82232e-10	1.19079e-09	BAG3-/-	BAG3+/+
DNAJB4	-1.62634	4.5148	61.9299	1.74541e-07	3.47352e-07	BAG3-/-	BAG3+/+
PTGFR	6.62505	2.37035	131.457	3.93058e-10	1.21985e-09	BAG3-/-	BAG3+/+
ADGRL4	2.06996	5.25748	205.137	7.88463e-12	3.76105e-11	BAG3-/-	BAG3+/+
ADGRL2	1.50016	9.08967	240.544	1.87283e-12	1.0799e-11	BAG3-/-	BAG3+/+
AL138799.4	1.83505	3.25324	33.5649	1.2439e-05	1.96959e-05	BAG3-/-	BAG3+/+
AC117944.1	2.06727	3.69991	32.4651	1.53462e-05	2.41051e-05	BAG3-/-	BAG3+/+
LINC01362	1.36419	6.60934	122.373	7.2428e-10	2.11825e-09	BAG3-/-	BAG3+/+
TTLL7	-1.96404	7.80599	421.054	1.06278e-14	1.29829e-13	BAG3-/-	BAG3+/+
GNG5	-1.26753	5.18047	40.4193	3.68981e-06	6.22223e-06	BAG3-/-	BAG3+/+
SPATA1	-2.65441	7.29189	629.304	2.39279e-16	7.14159e-15	BAG3-/-	BAG3+/+
CTBS	-3.21158	5.53348	202.716	8.77022e-12	4.10968e-11	BAG3-/-	BAG3+/+
SSX2IP	-1.50147	4.59896	58.1758	2.78761e-07	5.38739e-07	BAG3-/-	BAG3+/+
C1orf52	-1.07324	5.15205	43.0123	2.41777e-06	4.15838e-06	BAG3-/-	BAG3+/+
BCL10	1.03448	4.26895	21.9385	0.00015045	0.000214869	BAG3-/-	BAG3+/+
COL24A1	4.66984	3.9549	181.265	2.37822e-11	9.87645e-11	BAG3-/-	BAG3+/+
SH3GLB1	-3.92374	7.9276	682.743	1.10194e-16	3.98251e-15	BAG3-/-	BAG3+/+
SELENOF	-2.08217	6.78093	295.528	2.85031e-13	2.10604e-12	BAG3-/-	BAG3+/+
HS2ST1	-3.15992	8.90405	607.174	3.36178e-16	8.79586e-15	BAG3-/-	BAG3+/+
AL121989.1	-4.75988	4.24195	177.201	2.90773e-11	1.17582e-10	BAG3-/-	BAG3+/+
GBP3	-4.87892	3.79978	208.659	6.76716e-12	3.29649e-11	BAG3-/-	BAG3+/+
LRRC8B	-1.70137	3.93063	64.1171	1.34208e-07	2.71057e-07	BAG3-/-	BAG3+/+
LRRC8C	-2.86025	5.65378	248.878	1.37401e-12	8.3052e-12	BAG3-/-	BAG3+/+
LRRC8D	-1.59846	6.18059	145.256	1.66156e-10	5.61514e-10	BAG3-/-	BAG3+/+
HFM1	3.17041	3.61297	147.722	1.43558e-10	4.93267e-10	BAG3-/-	BAG3+/+
CDC7	4.29392	4.88677	440.693	6.93047e-15	9.27678e-14	BAG3-/-	BAG3+/+
EVI5	-4.53266	9.47124	638.994	2.06934e-16	6.37081e-15	BAG3-/-	BAG3+/+
MTF2	1.3211	6.56781	172.592	3.67087e-11	1.45387e-10	BAG3-/-	BAG3+/+
CCDC18	4.63684	6.7049	967.67	3.92239e-18	5.33912e-16	BAG3-/-	BAG3+/+
DR1	2.26485	4.21176	125.277	5.93234e-10	1.76518e-09	BAG3-/-	BAG3+/+
GCLM	1.32774	5.40504	94.0611	6.50299e-09	1.61369e-08	BAG3-/-	BAG3+/+
F3	2.17451	4.75678	178.521	2.72273e-11	1.10878e-10	BAG3-/-	BAG3+/+
SLC44A3	3.39937	3.72433	173.414	3.51996e-11	1.4001e-10	BAG3-/-	BAG3+/+
CNN3	1.33699	6.07672	89.7441	9.5344e-09	2.28667e-08	BAG3-/-	BAG3+/+
ALG14	1.55352	4.93985	122.366	7.24631e-10	2.11861e-09	BAG3-/-	BAG3+/+
TLCD4	5.77388	3.12454	168.139	4.62299e-11	1.78131e-10	BAG3-/-	BAG3+/+
AC092802.1	5.9835	3.30404	198.754	1.04657e-11	4.78047e-11	BAG3-/-	BAG3+/+
RWDD3	1.09702	4.43547	36.9049	6.75045e-06	1.10388e-05	BAG3-/-	BAG3+/+
LINC01776	2.2082	5.75319	253.201	1.17453e-12	7.24645e-12	BAG3-/-	BAG3+/+
SASS6	3.97964	4.93898	467.562	3.97374e-15	5.93875e-14	BAG3-/-	BAG3+/+
SLC30A7	-1.30174	6.39744	116.064	1.13384e-09	3.21824e-09	BAG3-/-	BAG3+/+
DPH5	1.57786	4.72338	67.9454	8.61307e-08	1.78564e-07	BAG3-/-	BAG3+/+
COL11A1	4.73143	8.44079	688.72	1.01414e-16	3.80757e-15	BAG3-/-	BAG3+/+
VAV3	4.29633	5.85043	466.423	4.06594e-15	6.05721e-14	BAG3-/-	BAG3+/+
STXBP3	-2.17801	5.76056	208.341	6.86055e-12	3.33846e-11	BAG3-/-	BAG3+/+
AKNAD1	1.38927	5.32274	100.642	3.72971e-09	9.58475e-09	BAG3-/-	BAG3+/+
WDR47	-1.32204	5.75514	77.9945	2.93514e-08	6.48538e-08	BAG3-/-	BAG3+/+
TAF13	-1.69729	5.05442	84.6323	1.53065e-08	3.55024e-08	BAG3-/-	BAG3+/+
PSRC1	4.55428	3.13797	79.0141	2.64822e-08	5.88662e-08	BAG3-/-	BAG3+/+
AHCYL1	-1.32899	6.02326	93.7646	6.67304e-09	1.65101e-08	BAG3-/-	BAG3+/+
RBM15	3.54101	3.80662	205.11	7.8938e-12	3.76198e-11	BAG3-/-	BAG3+/+
LAMTOR5-AS1	2.07779	5.53532	248.715	1.38224e-12	8.34156e-12	BAG3-/-	BAG3+/+
SLC16A4	2.67136	6.25923	324.9	1.18876e-13	1.00268e-12	BAG3-/-	BAG3+/+
CTTNBP2NL	-2.45773	6.56448	418.171	1.13343e-14	1.36484e-13	BAG3-/-	BAG3+/+
WNT2B	-2.50536	5.42264	282.162	4.36166e-13	3.02662e-12	BAG3-/-	BAG3+/+
RHOC	-1.95821	4.56627	114.441	1.27672e-09	3.57868e-09	BAG3-/-	BAG3+/+
SLC16A1-AS1	1.13396	6.96758	78.5875	2.76431e-08	6.13434e-08	BAG3-/-	BAG3+/+
AL390242.1	1.72214	4.58706	72.6317	5.13686e-08	1.09647e-07	BAG3-/-	BAG3+/+
LRIG2-DT	1.8148	5.75132	157.85	8.05002e-11	2.91683e-10	BAG3-/-	BAG3+/+
RSBN1	1.69324	4.65732	86.7889	1.25004e-08	2.94225e-08	BAG3-/-	BAG3+/+
HIPK1	-1.00065	5.73671	51.6795	6.63712e-07	1.21918e-06	BAG3-/-	BAG3+/+
BCAS2	1.57264	3.71937	52.9937	5.53361e-07	1.02545e-06	BAG3-/-	BAG3+/+
NGF-AS1	2.85754	3.53208	61.238	1.89953e-07	3.75757e-07	BAG3-/-	BAG3+/+
NGF	2.50286	3.91513	57.5071	3.03736e-07	5.84196e-07	BAG3-/-	BAG3+/+
VANGL1	2.13909	3.44362	89.5228	9.72727e-09	2.3299e-08	BAG3-/-	BAG3+/+
ATP1A1	-1.09902	6.0355	41.5479	3.06274e-06	5.20755e-06	BAG3-/-	BAG3+/+
IGSF3	4.05223	3.31336	182.51	2.23798e-11	9.36898e-11	BAG3-/-	BAG3+/+
TTF2	3.95529	4.87441	312.641	1.69631e-13	1.35178e-12	BAG3-/-	BAG3+/+
GDAP2	-1.45721	5.29535	105.706	2.48222e-09	6.60876e-09	BAG3-/-	BAG3+/+
SPAG17	4.475	3.18991	189.014	1.63907e-11	7.07406e-11	BAG3-/-	BAG3+/+
TBX15	1.4058	3.65348	11.4405	0.00302871	0.0038621	BAG3-/-	BAG3+/+
WARS2	1.60984	5.239	156.135	8.85729e-11	3.17693e-10	BAG3-/-	BAG3+/+
WARS2-AS1	1.32532	5.34728	98.198	4.56828e-09	1.15977e-08	BAG3-/-	BAG3+/+
PHGDH	3.65493	4.7513	479.992	3.10404e-15	4.85092e-14	BAG3-/-	BAG3+/+
NOTCH2	-1.12656	7.01544	126.96	5.29407e-10	1.5896e-09	BAG3-/-	BAG3+/+
LINC02802	-1.49097	5.27375	93.3127	6.9416e-09	1.71013e-08	BAG3-/-	BAG3+/+
NBPF15	-3.63021	6.99319	614.956	2.9789e-16	8.06836e-15	BAG3-/-	BAG3+/+
SRGAP2B	-1.03606	6.20158	93.0853	7.08125e-09	1.74119e-08	BAG3-/-	BAG3+/+
RNF115	-1.55653	6.9667	204.952	7.94866e-12	3.78422e-11	BAG3-/-	BAG3+/+
PIAS3	-1.45022	4.64034	80.0092	2.39771e-08	5.38029e-08	BAG3-/-	BAG3+/+
ITGA10	-1.68809	5.33577	155.129	9.37235e-11	3.3422e-10	BAG3-/-	BAG3+/+
LIX1L-AS1	-2.42327	4.3718	139.961	2.29159e-10	7.52673e-10	BAG3-/-	BAG3+/+
LIX1L	-2.96257	4.93722	283.45	4.18303e-13	2.91361e-12	BAG3-/-	BAG3+/+
NBPF12	-2.04391	5.29116	181.85	2.31114e-11	9.63252e-11	BAG3-/-	BAG3+/+
ACP6	-1.41674	5.01854	56.242	3.58027e-07	6.811e-07	BAG3-/-	BAG3+/+
NBPF11	-1.47044	5.00284	71.7878	5.62666e-08	1.19411e-07	BAG3-/-	BAG3+/+
LINC01138	1.50853	5.73538	136.875	2.7776e-10	8.93864e-10	BAG3-/-	BAG3+/+
PDE4DIP	-2.58172	5.56081	183.973	2.08471e-11	8.79924e-11	BAG3-/-	BAG3+/+
NBPF9	-2.15154	4.52741	130.416	4.20772e-10	1.29845e-09	BAG3-/-	BAG3+/+
AC245297.3	1.21504	5.64374	85.0069	1.4773e-08	3.43946e-08	BAG3-/-	BAG3+/+
NOTCH2NLC	1.01195	3.73353	23.7915	9.65776e-05	0.00014014	BAG3-/-	BAG3+/+
OTUD7B	-1.72369	6.33112	182.365	2.25383e-11	9.41491e-11	BAG3-/-	BAG3+/+
ANP32E	2.39187	4.99432	216.381	4.88001e-12	2.48056e-11	BAG3-/-	BAG3+/+
C1orf54	1.28342	3.75099	28.5639	3.36172e-05	5.1084e-05	BAG3-/-	BAG3+/+
ECM1	-2.06678	5.06821	146.031	1.58656e-10	5.38928e-10	BAG3-/-	BAG3+/+
ARNT	-1.86614	6.11942	231.984	2.60147e-12	1.44048e-11	BAG3-/-	BAG3+/+
C1orf56	-3.41936	4.50649	123.481	6.70832e-10	1.97381e-09	BAG3-/-	BAG3+/+
CDC42SE1	-3.74565	7.34175	691.426	9.7696e-17	3.75967e-15	BAG3-/-	BAG3+/+
MLLT11	-4.65868	5.70181	620.832	2.72165e-16	7.64049e-15	BAG3-/-	BAG3+/+
GABPB2	-2.59116	6.05601	298.901	2.56752e-13	1.92013e-12	BAG3-/-	BAG3+/+
PIP5K1A	-1.48258	7.34173	149.515	1.29259e-10	4.47238e-10	BAG3-/-	BAG3+/+
PSMD4	-2.62876	5.28945	258.813	9.61669e-13	6.04539e-12	BAG3-/-	BAG3+/+
PI4KB	-2.7576	5.45533	233.993	2.40602e-12	1.34353e-11	BAG3-/-	BAG3+/+
SNX27	-2.69251	6.27091	367.97	3.74264e-14	3.71289e-13	BAG3-/-	BAG3+/+
AL391335.1	-2.952	3.77914	123.323	6.78183e-10	1.99354e-09	BAG3-/-	BAG3+/+
THEM4	-2.13576	5.45755	207.587	7.08766e-12	3.4327e-11	BAG3-/-	BAG3+/+
AL450992.2	-2.09911	5.38536	177.308	2.89213e-11	1.17003e-10	BAG3-/-	BAG3+/+
S100A10	-1.86274	7.47085	207.403	7.14429e-12	3.4547e-11	BAG3-/-	BAG3+/+
S100A11	-1.24418	7.16629	71.9752	5.51359e-08	1.17227e-07	BAG3-/-	BAG3+/+
S100A4	2.66274	5.64957	245.134	1.5772e-12	9.31396e-12	BAG3-/-	BAG3+/+
S100A16	-2.75948	3.98211	47.5388	1.2048e-06	2.14403e-06	BAG3-/-	BAG3+/+
ILF2	1.50625	4.21605	54.7764	4.34698e-07	8.17194e-07	BAG3-/-	BAG3+/+
INTS3	-1.74902	5.10109	107.501	2.15704e-09	5.80322e-09	BAG3-/-	BAG3+/+
GATAD2B	-2.34209	7.69151	397.861	1.80599e-14	2.03169e-13	BAG3-/-	BAG3+/+
JTB	-3.07733	5.48917	408.068	1.42505e-14	1.66526e-13	BAG3-/-	BAG3+/+
UBAP2L	-1.79609	6.25066	199.447	1.0145e-11	4.65469e-11	BAG3-/-	BAG3+/+
HAX1	-1.28239	4.14699	43.4772	2.24559e-06	3.87668e-06	BAG3-/-	BAG3+/+
ATP8B2	-3.5411	5.05126	310.233	1.8218e-13	1.43201e-12	BAG3-/-	BAG3+/+
ADAR	-1.19818	6.1878	87.0422	1.22099e-08	2.87827e-08	BAG3-/-	BAG3+/+
KCNN3	4.71117	2.94417	162.36	6.28826e-11	2.33246e-10	BAG3-/-	BAG3+/+
PBXIP1	-2.32887	4.7492	110.741	1.68272e-09	4.61448e-09	BAG3-/-	BAG3+/+
SHC1	-3.0298	6.62169	355.262	5.19041e-14	4.91174e-13	BAG3-/-	BAG3+/+
CKS1B	4.1911	3.76367	242.192	1.76021e-12	1.02634e-11	BAG3-/-	BAG3+/+
KRTCAP2	-1.88905	5.14624	142.96	1.90766e-10	6.36531e-10	BAG3-/-	BAG3+/+
TRIM46	-3.58172	5.19755	244.947	1.58819e-12	9.36688e-12	BAG3-/-	BAG3+/+
THBS3	-2.83457	5.07718	207.959	6.97445e-12	3.39032e-11	BAG3-/-	BAG3+/+
SCAMP3	-1.09397	4.52199	38.8289	4.82728e-06	8.02605e-06	BAG3-/-	BAG3+/+
DAP3	-1.63466	6.8465	204.712	8.03252e-12	3.80844e-11	BAG3-/-	BAG3+/+
GON4L	-1.13461	7.08732	134.258	3.27978e-10	1.03562e-09	BAG3-/-	BAG3+/+
RIT1	-2.75386	4.73694	212.941	5.63735e-12	2.82051e-11	BAG3-/-	BAG3+/+
ARHGEF2	-2.22565	5.59188	226.17	3.27329e-12	1.75564e-11	BAG3-/-	BAG3+/+
LMNA	-2.15304	7.30706	407.525	1.44292e-14	1.67844e-13	BAG3-/-	BAG3+/+
SMG5	-1.29233	5.08265	69.3017	7.39538e-08	1.54429e-07	BAG3-/-	BAG3+/+
MEF2D	-2.43643	5.65406	237.189	2.12748e-12	1.20919e-11	BAG3-/-	BAG3+/+
IQGAP3	4.14382	5.14476	344.302	6.94428e-14	6.34396e-13	BAG3-/-	BAG3+/+
NES	5.40316	4.9288	487.074	2.70399e-15	4.35089e-14	BAG3-/-	BAG3+/+
HDGF	1.30871	4.42302	40.1118	3.88432e-06	6.53234e-06	BAG3-/-	BAG3+/+
PRCC	-1.36162	4.87153	47.7071	1.17509e-06	2.09318e-06	BAG3-/-	BAG3+/+
PEAR1	-3.09874	5.12154	260.01	9.22001e-13	5.81667e-12	BAG3-/-	BAG3+/+
ARHGEF11	-1.10828	6.61752	101	3.62203e-09	9.34705e-09	BAG3-/-	BAG3+/+
ETV3	-2.20381	4.28812	96.4523	5.2941e-09	1.32762e-08	BAG3-/-	BAG3+/+
IFI16	-1.95004	6.46097	217.343	4.68863e-12	2.40445e-11	BAG3-/-	BAG3+/+
TAGLN2	-1.66951	5.63919	124.019	6.46479e-10	1.90763e-09	BAG3-/-	BAG3+/+
ATP1A2	5.87591	2.41053	118.431	9.56031e-10	2.74221e-09	BAG3-/-	BAG3+/+
PEA15	-3.70393	4.25197	249.045	1.36567e-12	8.27105e-12	BAG3-/-	BAG3+/+
COPA	-1.5998	7.58184	227.961	3.04794e-12	1.64972e-11	BAG3-/-	BAG3+/+
NCSTN	-3.56634	3.75577	148.385	1.38078e-10	4.75675e-10	BAG3-/-	BAG3+/+
F11R	-6.23058	4.94339	561.727	7.02961e-16	1.50639e-14	BAG3-/-	BAG3+/+
PPOX	-2.61445	3.97104	122.345	7.25661e-10	2.12095e-09	BAG3-/-	BAG3+/+
NDUFS2	-2.03375	4.21119	82.6743	1.84646e-08	4.21917e-08	BAG3-/-	BAG3+/+
OLFML2B	6.81872	3.71669	304.877	1.52621e-12	9.04754e-12	BAG3-/-	BAG3+/+
NOS1AP	-3.83291	5.47808	470.961	3.7119e-15	5.66664e-14	BAG3-/-	BAG3+/+
UHMK1	-1.39925	5.02896	68.7677	7.85055e-08	1.6349e-07	BAG3-/-	BAG3+/+
UAP1	-2.15842	5.49782	203.751	8.37888e-12	3.94833e-11	BAG3-/-	BAG3+/+
DDR2	-4.30909	7.5681	796.869	2.52095e-17	1.50686e-15	BAG3-/-	BAG3+/+
RGS4	-5.39305	5.2904	413.433	1.26107e-14	1.48752e-13	BAG3-/-	BAG3+/+
RGS5	-4.97481	6.16751	454.905	5.14378e-15	7.32126e-14	BAG3-/-	BAG3+/+
AL499616.1	-4.32886	5.7325	384.687	2.47337e-14	2.63484e-13	BAG3-/-	BAG3+/+
NUF2	4.13853	6.26951	649.654	1.7681e-16	5.60704e-15	BAG3-/-	BAG3+/+
PBX1	-2.96862	8.71685	527.572	1.2725e-15	2.41331e-14	BAG3-/-	BAG3+/+
MGST3	-4.23401	6.60064	799.995	2.42832e-17	1.48701e-15	BAG3-/-	BAG3+/+
TMCO1	-1.53277	5.95215	119.687	8.74335e-10	2.52197e-09	BAG3-/-	BAG3+/+
POGK	-1.77062	3.97935	72.72	5.08842e-08	1.08713e-07	BAG3-/-	BAG3+/+
ILDR2	5.64303	2.65294	108.857	1.94269e-09	5.28192e-09	BAG3-/-	BAG3+/+
GPA33	6.27485	2.7783	145.324	1.65479e-10	5.60105e-10	BAG3-/-	BAG3+/+
DUSP27	8.48927	2.36927	126.91	1.82152e-09	4.97151e-09	BAG3-/-	BAG3+/+
POU2F1	1.17548	7.11945	151.751	1.13582e-10	3.97364e-10	BAG3-/-	BAG3+/+
RCSD1	7.20461	4.79925	454.898	5.14454e-15	7.32126e-14	BAG3-/-	BAG3+/+
MPZL1	-2.24484	7.04139	275.416	5.44556e-13	3.6644e-12	BAG3-/-	BAG3+/+
DCAF6	-1.6016	7.67707	178.531	2.72134e-11	1.1087e-10	BAG3-/-	BAG3+/+
TIPRL	-2.2443	4.9017	139.033	2.42709e-10	7.91818e-10	BAG3-/-	BAG3+/+
SFT2D2	-4.17575	5.3166	567.261	6.40622e-16	1.41391e-14	BAG3-/-	BAG3+/+
TBX19	-3.75369	3.8351	176.082	3.07537e-11	1.23819e-10	BAG3-/-	BAG3+/+
AL023755.1	1.64749	3.95339	38.8146	4.83906e-06	8.0442e-06	BAG3-/-	BAG3+/+
C1orf112	3.71702	4.79092	434.331	7.94379e-15	1.02757e-13	BAG3-/-	BAG3+/+
KIFAP3	-1.45486	6.65096	170.642	4.05839e-11	1.58828e-10	BAG3-/-	BAG3+/+
PRRX1	-2.06036	7.07025	275.864	5.36502e-13	3.61688e-12	BAG3-/-	BAG3+/+
BX284613.2	5.446	4.19606	213.017	5.61933e-12	2.81301e-11	BAG3-/-	BAG3+/+
MROH9	5.42934	3.53022	112.958	1.42478e-09	3.95647e-09	BAG3-/-	BAG3+/+
VAMP4	-1.9581	4.19417	67.6231	8.93391e-08	1.84718e-07	BAG3-/-	BAG3+/+
DNM3	2.76158	7.39116	519.835	1.4631e-15	2.68119e-14	BAG3-/-	BAG3+/+
DNM3OS	3.35405	5.20627	300.317	2.45815e-13	1.85638e-12	BAG3-/-	BAG3+/+
PIGC	2.2037	5.67188	180.737	2.4406e-11	1.01219e-10	BAG3-/-	BAG3+/+
AL645568.1	-4.08433	7.61938	564.842	6.67085e-16	1.44931e-14	BAG3-/-	BAG3+/+
PRDX6	-2.49367	5.76432	227.937	3.05081e-12	1.64972e-11	BAG3-/-	BAG3+/+
ANKRD45	-5.31233	6.62835	651.597	1.71856e-16	5.47333e-15	BAG3-/-	BAG3+/+
CENPL	3.15754	3.95675	166.995	4.9095e-11	1.87372e-10	BAG3-/-	BAG3+/+
RC3H1	-1.05129	7.72533	129.088	4.59293e-10	1.40001e-09	BAG3-/-	BAG3+/+
RABGAP1L	-1.16683	8.88847	168.015	4.65333e-11	1.79076e-10	BAG3-/-	BAG3+/+
CACYBP	1.54967	4.23392	54.8716	4.29202e-07	8.07355e-07	BAG3-/-	BAG3+/+
COP1	-1.02113	8.50092	114.862	1.23787e-09	3.48567e-09	BAG3-/-	BAG3+/+
SEC16B	4.55693	3.15453	131.759	3.85379e-10	1.19844e-09	BAG3-/-	BAG3+/+
RASAL2	-1.11451	9.3343	158.86	7.61278e-11	2.76818e-10	BAG3-/-	BAG3+/+
FAM20B	-2.44015	5.83517	201.181	9.38818e-12	4.35069e-11	BAG3-/-	BAG3+/+
TOR1AIP2	-1.74626	5.93235	178.476	2.7288e-11	1.11027e-10	BAG3-/-	BAG3+/+
QSOX1	-4.84262	8.64255	890.654	8.68989e-18	7.87824e-16	BAG3-/-	BAG3+/+
ACBD6	-1.23455	7.7994	172.748	3.64187e-11	1.44362e-10	BAG3-/-	BAG3+/+
XPR1	-1.27722	6.8313	139.118	2.41431e-10	7.88491e-10	BAG3-/-	BAG3+/+
STX6	-1.28969	5.37754	57.8568	2.9038e-07	5.60374e-07	BAG3-/-	BAG3+/+
SMG7	-1.53912	6.79025	216.353	4.88561e-12	2.48204e-11	BAG3-/-	BAG3+/+
NCF2	1.15385	4.14778	38.9784	4.70535e-06	7.83321e-06	BAG3-/-	BAG3+/+
ARPC5	-1.59549	6.07354	154.647	9.63054e-11	3.42765e-10	BAG3-/-	BAG3+/+
RGL1	-4.08158	7.79064	833.229	1.64519e-17	1.17838e-15	BAG3-/-	BAG3+/+
COLGALT2	-4.43776	4.07805	247.419	1.44954e-12	8.68219e-12	BAG3-/-	BAG3+/+
C1orf21	-1.67208	6.84097	249.544	1.34101e-12	8.13237e-12	BAG3-/-	BAG3+/+
EDEM3	-1.39263	5.85022	93.59	6.7754e-09	1.6723e-08	BAG3-/-	BAG3+/+
ODR4	-1.17083	6.37712	121.74	7.56894e-10	2.20456e-09	BAG3-/-	BAG3+/+
AL096803.2	-1.8231	4.94615	124.243	6.36626e-10	1.88277e-09	BAG3-/-	BAG3+/+
PLA2G4A	-5.82711	3.85833	176.026	3.08412e-11	1.24117e-10	BAG3-/-	BAG3+/+
ERVMER61-1	-5.18579	5.04463	417.895	1.14046e-14	1.37152e-13	BAG3-/-	BAG3+/+
AL691515.1	5.18072	3.28901	159.049	7.53376e-11	2.7416e-10	BAG3-/-	BAG3+/+
AL390957.1	-5.4997	8.62402	885.822	9.15495e-18	8.1303e-16	BAG3-/-	BAG3+/+
RGS21	-4.66751	4.60611	425.247	9.6854e-15	1.20915e-13	BAG3-/-	BAG3+/+
AL136987.1	-5.66359	5.23296	336.618	8.56168e-14	7.58156e-13	BAG3-/-	BAG3+/+
RGS13	-7.54458	4.99636	508.304	1.80825e-15	3.20556e-14	BAG3-/-	BAG3+/+
RGS2	-3.92409	4.44861	208.892	6.69966e-12	3.27224e-11	BAG3-/-	BAG3+/+
AL136456.1	-1.30692	5.18704	63.1717	1.5022e-07	3.01484e-07	BAG3-/-	BAG3+/+
KCNT2	2.39925	6.03548	308.951	1.89276e-13	1.48149e-12	BAG3-/-	BAG3+/+
ASPM	4.41317	7.47191	1144.91	7.78638e-19	2.52747e-16	BAG3-/-	BAG3+/+
ZBTB41	-2.02031	4.62207	111.356	1.60641e-09	4.41571e-09	BAG3-/-	BAG3+/+
NEK7	-2.46415	9.34552	612.903	3.07503e-16	8.28016e-15	BAG3-/-	BAG3+/+
MIR181A1HG	-2.49088	9.50536	630.055	2.36582e-16	7.1175e-15	BAG3-/-	BAG3+/+
LINC00862	-3.96487	3.9191	204.415	8.13794e-12	3.85249e-11	BAG3-/-	BAG3+/+
AC104461.1	-2.94977	4.16475	114.966	1.22843e-09	3.46435e-09	BAG3-/-	BAG3+/+
KIF14	4.39061	6.00337	917.152	6.56084e-18	6.73288e-16	BAG3-/-	BAG3+/+
CAMSAP2	-1.70301	7.81796	264.007	8.02074e-13	5.10893e-12	BAG3-/-	BAG3+/+
TNNT2	6.16562	3.48105	271.989	6.10735e-13	4.02911e-12	BAG3-/-	BAG3+/+
TNNI1	5.71934	3.57328	162.937	6.09537e-11	2.26729e-10	BAG3-/-	BAG3+/+
RNPEP	-1.32557	5.39123	89.4002	9.83592e-09	2.35288e-08	BAG3-/-	BAG3+/+
ELF3-AS1	-1.20631	4.44129	44.937	1.78703e-06	3.11298e-06	BAG3-/-	BAG3+/+
ARL8A	-4.24689	4.12426	252.151	1.21989e-12	7.48136e-12	BAG3-/-	BAG3+/+
UBE2T	5.69071	3.60226	273.869	5.73389e-13	3.832e-12	BAG3-/-	BAG3+/+
PPP1R12B	-1.41835	7.09574	202.13	9.00083e-12	4.20125e-11	BAG3-/-	BAG3+/+
KDM5B	-1.74118	7.61689	219.335	4.31851e-12	2.2295e-11	BAG3-/-	BAG3+/+
KLHL12	-1.40542	5.22173	91.7136	7.9923e-09	1.94255e-08	BAG3-/-	BAG3+/+
PPFIA4	2.4354	3.22372	71.0513	6.09638e-08	1.28712e-07	BAG3-/-	BAG3+/+
ATP2B4	-4.33129	9.03789	908.408	7.19202e-18	7.18845e-16	BAG3-/-	BAG3+/+
SNRPE	1.72932	4.2326	67.4382	9.12392e-08	1.88436e-07	BAG3-/-	BAG3+/+
PIK3C2B	-2.61487	4.18565	126.566	5.43636e-10	1.62756e-09	BAG3-/-	BAG3+/+
DSTYK	-1.57608	5.85648	112.478	1.47671e-09	4.08414e-09	BAG3-/-	BAG3+/+
ELK4	-1.8993	4.93287	136.207	2.89717e-10	9.27792e-10	BAG3-/-	BAG3+/+
NUCKS1	1.88922	7.04736	137.321	2.70088e-10	8.71606e-10	BAG3-/-	BAG3+/+
RAB29	-4.68916	4.62411	308.684	1.90794e-13	1.48912e-12	BAG3-/-	BAG3+/+
RAB7B	-6.81405	3.3135	161.513	6.58385e-11	2.42748e-10	BAG3-/-	BAG3+/+
IKBKE	-2.3168	4.97642	137.395	2.68827e-10	8.68142e-10	BAG3-/-	BAG3+/+
C1orf147	-2.31965	4.28303	82.3078	1.91321e-08	4.35554e-08	BAG3-/-	BAG3+/+
MAPKAPK2	-1.35767	5.40317	102.815	3.12542e-09	8.15227e-09	BAG3-/-	BAG3+/+
AL596218.1	-6.25074	3.40181	141.966	2.0264e-10	6.71782e-10	BAG3-/-	BAG3+/+
CD55	-5.53005	4.52637	443.886	6.4763e-15	8.80929e-14	BAG3-/-	BAG3+/+
CD46	-2.52879	7.27482	344.846	6.84329e-14	6.26408e-13	BAG3-/-	BAG3+/+
SYT14	-2.45222	5.36392	214.667	5.24218e-12	2.63852e-11	BAG3-/-	BAG3+/+
SERTAD4	7.09071	2.73897	130.826	1.43789e-09	3.98689e-09	BAG3-/-	BAG3+/+
HHAT	3.70564	5.57209	547.56	8.95243e-16	1.82453e-14	BAG3-/-	BAG3+/+
KCNH1	6.03219	8.50907	1206.33	4.707e-19	1.89201e-16	BAG3-/-	BAG3+/+
TRAF5	-2.53274	5.41726	323.177	1.24869e-13	1.0494e-12	BAG3-/-	BAG3+/+
LPGAT1	-2.24206	6.64096	286.747	3.76148e-13	2.67033e-12	BAG3-/-	BAG3+/+
INTS7	1.3294	6.06561	148.783	1.349e-10	4.65771e-10	BAG3-/-	BAG3+/+
DTL	3.42226	5.65128	432.616	8.2443e-15	1.05172e-13	BAG3-/-	BAG3+/+
PPP2R5A	-1.41554	5.48585	112.854	1.43591e-09	3.9838e-09	BAG3-/-	BAG3+/+
AL360091.3	-1.52525	4.83743	76.2182	3.5205e-08	7.69049e-08	BAG3-/-	BAG3+/+
PACC1	-1.91185	4.28214	89.3666	9.86598e-09	2.35893e-08	BAG3-/-	BAG3+/+
ATF3	-2.75747	5.9956	391.464	2.10129e-14	2.30219e-13	BAG3-/-	BAG3+/+
NSL1	1.06598	5.5693	60.3443	2.12123e-07	4.16578e-07	BAG3-/-	BAG3+/+
VASH2	6.71883	3.6757	260.919	8.93093e-13	5.6536e-12	BAG3-/-	BAG3+/+
ANGEL2	-1.3232	5.223	75.4787	3.80124e-08	8.27634e-08	BAG3-/-	BAG3+/+
RPS6KC1	-1.65892	7.69756	183.081	2.17678e-11	9.13852e-11	BAG3-/-	BAG3+/+
AL929236.1	4.30966	3.52864	189.354	1.61307e-11	6.96962e-11	BAG3-/-	BAG3+/+
PTPN14	1.57613	9.59911	272.837	5.93571e-13	3.93259e-12	BAG3-/-	BAG3+/+
CENPF	4.33551	7.95544	1261.61	3.05638e-19	1.67019e-16	BAG3-/-	BAG3+/+
KCNK2	6.03886	3.06967	219.715	4.25151e-12	2.19859e-11	BAG3-/-	BAG3+/+
KCTD3	1.18635	5.51969	93.8967	6.5967e-09	1.63387e-08	BAG3-/-	BAG3+/+
ESRRG	-1.44049	4.86763	78.1687	2.88378e-08	6.37954e-08	BAG3-/-	BAG3+/+
GPATCH2	-1.20426	7.70168	138.826	2.45845e-10	8.00361e-10	BAG3-/-	BAG3+/+
TGFB2	1.50109	8.65671	180.469	2.47288e-11	1.02271e-10	BAG3-/-	BAG3+/+
C1orf143	4.29228	2.5288	81.4301	2.08415e-08	4.72026e-08	BAG3-/-	BAG3+/+
LYPLAL1-DT	-4.35465	4.78899	386.556	2.36401e-14	2.54179e-13	BAG3-/-	BAG3+/+
LYPLAL1	-2.93506	6.27302	500.841	2.07907e-15	3.53634e-14	BAG3-/-	BAG3+/+
RAB3GAP2	-2.07092	7.29958	310.716	1.79585e-13	1.41886e-12	BAG3-/-	BAG3+/+
MARK1	-1.22839	5.44302	68.3157	8.26006e-08	1.71592e-07	BAG3-/-	BAG3+/+
DUSP10	-1.07411	6.03768	76.5008	3.41934e-08	7.48365e-08	BAG3-/-	BAG3+/+
TAF1A	2.29806	3.0938	49.5805	8.93827e-07	1.61396e-06	BAG3-/-	BAG3+/+
MIA3	-1.23146	5.64509	56.6464	3.3959e-07	6.48296e-07	BAG3-/-	BAG3+/+
BROX	-1.61202	4.69211	70.7376	6.30945e-08	1.32803e-07	BAG3-/-	BAG3+/+
CAPN2	-2.25459	7.83617	463.963	4.27334e-15	6.31497e-14	BAG3-/-	BAG3+/+
TP53BP2	-1.13334	5.90162	82.3576	1.90399e-08	4.33776e-08	BAG3-/-	BAG3+/+
DEGS1	-1.65654	4.61211	86.206	1.31983e-08	3.09624e-08	BAG3-/-	BAG3+/+
WDR26	-1.7812	6.79758	269.926	6.54839e-13	4.29552e-12	BAG3-/-	BAG3+/+
LBR	2.40089	5.59977	266.178	7.44188e-13	4.80316e-12	BAG3-/-	BAG3+/+
ENAH	-2.65744	10.0811	668.137	1.35389e-16	4.6313e-15	BAG3-/-	BAG3+/+
EPHX1	-3.10289	4.02459	152.645	1.07908e-10	3.7967e-10	BAG3-/-	BAG3+/+
TMEM63A	-2.73296	4.91525	215.671	5.02659e-12	2.54109e-11	BAG3-/-	BAG3+/+
ACBD3	-2.01852	6.84954	312.948	1.68098e-13	1.34188e-12	BAG3-/-	BAG3+/+
ACBD3-AS1	-2.87522	4.34436	150.738	1.20407e-10	4.19179e-10	BAG3-/-	BAG3+/+
LIN9	4.23471	5.19233	431.284	8.48609e-15	1.07514e-13	BAG3-/-	BAG3+/+
PARP1	2.04133	4.46023	116.781	1.07642e-09	3.06089e-09	BAG3-/-	BAG3+/+
ITPKB	1.4407	4.76842	65.0983	1.19555e-07	2.42844e-07	BAG3-/-	BAG3+/+
AL353689.3	-1.92157	4.18739	103.896	2.86557e-09	7.53169e-09	BAG3-/-	BAG3+/+
ZNF678	1.07305	5.28784	79.0419	2.64083e-08	5.87162e-08	BAG3-/-	BAG3+/+
SNAP47	-1.08475	4.58125	28.9393	3.10857e-05	4.73775e-05	BAG3-/-	BAG3+/+
WNT9A	5.86114	3.4823	186.095	1.88261e-11	8.0165e-11	BAG3-/-	BAG3+/+
ARF1	-1.35909	5.26313	88.9043	1.02894e-08	2.45247e-08	BAG3-/-	BAG3+/+
GUK1	-3.03001	5.02416	186.872	1.8141e-11	7.75695e-11	BAG3-/-	BAG3+/+
OBSCN	-2.12733	5.76817	244.378	1.62215e-12	9.54887e-12	BAG3-/-	BAG3+/+
RHOU	-6.20944	5.64131	741.26	5.03111e-17	2.53325e-15	BAG3-/-	BAG3+/+
RAB4A	-1.67684	4.27727	58.0227	2.84272e-07	5.48816e-07	BAG3-/-	BAG3+/+
ABCB10	-1.52637	4.98466	122.158	7.35182e-10	2.14674e-09	BAG3-/-	BAG3+/+
COG2	-1.24674	4.73084	47.306	1.24724e-06	2.21274e-06	BAG3-/-	BAG3+/+
TSNAX	-1.6487	4.91584	95.6287	5.67996e-09	1.41976e-08	BAG3-/-	BAG3+/+
DISC1	-1.43142	7.64192	184.943	1.98956e-11	8.41758e-11	BAG3-/-	BAG3+/+
AL136171.2	-1.73844	5.64587	142.207	1.99684e-10	6.63888e-10	BAG3-/-	BAG3+/+
SIPA1L2	-5.41229	7.85264	1311.62	2.10086e-19	1.62805e-16	BAG3-/-	BAG3+/+
NTPCR	-2.80126	4.19175	145.012	1.68603e-10	5.682e-10	BAG3-/-	BAG3+/+
PCNX2	-2.3017	8.01709	546.78	9.07395e-16	1.83787e-14	BAG3-/-	BAG3+/+
KCNK1	-4.47563	3.7095	175.409	3.18145e-11	1.27479e-10	BAG3-/-	BAG3+/+
SLC35F3	1.81306	6.45432	197.663	1.09937e-11	4.97736e-11	BAG3-/-	BAG3+/+
IRF2BP2	-1.41494	4.57421	60.5558	2.0663e-07	4.06483e-07	BAG3-/-	BAG3+/+
TOMM20	-1.53831	5.35634	102.978	3.08457e-09	8.06176e-09	BAG3-/-	BAG3+/+
ARID4B	-1.88892	8.36087	205.168	7.87375e-12	3.75824e-11	BAG3-/-	BAG3+/+
TBCE	-1.58069	3.92329	45.6229	1.60811e-06	2.81885e-06	BAG3-/-	BAG3+/+
LYST	-2.83975	6.4829	436.034	7.65741e-15	1.00034e-13	BAG3-/-	BAG3+/+
GPR137B	-4.34077	4.44295	286.291	3.81689e-13	2.69517e-12	BAG3-/-	BAG3+/+
ERO1B	-3.73428	5.06665	375.415	3.10544e-14	3.14836e-13	BAG3-/-	BAG3+/+
LGALS8	-1.08124	5.19677	55.6814	3.85435e-07	7.29632e-07	BAG3-/-	BAG3+/+
AL356010.2	2.44081	4.01611	101.522	3.47067e-09	8.97901e-09	BAG3-/-	BAG3+/+
CHRM3	2.20816	3.66269	51.3311	6.96889e-07	1.27581e-06	BAG3-/-	BAG3+/+
FMN2	-1.72082	5.76578	95.956	5.52305e-09	1.38241e-08	BAG3-/-	BAG3+/+
EXO1	3.93888	4.64181	256.929	1.02799e-12	6.41523e-12	BAG3-/-	BAG3+/+
CEP170	-3.10717	8.8072	798.156	2.48234e-17	1.49849e-15	BAG3-/-	BAG3+/+
AL606534.1	-3.6306	4.71628	154.17	9.89382e-11	3.51054e-10	BAG3-/-	BAG3+/+
SDCCAG8	-3.45906	8.33279	551.211	8.40676e-16	1.7535e-14	BAG3-/-	BAG3+/+
AKT3	-1.0199	8.68214	127.915	4.96573e-10	1.50372e-09	BAG3-/-	BAG3+/+
ADSS	-1.53978	6.2088	145.806	1.60792e-10	5.45581e-10	BAG3-/-	BAG3+/+
CATSPERE	-3.16937	6.14058	387.768	2.2959e-14	2.4792e-13	BAG3-/-	BAG3+/+
KIF26B	-3.72656	10.8323	1039.16	1.97787e-18	3.80576e-16	BAG3-/-	BAG3+/+
KIF26B-AS1	-4.49079	8.41175	1280.71	2.64408e-19	1.62805e-16	BAG3-/-	BAG3+/+
SMYD3	-2.07384	10.6828	420.102	1.08556e-14	1.31578e-13	BAG3-/-	BAG3+/+
AC118555.1	-3.69175	4.91523	299.613	2.51183e-13	1.89227e-12	BAG3-/-	BAG3+/+
CNST	-1.85181	6.24205	182.588	2.22948e-11	9.34276e-11	BAG3-/-	BAG3+/+
ZNF695	1.30277	3.74072	37.9845	5.58463e-06	9.22548e-06	BAG3-/-	BAG3+/+
ZNF124	-1.13313	6.13229	78.8449	2.6936e-08	5.98318e-08	BAG3-/-	BAG3+/+
TRIM58	-3.25967	3.41389	131.911	3.81603e-10	1.1895e-09	BAG3-/-	BAG3+/+
SNTG2	6.62023	4.68317	480.22	3.0902e-15	4.83747e-14	BAG3-/-	BAG3+/+
RPS7	1.07326	6.60751	61.1207	1.92711e-07	3.80724e-07	BAG3-/-	BAG3+/+
SOX11	3.19536	2.5929	59.5555	2.34079e-07	4.57072e-07	BAG3-/-	BAG3+/+
RNF144A	2.33464	4.39095	164.303	5.66437e-11	2.12753e-10	BAG3-/-	BAG3+/+
AC068481.1	2.37529	3.31727	61.7062	1.79366e-07	3.56111e-07	BAG3-/-	BAG3+/+
KIDINS220	-1.75221	6.72756	136.998	2.75624e-10	8.88228e-10	BAG3-/-	BAG3+/+
ASAP2	-2.05271	8.38414	406.446	1.47916e-14	1.71197e-13	BAG3-/-	BAG3+/+
ITGB1BP1	-1.03494	5.74771	68.5648	8.03156e-08	1.67071e-07	BAG3-/-	BAG3+/+
RRM2	4.70407	6.07467	1057.24	1.67569e-18	3.6417e-16	BAG3-/-	BAG3+/+
ODC1	2.41387	3.74952	80.1832	2.35667e-08	5.29591e-08	BAG3-/-	BAG3+/+
ATP6V1C2	2.25123	3.12554	54.3833	4.58223e-07	8.59145e-07	BAG3-/-	BAG3+/+
MIR3681HG	5.73223	3.89759	269.495	6.64475e-13	4.34946e-12	BAG3-/-	BAG3+/+
TRIB2	5.32443	3.91304	284.572	4.03398e-13	2.82471e-12	BAG3-/-	BAG3+/+
AC068286.2	3.8006	3.13429	139.337	2.38171e-10	7.79499e-10	BAG3-/-	BAG3+/+
FAM49A	3.05659	3.8227	134.414	3.2471e-10	1.02784e-09	BAG3-/-	BAG3+/+
GEN1	2.80057	6.0746	477.229	3.27747e-15	5.10467e-14	BAG3-/-	BAG3+/+
KCNS3	-4.4103	5.82926	463.052	4.35309e-15	6.41231e-14	BAG3-/-	BAG3+/+
AC079148.3	-4.90807	5.22068	328.541	1.07223e-13	9.21221e-13	BAG3-/-	BAG3+/+
NT5C1B	-5.57465	3.80024	168.508	4.53463e-11	1.74945e-10	BAG3-/-	BAG3+/+
LINC01376	-2.81387	6.50303	242.056	1.76922e-12	1.0303e-11	BAG3-/-	BAG3+/+
OSR1	-5.63489	3.77072	145.865	1.60237e-10	5.43897e-10	BAG3-/-	BAG3+/+
WDR35	1.27054	5.50248	97.5402	4.82802e-09	1.22102e-08	BAG3-/-	BAG3+/+
AC079145.1	5.15425	2.59498	103.776	2.89324e-09	7.59794e-09	BAG3-/-	BAG3+/+
MATN3	5.98194	2.50539	129.349	4.51411e-10	1.37917e-09	BAG3-/-	BAG3+/+
SDC1	5.23687	3.08526	191.169	1.48156e-11	6.4944e-11	BAG3-/-	BAG3+/+
KLHL29	-3.2094	7.12847	350.711	5.85112e-14	5.45868e-13	BAG3-/-	BAG3+/+
TP53I3	-1.47866	5.53784	91.0791	8.45676e-09	2.04736e-08	BAG3-/-	BAG3+/+
CENPO	3.71126	4.90706	506.547	1.86832e-15	3.26477e-14	BAG3-/-	BAG3+/+
ADCY3	3.96648	4.48557	370.556	3.50628e-14	3.50476e-13	BAG3-/-	BAG3+/+
EFR3B	-1.0884	4.63323	28.2173	3.61581e-05	5.48098e-05	BAG3-/-	BAG3+/+
DNMT3A	-1.0472	5.42081	49.5855	8.93187e-07	1.61312e-06	BAG3-/-	BAG3+/+
KIF3C	-2.22402	5.28822	201.34	9.32185e-12	4.32646e-11	BAG3-/-	BAG3+/+
HADHB	-2.31408	5.92464	242.633	1.73135e-12	1.01271e-11	BAG3-/-	BAG3+/+
CENPA	4.43527	4.08104	299.467	2.52317e-13	1.89387e-12	BAG3-/-	BAG3+/+
MAPRE3	-3.04009	5.00218	225.923	3.30571e-12	1.7679e-11	BAG3-/-	BAG3+/+
EMILIN1	1.59581	4.17481	55.4906	3.95286e-07	7.47361e-07	BAG3-/-	BAG3+/+
PPM1G	1.62758	5.50914	132.236	3.7362e-10	1.16619e-09	BAG3-/-	BAG3+/+
NRBP1	-1.31703	4.91894	50.4006	7.94825e-07	1.44679e-06	BAG3-/-	BAG3+/+
MRPL33	1.22278	5.22111	84.9525	1.48492e-08	3.45372e-08	BAG3-/-	BAG3+/+
RBKS	1.3218	4.90783	51.0356	7.26469e-07	1.32628e-06	BAG3-/-	BAG3+/+
FOSL2	2.58362	5.07607	264.809	7.80117e-13	4.97938e-12	BAG3-/-	BAG3+/+
YPEL5	-2.28482	4.63647	128.096	4.90613e-10	1.48762e-09	BAG3-/-	BAG3+/+
LBH	-3.22194	4.30307	192.962	1.36317e-11	6.02693e-11	BAG3-/-	BAG3+/+
EHD3	-4.68772	3.97494	160.936	6.79355e-11	2.49782e-10	BAG3-/-	BAG3+/+
DPY30	1.53805	3.6961	43.283	2.3158e-06	3.99268e-06	BAG3-/-	BAG3+/+
LTBP1	-1.209	7.83267	71.4633	5.8285e-08	1.23496e-07	BAG3-/-	BAG3+/+
AC019127.1	-3.13389	4.18431	124.083	6.43655e-10	1.90112e-09	BAG3-/-	BAG3+/+
RASGRP3	-3.31762	5.00258	216.748	4.80596e-12	2.44831e-11	BAG3-/-	BAG3+/+
HEATR5B	-1.35754	6.37107	140.841	2.17074e-10	7.16035e-10	BAG3-/-	BAG3+/+
CEBPZOS	1.99395	5.15118	145.282	1.65896e-10	5.61045e-10	BAG3-/-	BAG3+/+
CEBPZ	1.50464	5.38181	79.5781	2.50287e-08	5.5945e-08	BAG3-/-	BAG3+/+
AC006369.1	-2.04977	3.84528	38.9258	4.74787e-06	7.89971e-06	BAG3-/-	BAG3+/+
CDC42EP3	-1.47799	6.35066	138.135	2.56665e-10	8.31695e-10	BAG3-/-	BAG3+/+
RMDN2	-1.18674	5.40604	44.9565	1.78164e-06	3.10535e-06	BAG3-/-	BAG3+/+
RMDN2-AS1	-1.22344	4.95947	41.2304	3.22637e-06	5.46765e-06	BAG3-/-	BAG3+/+
CYP1B1-AS1	1.27155	4.83944	46.7857	1.34823e-06	2.38139e-06	BAG3-/-	BAG3+/+
ATL2	1.648	5.97724	165.016	5.45271e-11	2.05808e-10	BAG3-/-	BAG3+/+
GALM	2.32392	4.78574	140.451	2.22338e-10	7.32352e-10	BAG3-/-	BAG3+/+
SRSF7	2.85032	5.32962	253.012	1.18256e-12	7.29116e-12	BAG3-/-	BAG3+/+
TMEM178A	1.3419	4.00299	46.7259	1.36041e-06	2.40197e-06	BAG3-/-	BAG3+/+
SLC8A1-AS1	4.46672	6.88993	483.7	2.887e-15	4.60524e-14	BAG3-/-	BAG3+/+
SLC8A1	4.23948	8.0324	826.932	1.76904e-17	1.18976e-15	BAG3-/-	BAG3+/+
PKDCC	2.97663	4.35684	220.372	4.13846e-12	2.14855e-11	BAG3-/-	BAG3+/+
EML4	3.22588	8.02541	1061.17	1.61702e-18	3.6417e-16	BAG3-/-	BAG3+/+
COX7A2L	1.21453	4.54508	43.876	2.1086e-06	3.64824e-06	BAG3-/-	BAG3+/+
ZFP36L2	5.50501	3.79964	189.938	1.56934e-11	6.82413e-11	BAG3-/-	BAG3+/+
PLEKHH2	-2.69434	4.0516	132.618	3.64499e-10	1.14119e-09	BAG3-/-	BAG3+/+
DYNC2LI1	-1.41936	5.33188	93.9982	6.53865e-09	1.62123e-08	BAG3-/-	BAG3+/+
PPM1B	1.68256	6.15035	197.52	1.10654e-11	5.0049e-11	BAG3-/-	BAG3+/+
PREPL	-1.19603	5.53243	51.7077	6.61101e-07	1.21535e-06	BAG3-/-	BAG3+/+
SRBD1	1.43131	6.79453	204.831	7.99065e-12	3.79503e-11	BAG3-/-	BAG3+/+
PRKCE	-1.30925	7.81435	145.105	1.67661e-10	5.66186e-10	BAG3-/-	BAG3+/+
EPAS1	-1.06739	4.85383	29.4634	2.78966e-05	4.27144e-05	BAG3-/-	BAG3+/+
RHOQ	-1.94473	5.51409	166.884	4.93839e-11	1.88319e-10	BAG3-/-	BAG3+/+
AC018682.1	-2.48672	4.53761	120.634	8.17861e-10	2.36795e-09	BAG3-/-	BAG3+/+
STPG4	1.43935	5.22312	95.9402	5.53051e-09	1.3839e-08	BAG3-/-	BAG3+/+
CALM2	1.70737	7.4363	276.519	5.24967e-13	3.54949e-12	BAG3-/-	BAG3+/+
EPCAM-DT	1.30172	3.28811	21.8035	0.000155514	0.000221861	BAG3-/-	BAG3+/+
MSH2	3.33119	5.26674	257.981	9.90361e-13	6.19714e-12	BAG3-/-	BAG3+/+
MSH6	2.7051	5.48983	391.272	2.11096e-14	2.31005e-13	BAG3-/-	BAG3+/+
FOXN2	1.08998	5.53178	60.855	1.99125e-07	3.92638e-07	BAG3-/-	BAG3+/+
PPP1R21	-1.20348	6.01739	81.0743	2.15819e-08	4.87479e-08	BAG3-/-	BAG3+/+
STON1	-1.30364	4.87802	68.0632	8.49894e-08	1.76238e-07	BAG3-/-	BAG3+/+
AC007402.1	-4.22401	3.36607	114.795	1.24393e-09	3.49953e-09	BAG3-/-	BAG3+/+
CHAC2	2.80826	3.34413	79.622	2.49194e-08	5.57403e-08	BAG3-/-	BAG3+/+
PSME4	-1.17694	7.3373	139.697	2.3292e-10	7.6421e-10	BAG3-/-	BAG3+/+
SPTBN1	-1.95061	8.49196	249.403	1.34791e-12	8.16882e-12	BAG3-/-	BAG3+/+
AC092839.1	-1.84011	5.77969	189.607	1.59395e-11	6.90512e-11	BAG3-/-	BAG3+/+
AC093110.1	-2.00946	4.67185	128.52	4.76952e-10	1.44906e-09	BAG3-/-	BAG3+/+
AC012358.3	1.42298	5.97312	127.947	4.95526e-10	1.50153e-09	BAG3-/-	BAG3+/+
PNPT1	1.60158	5.28431	153.387	1.03436e-10	3.6533e-10	BAG3-/-	BAG3+/+
EFEMP1	-5.57002	7.40944	782.264	3.00851e-17	1.7047e-15	BAG3-/-	BAG3+/+
AC011306.1	-4.48119	4.28281	162.328	6.29907e-11	2.3346e-10	BAG3-/-	BAG3+/+
AC007743.1	-5.58815	3.76538	192.191	1.41275e-11	6.22824e-11	BAG3-/-	BAG3+/+
CCDC85A	-4.50114	8.70459	550.277	8.54277e-16	1.77306e-14	BAG3-/-	BAG3+/+
FANCL	3.68013	5.846	725.502	6.17591e-17	2.83141e-15	BAG3-/-	BAG3+/+
LINC01122	2.1011	3.82031	73.3588	4.75243e-08	1.01912e-07	BAG3-/-	BAG3+/+
BCL11A	-2.21093	5.74846	175.481	3.16991e-11	1.27182e-10	BAG3-/-	BAG3+/+
KIAA1841	1.11194	6.61009	135.891	2.95576e-10	9.4508e-10	BAG3-/-	BAG3+/+
XPO1	2.47384	7.35814	664.653	1.42296e-16	4.74458e-15	BAG3-/-	BAG3+/+
FAM161A	4.39948	3.7583	258.798	9.62183e-13	6.04539e-12	BAG3-/-	BAG3+/+
CCT4	1.85717	5.38569	185.535	1.93382e-11	8.20429e-11	BAG3-/-	BAG3+/+
AC092567.1	1.4832	5.26122	79.1152	2.62147e-08	5.82998e-08	BAG3-/-	BAG3+/+
VPS54	-1.92095	7.84712	328.788	1.06479e-13	9.15679e-13	BAG3-/-	BAG3+/+
PELI1	-1.5269	5.91026	123.685	6.61488e-10	1.9488e-09	BAG3-/-	BAG3+/+
SERTAD2	1.84977	5.58419	203.233	8.57233e-12	4.02307e-11	BAG3-/-	BAG3+/+
RAB1A	-2.18408	7.254	314.666	1.59809e-13	1.28348e-12	BAG3-/-	BAG3+/+
SPRED2	-1.00885	7.32605	90.2292	9.1262e-09	2.19733e-08	BAG3-/-	BAG3+/+
AC007389.1	-2.65731	5.53397	337.444	8.36926e-14	7.4397e-13	BAG3-/-	BAG3+/+
MEIS1	-1.28647	9.35396	183.232	2.16081e-11	9.07725e-11	BAG3-/-	BAG3+/+
MEIS1-AS2	-2.38001	4.96151	178.498	2.72582e-11	1.10955e-10	BAG3-/-	BAG3+/+
LINC01798	-1.28616	4.58869	46.3886	1.43136e-06	2.52435e-06	BAG3-/-	BAG3+/+
LINC01828	-3.71784	4.86106	210.226	6.32712e-12	3.11666e-11	BAG3-/-	BAG3+/+
LINC01829	-4.62822	5.88754	579.606	5.22397e-16	1.20924e-14	BAG3-/-	BAG3+/+
ETAA1	-2.29015	4.68732	108.444	2.00538e-09	5.43317e-09	BAG3-/-	BAG3+/+
LINC02831	-3.48624	4.42686	286.186	3.82981e-13	2.70223e-12	BAG3-/-	BAG3+/+
AC007422.1	-3.72897	5.16584	329.651	1.03926e-13	8.95857e-13	BAG3-/-	BAG3+/+
LINC01812	-4.41688	3.78792	139.399	2.37267e-10	7.76818e-10	BAG3-/-	BAG3+/+
WDR92	1.59835	4.19791	79.6934	2.47427e-08	5.53594e-08	BAG3-/-	BAG3+/+
PNO1	1.86703	4.452	76.6277	3.37497e-08	7.39004e-08	BAG3-/-	BAG3+/+
CNRIP1	2.00838	4.11404	107.921	2.08811e-09	5.64243e-09	BAG3-/-	BAG3+/+
AAK1	-1.333	8.35581	216.993	4.75734e-12	2.42875e-11	BAG3-/-	BAG3+/+
ANXA4	-2.25764	7.35218	332.6	9.56955e-14	8.34603e-13	BAG3-/-	BAG3+/+
C2orf42	1.15367	4.56935	34.8993	9.69869e-06	1.55489e-05	BAG3-/-	BAG3+/+
SNRPG	1.54249	4.31257	59.5322	2.34764e-07	4.5812e-07	BAG3-/-	BAG3+/+
NAGK	-1.73901	4.88631	100.486	3.778e-09	9.70075e-09	BAG3-/-	BAG3+/+
MCEE	1.83469	5.0776	127.579	5.07849e-10	1.53284e-09	BAG3-/-	BAG3+/+
EXOC6B	-2.4905	9.12378	494.725	2.3345e-15	3.87796e-14	BAG3-/-	BAG3+/+
ALMS1	1.21797	6.50896	137.266	2.71024e-10	8.74318e-10	BAG3-/-	BAG3+/+
TPRKB	3.65772	3.15793	127.018	5.2734e-10	1.58494e-09	BAG3-/-	BAG3+/+
MTHFD2	1.1958	5.33036	43.1496	2.36546e-06	4.07298e-06	BAG3-/-	BAG3+/+
WDR54	3.99721	2.86342	114.067	1.31237e-09	3.67304e-09	BAG3-/-	BAG3+/+
MOGS	-1.99402	5.46107	145.792	1.60931e-10	5.45855e-10	BAG3-/-	BAG3+/+
TTC31	2.7321	3.32351	113.265	1.39261e-09	3.87648e-09	BAG3-/-	BAG3+/+
LOXL3	6.97114	3.96614	375.802	3.07573e-14	3.12649e-13	BAG3-/-	BAG3+/+
POLE4	2.61478	3.16852	81.7408	2.02178e-08	4.58913e-08	BAG3-/-	BAG3+/+
TACR1	2.67433	5.83802	272.462	6.01093e-13	3.97686e-12	BAG3-/-	BAG3+/+
AC007681.1	3.73126	3.14608	129.833	4.3723e-10	1.34288e-09	BAG3-/-	BAG3+/+
GCFC2	1.0103	5.50969	52.989	5.53716e-07	1.0259e-06	BAG3-/-	BAG3+/+
TCF7L1	1.26455	7.6411	172.299	3.72641e-11	1.47211e-10	BAG3-/-	BAG3+/+
TGOLN2	-1.06368	5.4704	40.9228	3.39407e-06	5.74343e-06	BAG3-/-	BAG3+/+
MAT2A	2.42077	5.45008	294.295	2.96216e-13	2.17822e-12	BAG3-/-	BAG3+/+
ST3GAL5	-2.2286	8.4478	426.142	9.49638e-15	1.19169e-13	BAG3-/-	BAG3+/+
PTCD3	1.11222	5.65496	88.8758	1.03162e-08	2.45695e-08	BAG3-/-	BAG3+/+
IMMT	1.43169	6.32855	120.388	8.32138e-10	2.40627e-09	BAG3-/-	BAG3+/+
KDM3A	1.52156	5.61901	124.922	6.0774e-10	1.80601e-09	BAG3-/-	BAG3+/+
RGPD2	-1.44023	4.58953	62.0235	1.72564e-07	3.43713e-07	BAG3-/-	BAG3+/+
STARD7	2.47647	4.45351	151.685	1.14009e-10	3.98406e-10	BAG3-/-	BAG3+/+
SNRNP200	1.54924	5.31599	107.798	2.10802e-09	5.68957e-09	BAG3-/-	BAG3+/+
NCAPH	4.84072	4.56214	453.031	5.34731e-15	7.54383e-14	BAG3-/-	BAG3+/+
ANKRD36B	1.14088	5.55533	93.7443	6.68483e-09	1.65304e-08	BAG3-/-	BAG3+/+
AFF3	2.04289	9.26681	382.999	2.57702e-14	2.71396e-13	BAG3-/-	BAG3+/+
NPAS2	-4.10148	6.41431	612.221	3.10771e-16	8.29561e-15	BAG3-/-	BAG3+/+
RPL31	1.51771	4.69312	104.277	2.77981e-09	7.33254e-09	BAG3-/-	BAG3+/+
TBC1D8	2.89191	5.09922	303.755	2.21335e-13	1.69366e-12	BAG3-/-	BAG3+/+
CNOT11	1.27194	4.67263	41.3524	3.16241e-06	5.36714e-06	BAG3-/-	BAG3+/+
RNF149	-1.13398	6.41574	93.2816	6.96052e-09	1.71433e-08	BAG3-/-	BAG3+/+
RFX8	3.5566	3.45511	88.0116	1.1165e-08	2.6441e-08	BAG3-/-	BAG3+/+
MAP4K4	-1.75382	9.42676	302.719	2.28415e-13	1.74063e-12	BAG3-/-	BAG3+/+
IL1R1	-4.7888	6.84408	1051.5	1.76579e-18	3.70655e-16	BAG3-/-	BAG3+/+
TMEM182	1.65205	3.808	48.5525	1.03762e-06	1.85943e-06	BAG3-/-	BAG3+/+
MRPS9	1.35002	4.93955	79.2923	2.57539e-08	5.73579e-08	BAG3-/-	BAG3+/+
TGFBRAP1	1.3146	4.31987	56.3262	3.54097e-07	6.74457e-07	BAG3-/-	BAG3+/+
NCK2	-2.57238	7.05515	444.727	6.36226e-15	8.71837e-14	BAG3-/-	BAG3+/+
AC010978.1	-3.39817	5.00375	359.1	4.69681e-14	4.52672e-13	BAG3-/-	BAG3+/+
AC009505.1	-2.18869	6.10857	278.269	4.95454e-13	3.39467e-12	BAG3-/-	BAG3+/+
CCDC138	2.33319	6.71783	526.469	1.29793e-15	2.45146e-14	BAG3-/-	BAG3+/+
BUB1	5.39556	5.51057	615.155	2.96978e-16	8.06836e-15	BAG3-/-	BAG3+/+
BCL2L11	4.05846	4.49686	179.67	2.57212e-11	1.05865e-10	BAG3-/-	BAG3+/+
ANAPC1	2.40699	5.68182	328.248	1.08113e-13	9.26285e-13	BAG3-/-	BAG3+/+
MERTK	-1.37693	4.32546	38.6642	4.9656e-06	8.24268e-06	BAG3-/-	BAG3+/+
TMEM87B	-4.27434	7.69013	1044.77	1.87823e-18	3.77116e-16	BAG3-/-	BAG3+/+
FBLN7	3.36023	2.69472	66.8666	9.73994e-08	2.00294e-07	BAG3-/-	BAG3+/+
SLC20A1	-2.6207	7.27755	410.276	1.35487e-14	1.59004e-13	BAG3-/-	BAG3+/+
CKAP2L	3.89565	4.50295	299.484	2.52184e-13	1.89387e-12	BAG3-/-	BAG3+/+
AC079753.2	3.86307	3.6485	157.717	8.10942e-11	2.9372e-10	BAG3-/-	BAG3+/+
AC016745.1	3.71866	3.07848	129.02	4.61369e-10	1.40587e-09	BAG3-/-	BAG3+/+
DPP10	-3.25646	5.08388	317.047	1.49057e-13	1.21188e-12	BAG3-/-	BAG3+/+
INSIG2	1.45425	3.79601	47.4763	1.21603e-06	2.1636e-06	BAG3-/-	BAG3+/+
RALB	-1.45434	5.3689	100.109	3.89704e-09	9.9842e-09	BAG3-/-	BAG3+/+
GLI2	-1.30613	8.30312	194.63	1.26231e-11	5.63766e-11	BAG3-/-	BAG3+/+
NIFK-AS1	2.53481	3.99083	124.088	6.43412e-10	1.90101e-09	BAG3-/-	BAG3+/+
CNTNAP5	-7.52065	6.17696	542.783	9.72626e-16	1.94193e-14	BAG3-/-	BAG3+/+
BIN1	3.42965	3.19618	133.708	3.39744e-10	1.06949e-09	BAG3-/-	BAG3+/+
CYP27C1	4.3311	4.87678	444.288	6.42148e-15	8.78649e-14	BAG3-/-	BAG3+/+
SAP130	1.30692	6.12957	129.618	4.43467e-10	1.35849e-09	BAG3-/-	BAG3+/+
HS6ST1	-2.86882	4.77127	260.654	9.01417e-13	5.69848e-12	BAG3-/-	BAG3+/+
POTEF	2.24932	4.99848	198.479	1.0596e-11	4.8233e-11	BAG3-/-	BAG3+/+
SMPD4	1.57743	5.56185	139.106	2.41614e-10	7.88811e-10	BAG3-/-	BAG3+/+
POTEI	1.69759	3.76431	55.8833	3.75307e-07	7.12065e-07	BAG3-/-	BAG3+/+
ARHGEF4	4.54696	2.60468	123.795	6.56522e-10	1.93541e-09	BAG3-/-	BAG3+/+
CCDC74A	-4.15783	3.74288	94.0026	6.53616e-09	1.62105e-08	BAG3-/-	BAG3+/+
C2orf27A	-4.37228	7.83622	1029	2.17387e-18	4.01557e-16	BAG3-/-	BAG3+/+
GPR39	2.63271	5.49347	336.775	8.52469e-14	7.55605e-13	BAG3-/-	BAG3+/+
LYPD1	-4.01536	5.125	384.255	2.4995e-14	2.65045e-13	BAG3-/-	BAG3+/+
AC010974.1	-3.68106	4.19462	170.712	4.04372e-11	1.58388e-10	BAG3-/-	BAG3+/+
NCKAP5	-4.62548	7.81109	708.129	7.78181e-17	3.35854e-15	BAG3-/-	BAG3+/+
AC010974.2	-4.88505	4.47103	204.928	7.95701e-12	3.78513e-11	BAG3-/-	BAG3+/+
NCKAP5-AS1	-5.13337	3.29173	107.436	2.16804e-09	5.83112e-09	BAG3-/-	BAG3+/+
NCKAP5-AS2	-9.28279	3.38534	210.947	3.17562e-11	1.27356e-10	BAG3-/-	BAG3+/+
MGAT5	-2.11529	9.17728	363.839	4.15742e-14	4.07189e-13	BAG3-/-	BAG3+/+
ZRANB3	1.78993	7.43427	315.986	1.53746e-13	1.24452e-12	BAG3-/-	BAG3+/+
MCM6	3.65842	3.65557	167.185	4.86078e-11	1.8582e-10	BAG3-/-	BAG3+/+
HNMT	-1.9371	5.87601	190.235	1.54765e-11	6.74568e-11	BAG3-/-	BAG3+/+
AC114763.1	-2.06397	5.834	203.268	8.55883e-12	4.02082e-11	BAG3-/-	BAG3+/+
SPOPL	-4.79137	8.32713	1117.15	9.86155e-19	2.79385e-16	BAG3-/-	BAG3+/+
AC092620.1	-5.195	4.58954	338.475	8.13591e-14	7.27428e-13	BAG3-/-	BAG3+/+
LINC02631	-5.87434	4.48572	234.169	2.38966e-12	1.3352e-11	BAG3-/-	BAG3+/+
NXPH2	-2.45582	5.03242	119.673	8.75211e-10	2.52371e-09	BAG3-/-	BAG3+/+
LRP1B	-3.93098	9.19754	1164.01	6.63991e-19	2.38806e-16	BAG3-/-	BAG3+/+
ACVR2A	1.11985	5.58481	84.5746	1.53906e-08	3.56797e-08	BAG3-/-	BAG3+/+
LYPD6	3.36974	3.70992	142.02	2.01977e-10	6.70066e-10	BAG3-/-	BAG3+/+
MMADHC	-1.7903	5.02457	110.531	1.70969e-09	4.68289e-09	BAG3-/-	BAG3+/+
AC007364.1	-1.53801	6.38987	172.455	3.69682e-11	1.46326e-10	BAG3-/-	BAG3+/+
LINC01931	-2.63015	5.77681	181.7	2.32809e-11	9.6963e-11	BAG3-/-	BAG3+/+
RND3	-4.14441	6.80856	731.007	5.74624e-17	2.74284e-15	BAG3-/-	BAG3+/+
TNFAIP6	-3.76243	4.93687	202.047	9.03394e-12	4.20976e-11	BAG3-/-	BAG3+/+
RIF1	2.24087	6.71916	431.439	8.45759e-15	1.073e-13	BAG3-/-	BAG3+/+
NEB	2.91118	4.47471	180.462	2.47372e-11	1.02271e-10	BAG3-/-	BAG3+/+
ARL5A	-1.11966	5.40778	62.5932	1.6105e-07	3.21752e-07	BAG3-/-	BAG3+/+
STAM2	-1.00234	5.81342	48.9888	9.73692e-07	1.75098e-06	BAG3-/-	BAG3+/+
ARL6IP6	2.42528	5.92216	308.84	1.89907e-13	1.48517e-12	BAG3-/-	BAG3+/+
GPD2	1.75565	5.8838	209.647	6.48577e-12	3.18292e-11	BAG3-/-	BAG3+/+
ACVR1C	5.83538	2.44001	129.38	4.50505e-10	1.37686e-09	BAG3-/-	BAG3+/+
CCDC148	2.33782	3.84244	78.2834	2.85051e-08	6.30896e-08	BAG3-/-	BAG3+/+
PKP4	1.50976	7.36226	278.539	4.91068e-13	3.36711e-12	BAG3-/-	BAG3+/+
PLA2R1	-1.77002	6.25762	168.802	4.46561e-11	1.72665e-10	BAG3-/-	BAG3+/+
AC092153.1	1.42098	4.94801	61.1962	1.90929e-07	3.77445e-07	BAG3-/-	BAG3+/+
DPP4	-5.17537	4.74822	285.997	3.85317e-13	2.71042e-12	BAG3-/-	BAG3+/+
FAP	-3.54729	5.93165	506.696	1.86315e-15	3.26477e-14	BAG3-/-	BAG3+/+
FIGN	3.32528	7.2116	661.097	1.4975e-16	4.93392e-15	BAG3-/-	BAG3+/+
AC016766.1	6.56669	3.04641	136.476	2.84848e-10	9.14728e-10	BAG3-/-	BAG3+/+
GRB14	-4.04531	3.82737	100.55	3.75818e-09	9.65523e-09	BAG3-/-	BAG3+/+
COBLL1	-4.1469	5.90774	404.396	1.5508e-14	1.78371e-13	BAG3-/-	BAG3+/+
TTC21B	1.99117	6.00025	246.578	1.49519e-12	8.90366e-12	BAG3-/-	BAG3+/+
TTC21B-AS1	3.22526	4.18894	217.125	4.73123e-12	2.42226e-11	BAG3-/-	BAG3+/+
SCN1A-AS1	-3.02053	5.57818	290.377	3.35082e-13	2.4235e-12	BAG3-/-	BAG3+/+
SCN9A	-3.11694	5.27326	288.593	3.54607e-13	2.54282e-12	BAG3-/-	BAG3+/+
CERS6	1.56906	6.83084	169.179	4.37844e-11	1.69842e-10	BAG3-/-	BAG3+/+
NOSTRIN	5.04478	5.45874	554.863	7.89737e-16	1.67294e-14	BAG3-/-	BAG3+/+
SPC25	4.69493	5.65724	618.595	2.81659e-16	7.81203e-15	BAG3-/-	BAG3+/+
KLHL41	4.64232	2.59673	86.827	1.24563e-08	2.93261e-08	BAG3-/-	BAG3+/+
FASTKD1	1.36747	5.68903	110.307	1.73896e-09	4.75742e-09	BAG3-/-	BAG3+/+
PPIG	1.21897	6.18584	106.067	2.41271e-09	6.45159e-09	BAG3-/-	BAG3+/+
KLHL23	1.30188	5.30415	88.7464	1.04387e-08	2.48291e-08	BAG3-/-	BAG3+/+
CYBRD1	2.28551	5.40277	239.918	1.91769e-12	1.10354e-11	BAG3-/-	BAG3+/+
SLC25A12	1.66439	6.56886	239.095	1.97845e-12	1.13272e-11	BAG3-/-	BAG3+/+
HAT1	3.26842	5.19186	228.726	2.95685e-12	1.60644e-11	BAG3-/-	BAG3+/+
METAP1D	2.95133	4.9847	265.351	7.65683e-13	4.92126e-12	BAG3-/-	BAG3+/+
ITGA6	3.34796	5.61982	473.868	3.50297e-15	5.38326e-14	BAG3-/-	BAG3+/+
AC078883.1	1.90792	3.87858	74.8611	4.05463e-08	8.77221e-08	BAG3-/-	BAG3+/+
PDK1	1.96708	5.50519	266.48	7.36532e-13	4.7604e-12	BAG3-/-	BAG3+/+
RAPGEF4-AS1	3.04866	2.65564	63.1636	1.50366e-07	3.01646e-07	BAG3-/-	BAG3+/+
MAP3K20	1.35058	6.17125	133.562	3.42942e-10	1.07808e-09	BAG3-/-	BAG3+/+
MAP3K20-AS1	2.01526	4.61383	111.111	1.63638e-09	4.49541e-09	BAG3-/-	BAG3+/+
CDCA7	4.76203	4.01416	263.243	8.23581e-13	5.2351e-12	BAG3-/-	BAG3+/+
GPR155	-1.56242	5.06273	77.9455	2.94977e-08	6.51461e-08	BAG3-/-	BAG3+/+
CHRNA1	5.00683	4.1505	194.365	1.27777e-11	5.69295e-11	BAG3-/-	BAG3+/+
CHN1	1.39932	7.25624	226.694	3.20554e-12	1.7213e-11	BAG3-/-	BAG3+/+
LNPK	1.42787	5.91994	151.423	1.1574e-10	4.03847e-10	BAG3-/-	BAG3+/+
HOXD3	4.37472	2.62221	119.947	8.58393e-10	2.47831e-09	BAG3-/-	BAG3+/+
LINC01117	4.72596	4.05414	275.406	5.4474e-13	3.6644e-12	BAG3-/-	BAG3+/+
LINC01116	4.91557	2.4115	128.183	4.87782e-10	1.47952e-09	BAG3-/-	BAG3+/+
HNRNPA3	1.5454	6.39062	166.09	5.15021e-11	1.95429e-10	BAG3-/-	BAG3+/+
NFE2L2	-1.21245	6.98859	147.464	1.45759e-10	5.00154e-10	BAG3-/-	BAG3+/+
OSBPL6	1.5074	7.11133	196.856	1.14037e-11	5.14278e-11	BAG3-/-	BAG3+/+
CHROMR	3.21728	4.92514	315.811	1.54538e-13	1.24917e-12	BAG3-/-	BAG3+/+
PRKRA	2.33139	5.33583	252.394	1.2092e-12	7.43551e-12	BAG3-/-	BAG3+/+
AC092640.1	-5.42112	5.15295	242.913	1.71329e-12	1.00313e-11	BAG3-/-	BAG3+/+
CCDC141	-5.69466	5.06012	328.253	1.08099e-13	9.26285e-13	BAG3-/-	BAG3+/+
SESTD1	2.13912	6.02988	363.018	4.24573e-14	4.12775e-13	BAG3-/-	BAG3+/+
CWC22	1.62785	5.13235	147.342	1.46808e-10	5.02751e-10	BAG3-/-	BAG3+/+
AC068196.1	2.44906	2.70951	42.996	2.42408e-06	4.16768e-06	BAG3-/-	BAG3+/+
LINC01934	-1.68207	5.25951	92.1805	7.66848e-09	1.87172e-08	BAG3-/-	BAG3+/+
ITGA4	-2.26348	7.58828	287.261	3.70007e-13	2.63464e-12	BAG3-/-	BAG3+/+
NCKAP1	-1.28734	7.72428	166.067	5.15649e-11	1.95587e-10	BAG3-/-	BAG3+/+
NUP35	4.27629	4.69739	416.254	1.18329e-14	1.41292e-13	BAG3-/-	BAG3+/+
AC021851.1	3.82169	4.11379	250.333	1.303e-12	7.93831e-12	BAG3-/-	BAG3+/+
AC021851.2	2.80577	3.50826	70.5842	6.41664e-08	1.34932e-07	BAG3-/-	BAG3+/+
ZNF804A	-3.58699	8.16403	882.351	9.50591e-18	8.14729e-16	BAG3-/-	BAG3+/+
ZC3H15	1.08647	5.48633	72.5468	5.18393e-08	1.10549e-07	BAG3-/-	BAG3+/+
ITGAV	-2.12032	8.71671	287.079	3.7218e-13	2.64623e-12	BAG3-/-	BAG3+/+
AC017101.1	-1.91018	7.92758	184.894	1.99424e-11	8.4335e-11	BAG3-/-	BAG3+/+
FAM171B	-1.57435	4.39029	61.4079	1.86034e-07	3.68477e-07	BAG3-/-	BAG3+/+
CALCRL	-1.82721	3.687	38.2821	5.30367e-06	8.77704e-06	BAG3-/-	BAG3+/+
COL3A1	-3.10658	9.73029	506.054	1.88558e-15	3.27262e-14	BAG3-/-	BAG3+/+
ANKAR	-1.40793	5.73673	116.874	1.06921e-09	3.04416e-09	BAG3-/-	BAG3+/+
ORMDL1	-1.0158	5.84327	56.6923	3.37566e-07	6.44848e-07	BAG3-/-	BAG3+/+
MFSD6	1.30584	5.2158	66.5946	1.00491e-07	2.06207e-07	BAG3-/-	BAG3+/+
NEMP2	2.87064	3.23126	102.946	3.09244e-09	8.07972e-09	BAG3-/-	BAG3+/+
NAB1	-1.37188	4.87069	68.57	8.02689e-08	1.67011e-07	BAG3-/-	BAG3+/+
GLS	-1.30549	9.29759	170.384	4.11281e-11	1.60549e-10	BAG3-/-	BAG3+/+
STAT1	-1.6601	5.88481	181.377	2.36513e-11	9.83094e-11	BAG3-/-	BAG3+/+
MYO1B	1.9639	6.67666	366.648	3.87014e-14	3.82295e-13	BAG3-/-	BAG3+/+
SLC39A10	-1.70396	7.12215	319.885	1.3727e-13	1.13503e-12	BAG3-/-	BAG3+/+
DNAH7	-1.52216	4.97437	79.2763	2.57952e-08	5.74083e-08	BAG3-/-	BAG3+/+
STK17B	-1.269	7.23079	85.5056	1.40943e-08	3.29223e-08	BAG3-/-	BAG3+/+
AC114760.2	-2.02187	5.77739	127.706	5.03551e-10	1.52286e-09	BAG3-/-	BAG3+/+
HECW2	-4.73098	8.16879	541.222	9.99487e-16	1.97672e-14	BAG3-/-	BAG3+/+
CCDC150	3.91772	5.7876	569.318	6.1903e-16	1.39448e-14	BAG3-/-	BAG3+/+
GTF3C3	1.24178	5.49215	77.1739	3.19104e-08	7.01891e-08	BAG3-/-	BAG3+/+
ANKRD44	-1.14359	6.17911	47.3175	1.24512e-06	2.20982e-06	BAG3-/-	BAG3+/+
HSPD1	2.09424	6.17895	208.678	6.76142e-12	3.29543e-11	BAG3-/-	BAG3+/+
HSPE1	1.87283	4.78385	97.087	5.01648e-09	1.26316e-08	BAG3-/-	BAG3+/+
RFTN2	4.73196	4.47766	250.077	1.31518e-12	8.00198e-12	BAG3-/-	BAG3+/+
SATB2	1.3612	6.44176	165.704	5.25682e-11	1.99147e-10	BAG3-/-	BAG3+/+
C2orf69	2.20407	3.79946	104.796	2.66726e-09	7.05667e-09	BAG3-/-	BAG3+/+
TYW5	1.0964	5.32974	52.6795	5.77769e-07	1.06725e-06	BAG3-/-	BAG3+/+
SPATS2L	1.63946	9.3401	301.243	2.38939e-13	1.81037e-12	BAG3-/-	BAG3+/+
AC012459.1	1.98435	8.06172	237.464	2.10521e-12	1.19875e-11	BAG3-/-	BAG3+/+
SGO2	4.51649	5.43918	547.81	8.91377e-16	1.82453e-14	BAG3-/-	BAG3+/+
PPIL3	1.03808	4.7472	31.0209	2.03646e-05	3.16113e-05	BAG3-/-	BAG3+/+
NIF3L1	2.56283	4.62342	232.331	2.56657e-12	1.42371e-11	BAG3-/-	BAG3+/+
FAM126B	-1.6415	6.20215	151.882	1.12728e-10	3.94677e-10	BAG3-/-	BAG3+/+
CFLAR	-2.42022	6.38549	453.007	5.34995e-15	7.54383e-14	BAG3-/-	BAG3+/+
CFLAR-AS1	-2.5556	4.94744	160.794	6.84661e-11	2.51333e-10	BAG3-/-	BAG3+/+
TMEM237	3.75835	4.11243	266.548	7.34811e-13	4.75501e-12	BAG3-/-	BAG3+/+
MPP4	4.04509	3.42157	185.796	1.90976e-11	8.10968e-11	BAG3-/-	BAG3+/+
CDK15	5.744	3.40934	210.964	6.13095e-12	3.03785e-11	BAG3-/-	BAG3+/+
NOP58	3.58594	6.06213	443.896	6.4749e-15	8.80929e-14	BAG3-/-	BAG3+/+
AC064836.4	4.79294	2.91051	114.557	1.26584e-09	3.55036e-09	BAG3-/-	BAG3+/+
BMPR2	-1.76007	9.28588	317.923	1.45306e-13	1.1887e-12	BAG3-/-	BAG3+/+
WDR12	1.06601	5.98439	78.3318	2.83658e-08	6.28266e-08	BAG3-/-	BAG3+/+
RAPH1	1.13066	7.4783	85.4809	1.4127e-08	3.29904e-08	BAG3-/-	BAG3+/+
PARD3B	-1.88116	7.68334	330.311	1.02019e-13	8.81427e-13	BAG3-/-	BAG3+/+
NRP2	3.98217	7.47978	501.972	2.03533e-15	3.46832e-14	BAG3-/-	BAG3+/+
ZDBF2	-1.92712	4.55457	92.4112	7.51379e-09	1.83883e-08	BAG3-/-	BAG3+/+
ADAM23	-3.49626	6.54954	538.671	1.04515e-15	2.05384e-14	BAG3-/-	BAG3+/+
KLF7	-1.98291	8.66189	388.069	2.27936e-14	2.46513e-13	BAG3-/-	BAG3+/+
CCNYL1	-3.14898	5.31813	317.785	1.45892e-13	1.19138e-12	BAG3-/-	BAG3+/+
MAP2	-1.22878	6.32808	104.778	2.67122e-09	7.06512e-09	BAG3-/-	BAG3+/+
LANCL1-AS1	2.64921	4.36255	167.092	4.88455e-11	1.86497e-10	BAG3-/-	BAG3+/+
LANCL1	1.77102	4.45297	82.7186	1.83857e-08	4.20218e-08	BAG3-/-	BAG3+/+
CPS1	5.73855	4.0736	274.893	5.54124e-13	3.7221e-12	BAG3-/-	BAG3+/+
IKZF2	1.40416	4.60078	59.273	2.42542e-07	4.72698e-07	BAG3-/-	BAG3+/+
BARD1	4.48766	6.60208	660.929	1.50112e-16	4.93392e-15	BAG3-/-	BAG3+/+
SNHG31	4.35335	5.18389	420.475	1.07656e-14	1.31003e-13	BAG3-/-	BAG3+/+
ABCA12	4.55252	4.37192	217.856	4.5901e-12	2.35654e-11	BAG3-/-	BAG3+/+
AC072062.1	3.22037	2.75249	78.0285	2.92504e-08	6.46618e-08	BAG3-/-	BAG3+/+
FN1	-2.05635	12.6389	222.291	3.82699e-12	2.0083e-11	BAG3-/-	BAG3+/+
AC012668.3	-3.05589	4.99584	192.449	1.39595e-11	6.16007e-11	BAG3-/-	BAG3+/+
LINC00607	-3.6045	5.46297	265.001	7.74976e-13	4.96372e-12	BAG3-/-	BAG3+/+
PECR	1.77265	3.78144	53.6934	5.02987e-07	9.36422e-07	BAG3-/-	BAG3+/+
TMEM169	4.38247	3.09975	161.945	6.43109e-11	2.37781e-10	BAG3-/-	BAG3+/+
2024-03-04	-1.02009	6.25056	46.1861	1.47593e-06	2.598e-06	BAG3-/-	BAG3+/+
IGFBP2	-2.71405	7.82236	230.638	2.7423e-12	1.50324e-11	BAG3-/-	BAG3+/+
IGFBP5	-1.56139	9.6677	127.824	4.9962e-10	1.51196e-09	BAG3-/-	BAG3+/+
TNS1	-2.27626	5.75738	202.682	8.7832e-12	4.1135e-11	BAG3-/-	BAG3+/+
TMBIM1	-6.10252	4.19043	261.441	8.76925e-13	5.55887e-12	BAG3-/-	BAG3+/+
USP37	2.30999	5.65082	241.664	1.79542e-12	1.04292e-11	BAG3-/-	BAG3+/+
TTLL4	1.85259	4.1264	94.2351	6.40544e-09	1.59162e-08	BAG3-/-	BAG3+/+
SPEG	-4.35165	4.74109	329.002	1.05839e-13	9.11027e-13	BAG3-/-	BAG3+/+
EPHA4	-3.4513	7.28367	677.695	1.18264e-16	4.20109e-15	BAG3-/-	BAG3+/+
PAX3	5.87106	8.61208	1115.74	9.98236e-19	2.79385e-16	BAG3-/-	BAG3+/+
SGPP2	4.8555	2.90349	165.063	5.43897e-11	2.05373e-10	BAG3-/-	BAG3+/+
FARSB	2.16558	5.70318	268.349	6.90918e-13	4.50022e-12	BAG3-/-	BAG3+/+
SCG2	-4.29012	6.18517	344.546	6.89884e-14	6.30869e-13	BAG3-/-	BAG3+/+
AP1S3	-4.88231	6.57377	687.273	1.03467e-16	3.83783e-15	BAG3-/-	BAG3+/+
WDFY1	-3.00058	6.7487	364.858	4.05062e-14	3.98418e-13	BAG3-/-	BAG3+/+
SERPINE2	-4.10346	10.4673	521.288	1.42504e-15	2.64291e-14	BAG3-/-	BAG3+/+
DOCK10	5.44336	7.3622	889.635	8.78582e-18	7.87824e-16	BAG3-/-	BAG3+/+
NYAP2	-6.61496	5.0035	317.597	1.4669e-13	1.19684e-12	BAG3-/-	BAG3+/+
IRS1	2.17683	4.67872	77.4635	3.09801e-08	6.82405e-08	BAG3-/-	BAG3+/+
MFF	-1.21017	5.72079	81.6482	2.04016e-08	4.62857e-08	BAG3-/-	BAG3+/+
AGFG1	-1.9438	6.89647	332.221	9.67118e-14	8.41083e-13	BAG3-/-	BAG3+/+
PID1	-2.57082	8.03981	277.692	5.04982e-13	3.44717e-12	BAG3-/-	BAG3+/+
TRIP12	-1.35985	8.13038	220.724	4.07939e-12	2.12027e-11	BAG3-/-	BAG3+/+
FBXO36	-1.2369	5.43821	77.3781	3.12514e-08	6.88217e-08	BAG3-/-	BAG3+/+
SP140L	-1.44322	5.09331	75.3555	3.85036e-08	8.37144e-08	BAG3-/-	BAG3+/+
SP100	-3.31886	7.51162	764.354	3.75362e-17	2.02739e-15	BAG3-/-	BAG3+/+
AC010149.1	-3.92302	4.55794	231.573	2.64364e-12	1.45858e-11	BAG3-/-	BAG3+/+
NCL	1.23961	6.6011	60.6679	2.03782e-07	4.01392e-07	BAG3-/-	BAG3+/+
PTMA	1.38932	7.58115	100.688	3.71591e-09	9.55727e-09	BAG3-/-	BAG3+/+
DIS3L2	-1.48317	7.27013	189.255	1.62055e-11	6.9974e-11	BAG3-/-	BAG3+/+
AC019130.1	-1.49083	6.75705	119.635	8.7759e-10	2.52899e-09	BAG3-/-	BAG3+/+
EIF4E2	-1.22757	5.03112	64.5689	1.27228e-07	2.57637e-07	BAG3-/-	BAG3+/+
DGKD	1.18781	5.57831	95.5043	5.74092e-09	1.43383e-08	BAG3-/-	BAG3+/+
HJURP	5.27873	5.37946	462.483	4.40377e-15	6.46299e-14	BAG3-/-	BAG3+/+
ARL4C	2.63543	5.31957	381.91	2.64642e-14	2.76184e-13	BAG3-/-	BAG3+/+
AC012063.1	-1.25147	5.21145	62.0201	1.72634e-07	3.43779e-07	BAG3-/-	BAG3+/+
COL6A3	1.12486	5.34521	43.8025	2.13313e-06	3.68736e-06	BAG3-/-	BAG3+/+
UBE2F	-1.51804	5.49364	119.389	8.92987e-10	2.57176e-09	BAG3-/-	BAG3+/+
HES6	4.90308	2.34734	113.584	1.36005e-09	3.79386e-09	BAG3-/-	BAG3+/+
TRAF3IP1	-1.05608	5.93088	70.4952	6.47974e-08	1.3617e-07	BAG3-/-	BAG3+/+
TWIST2	1.73603	4.69409	64.4021	1.29757e-07	2.6247e-07	BAG3-/-	BAG3+/+
GPC1	-1.34677	4.51886	36.2832	7.54206e-06	1.22638e-05	BAG3-/-	BAG3+/+
ANKMY1	-1.94235	5.17839	129.569	4.44908e-10	1.36201e-09	BAG3-/-	BAG3+/+
ATG4B	-1.01791	5.41932	40.1367	3.8682e-06	6.50759e-06	BAG3-/-	BAG3+/+
DTYMK	4.56186	4.92635	460.615	4.57461e-15	6.67474e-14	BAG3-/-	BAG3+/+
D2HGDH	-2.93143	5.40499	180.101	2.51802e-11	1.0387e-10	BAG3-/-	BAG3+/+
LRRN1	2.98074	2.96719	39.0323	4.66225e-06	7.76845e-06	BAG3-/-	BAG3+/+
AC023480.1	1.11979	4.70606	37.2167	6.38835e-06	1.04782e-05	BAG3-/-	BAG3+/+
ITPR1	-2.92516	5.56366	371.338	3.43806e-14	3.44029e-13	BAG3-/-	BAG3+/+
BHLHE40-AS1	1.63031	3.6054	33.9821	1.15001e-05	1.82814e-05	BAG3-/-	BAG3+/+
BHLHE40	-1.08078	5.99379	70.9165	6.18696e-08	1.30344e-07	BAG3-/-	BAG3+/+
ARL8B	-1.84619	6.46978	209.227	6.60374e-12	3.23357e-11	BAG3-/-	BAG3+/+
AC026202.2	-2.14958	6.43606	173.661	3.47609e-11	1.38464e-10	BAG3-/-	BAG3+/+
LMCD1-AS1	1.00717	7.69705	45.9549	1.52868e-06	2.68726e-06	BAG3-/-	BAG3+/+
CAV3	3.93922	4.59573	387.735	2.29774e-14	2.4792e-13	BAG3-/-	BAG3+/+
RAD18	3.34324	5.93924	562.834	6.8997e-16	1.48432e-14	BAG3-/-	BAG3+/+
SRGAP3	2.97967	4.5706	258.743	9.64046e-13	6.05158e-12	BAG3-/-	BAG3+/+
THUMPD3	1.79294	4.2993	85.4424	1.41783e-08	3.31019e-08	BAG3-/-	BAG3+/+
OGG1	1.46543	4.32107	57.1236	3.19169e-07	6.11968e-07	BAG3-/-	BAG3+/+
TTLL3	-2.88054	5.86282	221.588	3.93807e-12	2.05841e-11	BAG3-/-	BAG3+/+
EMC3	1.27875	5.71318	101.506	3.47516e-09	8.98812e-09	BAG3-/-	BAG3+/+
FANCD2	3.93746	5.29396	505.004	1.92291e-15	3.31343e-14	BAG3-/-	BAG3+/+
FANCD2OS	4.14215	4.62815	309.646	1.85396e-13	1.45605e-12	BAG3-/-	BAG3+/+
IRAK2	-2.1477	4.1411	52.8416	5.65028e-07	1.0456e-06	BAG3-/-	BAG3+/+
PPARG	-1.46843	6.37849	123.66	6.62608e-10	1.95137e-09	BAG3-/-	BAG3+/+
RAF1	1.28838	6.37584	124.514	6.24936e-10	1.85056e-09	BAG3-/-	BAG3+/+
RPL32	1.25547	6.08678	102.354	3.24404e-09	8.43287e-09	BAG3-/-	BAG3+/+
IQSEC1	1.22251	5.12182	78.4445	2.80448e-08	6.21902e-08	BAG3-/-	BAG3+/+
FBLN2	-5.23668	6.18945	493.669	2.38201e-15	3.92861e-14	BAG3-/-	BAG3+/+
TMEM43	-1.66312	4.55852	61.2919	1.88699e-07	3.73357e-07	BAG3-/-	BAG3+/+
AC093495.1	-2.05334	4.37663	91.5723	8.09326e-09	1.96347e-08	BAG3-/-	BAG3+/+
XPC	-2.22234	5.45813	183.931	2.089e-11	8.81006e-11	BAG3-/-	BAG3+/+
LSM3	2.55332	3.78974	108.193	2.0446e-09	5.5297e-09	BAG3-/-	BAG3+/+
SLC6A6	2.65022	5.78093	452.584	5.39716e-15	7.5988e-14	BAG3-/-	BAG3+/+
SH3BP5-AS1	-2.13578	4.2875	83.0705	1.77716e-08	4.06888e-08	BAG3-/-	BAG3+/+
SH3BP5	-4.89523	6.37204	904.565	7.49035e-18	7.19164e-16	BAG3-/-	BAG3+/+
BTD	1.94486	7.61169	180.131	2.51432e-11	1.03764e-10	BAG3-/-	BAG3+/+
ANKRD28	1.47399	8.19319	138.565	2.49877e-10	8.12435e-10	BAG3-/-	BAG3+/+
AC090945.1	3.25754	3.30962	139.709	2.32749e-10	7.63919e-10	BAG3-/-	BAG3+/+
RFTN1	-1.64447	7.26838	190.756	1.51041e-11	6.60517e-11	BAG3-/-	BAG3+/+
RAB5A	-1.15678	6.2284	86.0838	1.335e-08	3.12787e-08	BAG3-/-	BAG3+/+
SGO1	4.70351	4.3321	296.225	2.78916e-13	2.06747e-12	BAG3-/-	BAG3+/+
ZNF385D	2.96011	5.26008	296.196	2.79168e-13	2.06768e-12	BAG3-/-	BAG3+/+
UBE2E2	-1.13142	8.74437	162.106	6.37547e-11	2.36007e-10	BAG3-/-	BAG3+/+
NKIRAS1	2.22875	5.052	168.799	4.46619e-11	1.72665e-10	BAG3-/-	BAG3+/+
NR1D2	1.09208	5.3467	48.9184	9.83705e-07	1.76761e-06	BAG3-/-	BAG3+/+
THRB	1.28001	4.28985	47.0317	1.2994e-06	2.29998e-06	BAG3-/-	BAG3+/+
RARB	2.187	3.43554	61.4128	1.85921e-07	3.68332e-07	BAG3-/-	BAG3+/+
LINC01980	2.60016	2.99392	51.7855	6.53969e-07	1.20272e-06	BAG3-/-	BAG3+/+
ZCWPW2	1.25412	5.14723	82.8305	1.81879e-08	4.15904e-08	BAG3-/-	BAG3+/+
RBMS3-AS3	1.46605	6.21299	86.7515	1.2544e-08	2.951e-08	BAG3-/-	BAG3+/+
RBMS3-AS1	3.74911	2.78935	89.0243	1.01776e-08	2.42708e-08	BAG3-/-	BAG3+/+
OSBPL10	2.21136	7.22451	343.457	7.10445e-14	6.45834e-13	BAG3-/-	BAG3+/+
OSBPL10-AS1	2.90076	2.87233	75.0224	3.98669e-08	8.63735e-08	BAG3-/-	BAG3+/+
CMTM8	-4.23601	4.50062	265.213	7.6932e-13	4.9412e-12	BAG3-/-	BAG3+/+
CMTM6	-1.71844	4.73989	74.6733	4.13534e-08	8.93307e-08	BAG3-/-	BAG3+/+
TRIM71	6.17094	4.03023	325.084	1.18255e-13	9.99271e-13	BAG3-/-	BAG3+/+
GLB1	-1.16506	5.84008	71.0304	6.11035e-08	1.28906e-07	BAG3-/-	BAG3+/+
CRTAP	-1.10381	4.60532	35.0201	9.48565e-06	1.52364e-05	BAG3-/-	BAG3+/+
FBXL2	-1.1696	7.29535	127.144	5.22899e-10	1.57429e-09	BAG3-/-	BAG3+/+
PDCD6IP	-1.0212	6.90245	104.575	2.71464e-09	7.17379e-09	BAG3-/-	BAG3+/+
STAC	5.57314	5.53574	535.737	1.10056e-15	2.15812e-14	BAG3-/-	BAG3+/+
TRANK1	-3.77864	3.97977	130.848	4.09005e-10	1.26594e-09	BAG3-/-	BAG3+/+
MLH1	2.57251	5.09524	233.253	2.47602e-12	1.38091e-11	BAG3-/-	BAG3+/+
ITGA9	3.49838	3.94353	206.817	7.32798e-12	3.53796e-11	BAG3-/-	BAG3+/+
ITGA9-AS1	1.71158	4.28493	110.119	1.76405e-09	4.82033e-09	BAG3-/-	BAG3+/+
CTDSPL	1.13032	6.69477	122.411	7.22363e-10	2.11332e-09	BAG3-/-	BAG3+/+
ACAA1	-1.14729	4.65325	38.8069	4.84544e-06	8.05336e-06	BAG3-/-	BAG3+/+
XYLB	2.23044	4.58337	175.139	3.22507e-11	1.29005e-10	BAG3-/-	BAG3+/+
EXOG	2.12737	5.31153	250.147	1.31183e-12	7.98687e-12	BAG3-/-	BAG3+/+
RPSA	1.21879	5.78385	84.0818	1.61295e-08	3.72523e-08	BAG3-/-	BAG3+/+
RPL14	1.10963	6.2116	50.0473	8.35914e-07	1.5162e-06	BAG3-/-	BAG3+/+
ZNF621	1.87201	4.84039	167.815	4.70244e-11	1.80514e-10	BAG3-/-	BAG3+/+
SEC22C	1.64102	5.43724	130.752	4.11589e-10	1.27266e-09	BAG3-/-	BAG3+/+
SS18L2	2.1535	4.0653	118.773	9.32954e-10	2.68101e-09	BAG3-/-	BAG3+/+
ZKSCAN7-AS1	1.93113	5.87164	194.013	1.29861e-11	5.77745e-11	BAG3-/-	BAG3+/+
ZNF197	1.03167	5.49564	56.757	3.34733e-07	6.39816e-07	BAG3-/-	BAG3+/+
KIF15	4.45347	5.52828	453.867	5.25538e-15	7.45602e-14	BAG3-/-	BAG3+/+
CDCP1	-3.29366	5.17565	240.932	1.84558e-12	1.06736e-11	BAG3-/-	BAG3+/+
LARS2	1.31398	5.85232	98.5489	4.43606e-09	1.12838e-08	BAG3-/-	BAG3+/+
LIMD1	1.44044	5.31685	96.5594	5.2461e-09	1.31594e-08	BAG3-/-	BAG3+/+
ELP6	1.53736	5.26348	135.399	3.04945e-10	9.70861e-10	BAG3-/-	BAG3+/+
ATRIP	3.74838	3.49433	129.585	4.44422e-10	1.36097e-09	BAG3-/-	BAG3+/+
SHISA5	-1.3526	4.49104	36.9117	6.74232e-06	1.10275e-05	BAG3-/-	BAG3+/+
PFKFB4	3.64473	5.52567	373.654	3.24459e-14	3.27151e-13	BAG3-/-	BAG3+/+
COL7A1	5.19772	3.32755	142.194	1.99852e-10	6.63968e-10	BAG3-/-	BAG3+/+
UQCRC1	1.63216	4.06237	71.6244	5.72731e-08	1.21436e-07	BAG3-/-	BAG3+/+
SLC26A6	3.08363	3.56783	110.962	1.65477e-09	4.54055e-09	BAG3-/-	BAG3+/+
DALRD3	-1.13135	5.05315	49.9072	8.52848e-07	1.5454e-06	BAG3-/-	BAG3+/+
LAMB2	-2.14678	4.21864	90.1344	9.20445e-09	2.21329e-08	BAG3-/-	BAG3+/+
C3orf62	-2.21038	4.29385	92.4234	7.50573e-09	1.83734e-08	BAG3-/-	BAG3+/+
RHOA	-2.03525	7.11832	314.785	1.59253e-13	1.28124e-12	BAG3-/-	BAG3+/+
AMT	-1.37888	4.43448	46.5339	1.40031e-06	2.47053e-06	BAG3-/-	BAG3+/+
DAG1	-1.04408	5.08202	46.915	1.32231e-06	2.33784e-06	BAG3-/-	BAG3+/+
TRAIP	3.53127	2.94589	97.6899	4.76751e-09	1.20671e-08	BAG3-/-	BAG3+/+
RASSF1	1.73341	4.26732	78.1824	2.87979e-08	6.37225e-08	BAG3-/-	BAG3+/+
DOCK3	-1.16233	4.15122	31.7555	1.76167e-05	2.75216e-05	BAG3-/-	BAG3+/+
DCAF1	1.81766	5.60663	164.696	5.54647e-11	2.08835e-10	BAG3-/-	BAG3+/+
RPL29	1.1446	5.85184	66.0693	1.06772e-07	2.18175e-07	BAG3-/-	BAG3+/+
POC1A	3.95317	4.16325	279.441	4.76723e-13	3.28338e-12	BAG3-/-	BAG3+/+
[truncated: 4,203 more rows]

## Sheet: DCM_CFs_EdgeR
gene	logFC	logCPM	F	p_val	p_adj	ident.1	ident.2
PUSL1	-1.42624	2.07861	10.8344	0.00217078	0.0252167	BAG3	Control
INTS11	-0.589141	4.76356	10.2663	0.00275791	0.029109	BAG3	Control
AURKAIP1	-1.74892	4.15077	13.1235	0.00085663	0.0140392	BAG3	Control
MRPL20-AS1	-1.21182	3.13367	19.0585	9.5432e-05	0.00380675	BAG3	Control
PRDM16-DT	2.90826	0.311769	8.75528	0.00531222	0.044049	BAG3	Control
PRDM16	3.26799	2.26312	14.5818	0.000486379	0.00991707	BAG3	Control
ACOT7	0.930606	3.08654	9.10811	0.00454655	0.0398443	BAG3	Control
TNFRSF25	2.99321	2.33825	23.5696	2.12723e-05	0.00173487	BAG3	Control
THAP3	-1.0483	3.40088	14.347	0.000532098	0.010428	BAG3	Control
PGD	-1.59974	4.28783	15.8019	0.000307234	0.00731988	BAG3	Control
KIAA2013	-0.987161	4.21597	17.4898	0.000165967	0.00510613	BAG3	Control
KAZN	-2.8095	10.0515	18.0449	0.000136177	0.00460436	BAG3	Control
AL357873.1	-3.19136	7.45568	20.7109	5.42575e-05	0.00280973	BAG3	Control
KAZN-AS1	-3.39089	6.41244	17.2398	0.000181565	0.00538338	BAG3	Control
AL031293.1	-2.09388	2.99264	11.251	0.00182541	0.0226945	BAG3	Control
BX284668.5	-1.16069	3.18917	13.5984	0.000710915	0.0125246	BAG3	Control
AKR7A2	-1.12024	3.44603	18.739	0.000106664	0.00402255	BAG3	Control
CAMK2N1	-1.03276	4.99934	9.97513	0.00312245	0.0313878	BAG3	Control
CDA	-2.23582	2.03978	13.4019	0.000767736	0.0130961	BAG3	Control
ASAP3	-0.887141	6.03606	12.2026	0.00123727	0.0177951	BAG3	Control
ID3	-2.00552	6.10817	10.7627	0.00223693	0.0256401	BAG3	Control
SYF2	-0.972287	4.58006	20.4314	5.96216e-05	0.00297308	BAG3	Control
TRNP1	-2.30794	0.699269	9.23746	0.00429613	0.0384065	BAG3	Control
SLC9A1	0.719281	4.34628	8.33893	0.00639689	0.0491315	BAG3	Control
SYTL1	1.83082	1.83935	9.68352	0.00353942	0.0338941	BAG3	Control
SNHG3	-1.1023	4.8734	10.0326	0.00304667	0.030991	BAG3	Control
MARCKSL1	-2.58421	3.53747	13.8328	0.000648932	0.0118464	BAG3	Control
RNF19B	1.46548	3.73377	21.0508	4.84152e-05	0.00265338	BAG3	Control
YRDC	-1.17306	3.05452	9.61352	0.00364809	0.0346445	BAG3	Control
C1orf122	-0.95212	4.4358	8.72221	0.00539074	0.0443674	BAG3	Control
BMP8A	1.26586	2.70565	8.47001	0.0060319	0.0474425	BAG3	Control
PABPC4	1.55823	5.80441	19.5124	8.15712e-05	0.00350887	BAG3	Control
COL9A2	1.99142	1.47099	10.0142	0.00307071	0.0311344	BAG3	Control
NFYC-AS1	-1.23906	2.11561	8.98016	0.00480963	0.0414079	BAG3	Control
FOXO6	1.44957	3.07059	19.1451	9.26048e-05	0.00373274	BAG3	Control
AC098484.4	0.992013	3.66452	15.591	0.000332331	0.00774995	BAG3	Control
PTPRF	1.9145	3.11277	20.345	6.13903e-05	0.00303688	BAG3	Control
AL451062.1	0.678155	3.46455	9.24717	0.00427794	0.0383302	BAG3	Control
RPS8	-0.749066	5.76533	17.3722	0.000173121	0.00525741	BAG3	Control
AKR1A1	-0.767017	5.9341	10.2169	0.00281642	0.0295017	BAG3	Control
CYP4A11	-2.69333	1.78464	8.43517	0.00612669	0.0478819	BAG3	Control
CYP4X1	-2.19861	6.09583	22.1392	3.37776e-05	0.00223146	BAG3	Control
CYP4Z1	-2.4739	4.75209	11.8337	0.00143703	0.0195181	BAG3	Control
GLIS1	2.43485	4.9348	32.9964	1.31592e-06	0.000376915	BAG3	Control
AC099791.2	-0.87487	4.7391	9.61344	0.00364823	0.0346445	BAG3	Control
ROR1	1.20338	7.62896	20.8329	5.20806e-05	0.00272705	BAG3	Control
LEPROT	-0.917391	5.7948	21.2052	4.59845e-05	0.00258035	BAG3	Control
SGIP1	1.30279	8.49871	9.51906	0.00380041	0.0356021	BAG3	Control
AL139147.1	1.64727	4.50059	12.7817	0.000980943	0.01529	BAG3	Control
GNG12	0.651454	6.76179	28.6233	4.53936e-06	0.000782852	BAG3	Control
ZRANB2-AS1	1.73121	3.35628	27.5139	6.30137e-06	0.000963032	BAG3	Control
SLC44A5	2.47508	4.44563	23.7103	2.03397e-05	0.0017069	BAG3	Control
AK5	2.52698	3.19089	34.606	8.51333e-07	0.000307757	BAG3	Control
USP33	-0.589752	7.62023	8.6222	0.00563581	0.0455664	BAG3	Control
AC096531.2	-2.27725	2.34383	10.9538	0.00206517	0.0244544	BAG3	Control
LINC01362	1.42848	2.38451	14.0323	0.000600657	0.0112127	BAG3	Control
AL359504.2	-0.934026	4.08325	9.24387	0.00428411	0.0383489	BAG3	Control
PRKACB	0.586028	6.36083	10.9989	0.00202677	0.024144	BAG3	Control
SPATA1	0.614413	6.05446	10.1957	0.00284189	0.029639	BAG3	Control
BCL10	-0.922664	3.65658	14.9971	0.000415398	0.00901771	BAG3	Control
AL078459.1	1.62411	6.16441	33.1693	1.25514e-06	0.000374511	BAG3	Control
DDAH1	1.74732	6.96189	18.9383	9.95037e-05	0.00388951	BAG3	Control
COL24A1	1.72541	7.38542	27.1665	6.99149e-06	0.000995651	BAG3	Control
LINC02795	1.088	2.87945	9.02416	0.00471738	0.0408275	BAG3	Control
HS2ST1	0.797123	6.13756	23.9029	1.91321e-05	0.00165665	BAG3	Control
TGFBR3	-1.05414	9.38941	8.2804	0.00656745	0.0497766	BAG3	Control
FNBP1L	0.839378	5.59391	25.1778	1.28251e-05	0.00133199	BAG3	Control
DPYD-AS1	0.860397	7.4339	13.3902	0.000771275	0.0131089	BAG3	Control
PLPPR5	1.98501	0.798425	8.31764	0.00645839	0.0493515	BAG3	Control
AC093019.2	0.829558	4.00635	16.4113	0.000245358	0.00646878	BAG3	Control
AL160171.1	-1.71234	1.88124	14.3399	0.00053355	0.0104367	BAG3	Control
PSRC1	-1.92783	2.22422	19.2648	8.88456e-05	0.00367684	BAG3	Control
SORT1	1.32788	4.77146	10.4442	0.00255773	0.0279211	BAG3	Control
AMPD2	-1.30368	3.07828	11.2094	0.00185708	0.0229818	BAG3	Control
LINC01768	1.61773	1.15882	8.33005	0.00642246	0.0491687	BAG3	Control
CSF1	-1.79414	4.51674	25.2604	1.25009e-05	0.0013211	BAG3	Control
LAMTOR5	-0.934354	4.56067	14.448	0.000511897	0.0102073	BAG3	Control
LRIF1	-0.912356	4.3142	14.4709	0.000507443	0.0101912	BAG3	Control
AL355816.2	-1.67745	1.79544	13.9991	0.00060843	0.0113465	BAG3	Control
CHI3L2	-2.15367	1.57684	9.34933	0.00409141	0.0373351	BAG3	Control
SLC16A1-AS1	0.671134	7.15055	27.4445	6.43314e-06	0.000967441	BAG3	Control
LRIG2-DT	0.612628	5.76907	10.203	0.00283317	0.0296042	BAG3	Control
NGF-AS1	-1.00713	5.97753	10.1637	0.00288094	0.0299039	BAG3	Control
NGF	-1.8882	7.26509	24.2917	1.69192e-05	0.00152437	BAG3	Control
AL358072.1	-2.02681	1.75891	20.7619	5.33352e-05	0.0027721	BAG3	Control
WARS2-AS1	0.711843	7.1541	10.2582	0.00276743	0.0291637	BAG3	Control
NBPF26	1.11762	5.1562	9.96927	0.0031303	0.0313878	BAG3	Control
LINC02802	-2.05233	7.15604	24.6712	1.50185e-05	0.00143532	BAG3	Control
RNF115	0.628608	8.21003	9.98671	0.00310702	0.0313531	BAG3	Control
ANKRD35	-1.51757	3.86839	14.908	0.000429648	0.00922684	BAG3	Control
LINC00624	0.963436	4.88816	11.6401	0.00155529	0.0204449	BAG3	Control
HIST2H2AC	-5.55618	0.844894	26.6	1.02177e-05	0.00122805	BAG3	Control
APH1A	-1.16932	3.06399	11.5268	0.00162923	0.0210635	BAG3	Control
ADAMTSL4	-1.24496	5.07449	12.3145	0.0011827	0.0172035	BAG3	Control
LYSMD1	-0.901644	2.92315	9.88282	0.00324848	0.0321057	BAG3	Control
SELENBP1	-1.31607	4.57409	14.1191	0.000580856	0.0109526	BAG3	Control
AL391335.1	1.49922	1.47326	14.384	0.000524609	0.0103047	BAG3	Control
C2CD4D-AS1	1.20361	2.73622	10.0902	0.00297255	0.0305011	BAG3	Control
S100A10	-1.65883	5.19686	12.0761	0.00130225	0.0182957	BAG3	Control
HRNR	2.25615	1.55513	20.1047	6.66067e-05	0.0031618	BAG3	Control
FLG	1.85894	2.03207	18.0059	0.000138071	0.00462341	BAG3	Control
S100A6	-1.7561	7.11243	20.6531	5.53232e-05	0.002826	BAG3	Control
S100A4	-1.80333	5.95338	17.2968	0.000177879	0.0053385	BAG3	Control
S100A16	-1.22448	3.9557	8.64085	0.00558922	0.0454468	BAG3	Control
SLC39A1	-1.11428	4.13818	9.13291	0.00449736	0.0395044	BAG3	Control
RAB13	-1.3998	4.03962	15.985	0.000287072	0.00710051	BAG3	Control
HAX1	-0.827788	5.06044	18.2889	0.000124922	0.00437298	BAG3	Control
IL6R	-1.03606	5.93877	10.487	0.00251189	0.0275327	BAG3	Control
KCNN3	2.74882	5.48393	17.2617	0.000180139	0.00535799	BAG3	Control
PMVK	-1.11334	3.69664	23.2115	2.38563e-05	0.00182553	BAG3	Control
AL451085.2	-2.05576	2.27661	18.0129	0.000137729	0.00462341	BAG3	Control
ZBTB7B	-0.929716	2.70844	8.56877	0.00577161	0.0461472	BAG3	Control
FAM189B	-1.03027	3.25837	12.7888	0.000978189	0.0152724	BAG3	Control
SSR2	-0.811227	4.82504	10.1149	0.00294149	0.0303481	BAG3	Control
LAMTOR2	-1.33718	3.19758	12.9699	0.000910301	0.0145509	BAG3	Control
SEMA4A	3.12417	2.63505	14.4785	0.000505958	0.0101722	BAG3	Control
GLMP	-1.28835	3.20444	19.6671	7.73479e-05	0.00338136	BAG3	Control
HDGF	-0.74817	4.46477	18.1153	0.000132821	0.00455505	BAG3	Control
CADM3	-2.20659	1.14029	8.33992	0.00639406	0.0491315	BAG3	Control
NCSTN	-0.72998	3.8124	13.4181	0.000762882	0.0130488	BAG3	Control
USF1	-1.13414	3.72254	21.1039	4.75641e-05	0.00264625	BAG3	Control
NDUFS2	-0.942062	6.05837	13.711	0.000680394	0.0121926	BAG3	Control
AL592295.5	-0.913641	3.88947	9.20009	0.00436694	0.0388131	BAG3	Control
DDR2	-0.794105	8.35571	11.4681	0.00166906	0.021431	BAG3	Control
UCK2	0.921837	4.68546	11.9134	0.00139112	0.0190878	BAG3	Control
CREG1	-0.707701	4.44234	12.428	0.00112994	0.0166478	BAG3	Control
MROH9	1.50032	4.53137	15.6187	0.000328917	0.00768615	BAG3	Control
EEF1AKNMT	-1.18787	3.25501	25.6495	1.10857e-05	0.00125536	BAG3	Control
DNM3	0.667365	7.11992	9.51232	0.00381153	0.0356392	BAG3	Control
MRPS14	-0.63558	4.38611	9.19119	0.00438397	0.0389277	BAG3	Control
ANGPTL1	-1.29999	6.19612	13.9539	0.000619149	0.011498	BAG3	Control
TOR3A	-0.816655	3.39169	8.56787	0.00577393	0.0461472	BAG3	Control
QSOX1	-0.786249	6.00833	9.27601	0.00422437	0.0380862	BAG3	Control
LAMC1-AS1	2.01837	3.90997	30.3309	2.77112e-06	0.000566212	BAG3	Control
LAMC2	-1.06105	4.87646	10.3646	0.00264533	0.0285131	BAG3	Control
ARPC5	-0.693701	5.90433	11.0326	0.00199849	0.0240095	BAG3	Control
AL713852.1	-0.986055	4.89621	9.94637	0.00316115	0.0315243	BAG3	Control
IVNS1ABP	0.790064	5.4629	15.2438	0.000378501	0.00847297	BAG3	Control
HMCN1	1.17576	7.18282	14.0341	0.000600243	0.0112127	BAG3	Control
B3GALT2	2.22601	0.719642	8.31436	0.00646791	0.0493618	BAG3	Control
ZNF281	-0.749865	3.49094	11.8494	0.00142784	0.0194637	BAG3	Control
AL645504.1	2.00359	1.18706	12.7903	0.000977582	0.0152724	BAG3	Control
RNPEP	-0.616535	4.92411	9.26084	0.00425246	0.0382112	BAG3	Control
SNRPE	-0.626447	4.25321	14.0618	0.000593847	0.0111187	BAG3	Control
LRRN2	2.23282	0.991927	13.5073	0.000736681	0.0128472	BAG3	Control
NFASC	1.23019	5.93337	11.9632	0.00136328	0.0188294	BAG3	Control
DYRK3	1.42643	3.34154	8.97957	0.00481088	0.0414079	BAG3	Control
MAPKAPK2	0.81337	5.3715	11.2774	0.00180559	0.0225824	BAG3	Control
C4BPA	1.91524	1.36763	15.8614	0.000300521	0.00725305	BAG3	Control
AL596218.1	1.37048	3.91775	26.6828	8.08819e-06	0.00107831	BAG3	Control
TGFB2	0.927996	6.23509	11.2594	0.00181909	0.0226759	BAG3	Control
AL360093.1	1.86824	0.759	9.42529	0.00395834	0.0364749	BAG3	Control
LYPLAL1-AS1	1.30925	2.89999	12.6429	0.00103676	0.0157896	BAG3	Control
LINC02257	-2.72441	1.25767	10.0715	0.00299646	0.0306394	BAG3	Control
CNIH3	0.714115	5.64223	17.9486	0.000140908	0.00467983	BAG3	Control
AL596330.2	2.33895	0.787387	16.4635	0.000240715	0.00641837	BAG3	Control
EPHX1	-1.14902	5.22674	19.2784	8.84309e-05	0.00367684	BAG3	Control
H3F3A	-0.677348	6.19141	12.1922	0.00124248	0.0178292	BAG3	Control
CCSAP	1.03677	3.83546	18.6518	0.000109967	0.00407724	BAG3	Control
AL512328.1	2.34092	0.899616	21.2644	4.50859e-05	0.00256933	BAG3	Control
CAPN9	2.38935	1.09485	19.4175	8.4282e-05	0.0035603	BAG3	Control
C1orf198	1.45275	3.65886	13.8535	0.000643722	0.0118171	BAG3	Control
SPRTN	-0.750548	4.72211	15.3533	0.000363245	0.00829681	BAG3	Control
GGPS1	-0.808248	2.89581	8.51446	0.00591323	0.0467832	BAG3	Control
NID1	-1.16307	9.64542	13.2051	0.000829508	0.0137748	BAG3	Control
AC118555.1	1.43694	2.54769	17.4958	0.000165612	0.00510356	BAG3	Control
AC092801.1	2.28576	0.411443	12.8617	0.000950215	0.0150135	BAG3	Control
SCCPDH	-0.931744	6.39583	11.4783	0.00166207	0.021385	BAG3	Control
ZNF669	-1.3872	3.16981	15.1296	0.00039513	0.00865693	BAG3	Control
AC104335.1	0.998557	3.82511	10.2355	0.00279421	0.0293842	BAG3	Control
PXDN	0.686823	7.50428	9.46885	0.00388413	0.0359851	BAG3	Control
RPS7	-1.04357	6.09025	17.647	0.000156886	0.00493634	BAG3	Control
DCDC2C	2.72293	3.23826	15.239	0.000379181	0.00847297	BAG3	Control
RNF144A-AS1	-4.25813	1.2096	17.7717	0.00015006	0.0048192	BAG3	Control
ADAM17	0.696469	7.46948	15.7635	0.00031165	0.00738765	BAG3	Control
AC104623.1	2.0033	0.905445	14.887	0.000433081	0.00926173	BAG3	Control
GEN1	0.773152	4.54713	13.1974	0.000832019	0.0137956	BAG3	Control
KCNS3	1.03747	6.27305	10.8611	0.00214667	0.0250285	BAG3	Control
AC079148.3	1.59622	4.32404	14.7873	0.000449766	0.00954256	BAG3	Control
AC079148.2	2.83657	2.15761	35.0429	7.57754e-07	0.000293319	BAG3	Control
NT5C1B	1.56113	1.34114	10.2675	0.00275656	0.029109	BAG3	Control
TTC32	-0.63098	3.85316	9.05603	0.00465174	0.0404644	BAG3	Control
LAPTM4A-DT	-2.42572	1.26232	16.5221	0.000235608	0.00634402	BAG3	Control
GDF7	2.04611	1.34483	9.82202	0.00333443	0.0326863	BAG3	Control
AC018742.1	3.59704	5.66258	27.4867	6.35259e-06	0.000963032	BAG3	Control
AC009411.2	4.39871	3.17753	38.6992	2.94033e-07	0.000184241	BAG3	Control
AC009411.1	5.79281	0.386471	33.9344	4.73092e-06	0.000808471	BAG3	Control
LINC01822	5.58091	1.47101	56.5605	5.19963e-09	1.95485e-05	BAG3	Control
AC011239.1	2.07553	1.35165	12.0186	0.00133294	0.018527	BAG3	Control
EFR3B	1.23974	3.60896	13.5435	0.000726326	0.0127364	BAG3	Control
DNMT3A	0.704027	5.92784	16.8796	0.000206829	0.0058537	BAG3	Control
SLC35F6	-1.11419	3.11742	13.276	0.000806678	0.0135271	BAG3	Control
PREB	-1.24055	2.94721	10.4501	0.00255133	0.0278837	BAG3	Control
AC093690.1	0.692959	3.36106	9.40552	0.00399253	0.0367133	BAG3	Control
TTC27	0.662488	6.7906	25.3112	1.23058e-05	0.0013211	BAG3	Control
LINC00486	-1.67997	6.59374	9.00229	0.00476301	0.0411277	BAG3	Control
CRIM1	1.15402	6.26941	25.4823	1.16717e-05	0.00128307	BAG3	Control
RMDN2	0.673816	6.05819	10.9194	0.00209505	0.0246758	BAG3	Control
RMDN2-AS1	0.963361	5.39647	12.6216	0.00104561	0.0158896	BAG3	Control
GALM	0.659881	5.252	13.0252	0.000890591	0.0144073	BAG3	Control
MAP4K3-DT	0.85619	7.69575	11.5624	0.00160563	0.0208382	BAG3	Control
TMEM178A	2.38252	1.93997	23.9942	1.85862e-05	0.00163592	BAG3	Control
SLC8A1-AS1	2.12121	5.53111	12.764	0.000987891	0.0153347	BAG3	Control
AC009413.2	-2.22811	1.91469	8.94036	0.00489476	0.0417695	BAG3	Control
LINC01913	-2.6382	2.69702	13.1419	0.000850446	0.0139622	BAG3	Control
PKDCC	-0.929259	5.88874	9.52266	0.00379449	0.0356021	BAG3	Control
EML4	1.0957	6.5342	28.0004	5.45329e-06	0.0008914	BAG3	Control
ZFP36L2	-1.24299	8.17512	36.3236	5.40887e-07	0.000273221	BAG3	Control
PLEKHH2	0.853051	8.27536	16.8772	0.000207009	0.0058537	BAG3	Control
DYNC2LI1	0.762108	6.768	21.664	3.94908e-05	0.00239467	BAG3	Control
PRKCE	0.661185	7.88243	16.3001	0.000255588	0.00663611	BAG3	Control
RHOQ	-0.784811	7.54639	10.7144	0.00228266	0.0259743	BAG3	Control
AC018682.1	-1.00829	7.1545	10.1971	0.00284023	0.029639	BAG3	Control
MCFD2	-0.735951	5.056	18.8312	0.000103287	0.00394724	BAG3	Control
MSH2	0.89156	4.99235	16.7567	0.000216279	0.00605492	BAG3	Control
AC010967.1	2.60888	2.85021	16.0875	0.000276406	0.00690417	BAG3	Control
C2orf73	1.54805	2.00714	22.0539	3.47344e-05	0.00223316	BAG3	Control
AC093110.1	1.49567	4.73825	17.0987	0.000191047	0.00560267	BAG3	Control
AC012358.3	0.677889	5.31862	15.8685	0.000299738	0.00725159	BAG3	Control
AC016747.1	-1.0976	2.34984	9.97356	0.00312455	0.0313878	BAG3	Control
LGALSL	-1.93359	1.91995	12.3679	0.00115757	0.0169471	BAG3	Control
SPRED2	1.15969	8.75168	26.0154	9.90857e-06	0.00122805	BAG3	Control
AC007389.1	1.0174	7.30819	14.3567	0.000530136	0.0104024	BAG3	Control
AC012370.2	1.12657	4.14128	13.3318	0.000789157	0.0132689	BAG3	Control
AC007389.3	1.46211	4.16702	13.952	0.000619612	0.011498	BAG3	Control
PCBP1	-1.78858	3.84669	12.9714	0.000909753	0.0145509	BAG3	Control
PCYOX1	-0.962986	4.94634	17.551	0.000162365	0.00504103	BAG3	Control
SNRPG	-0.739927	4.97287	16.1426	0.000270844	0.00683399	BAG3	Control
CYP26B1	-2.0552	0.764467	8.3862	0.00626262	0.0485663	BAG3	Control
AC005041.4	-1.52598	2.17611	9.17105	0.00442281	0.0391247	BAG3	Control
INO80B	0.976171	3.48167	10.3338	0.00268006	0.0286574	BAG3	Control
WBP1	0.841671	4.41064	14.4653	0.000508531	0.010192	BAG3	Control
AUP1	-0.706687	4.70654	9.86007	0.00328036	0.0323623	BAG3	Control
DOK1	-1.25514	3.16384	11.6326	0.00156008	0.0204508	BAG3	Control
TACR1	0.923479	5.3539	13.8039	0.000656255	0.0119422	BAG3	Control
AC007099.1	2.05962	3.01091	20.0668	6.74723e-05	0.00316796	BAG3	Control
AC022210.2	0.735499	4.52462	10.5467	0.00244945	0.0272616	BAG3	Control
PARTICL	-1.4777	2.53607	13.6133	0.000706802	0.012477	BAG3	Control
VAMP5	-0.740869	3.72151	10.428	0.00257532	0.0280398	BAG3	Control
AC104134.1	1.12152	2.8207	10.9571	0.00206236	0.0244441	BAG3	Control
LINC00342	1.35704	6.7738	51.814	1.39904e-08	3.28739e-05	BAG3	Control
ARID5A	1.51246	3.84093	11.332	0.00176535	0.022242	BAG3	Control
ANKRD36	0.676039	7.15583	10.2894	0.00273098	0.0289548	BAG3	Control
AC159540.2	1.86752	1.75134	15.9329	0.000292663	0.00715465	BAG3	Control
ACTR1B	-0.818711	5.00981	9.98357	0.0031112	0.0313757	BAG3	Control
INPP4A	0.867407	7.46137	13.4858	0.00074293	0.0129048	BAG3	Control
AFF3	1.65798	9.86078	30.3536	2.75319e-06	0.000566212	BAG3	Control
IL1R1-AS1	1.45802	1.24579	9.63627	0.00361239	0.0344051	BAG3	Control
IL1RL1	-4.3856	2.9556	12.2257	0.00122579	0.0176435	BAG3	Control
IL18R1	-2.55638	5.36101	21.2124	4.58744e-05	0.00258035	BAG3	Control
AC108058.1	2.58039	4.06392	19.1773	9.15796e-05	0.00371817	BAG3	Control
AC010978.1	0.775404	3.49866	8.63595	0.00560142	0.0454795	BAG3	Control
AC009505.1	1.02014	3.95879	11.8517	0.00142649	0.0194595	BAG3	Control
FBLN7	1.57442	2.28728	11.0427	0.00199016	0.023937	BAG3	Control
AC092645.2	1.51214	1.0232	12.0571	0.00131231	0.0183605	BAG3	Control
TTL	0.792252	5.36345	22.605	2.90175e-05	0.00208169	BAG3	Control
AC016745.1	-4.47903	4.1832	18.0037	0.000138182	0.00462341	BAG3	Control
AC016745.2	-5.22689	1.21526	25.0585	1.33092e-05	0.00134509	BAG3	Control
GLI2	1.09866	6.11858	11.102	0.00194169	0.0236321	BAG3	Control
BIN1	-1.6825	2.92564	14.9144	0.000428608	0.0092185	BAG3	Control
AC010976.1	1.09712	5.25488	27.7125	5.93938e-06	0.000938223	BAG3	Control
SFT2D3	-1.40018	2.72292	12.1162	0.00128125	0.018169	BAG3	Control
LINC01856	-2.88336	3.1517	27.9613	5.51669e-06	0.000893989	BAG3	Control
CCDC74B	-2.60934	0.871259	10.7063	0.00229039	0.026015	BAG3	Control
NCKAP5	1.44413	6.05175	9.30819	0.00416546	0.0377576	BAG3	Control
AC010974.2	1.42996	2.73102	9.60291	0.00366487	0.0347169	BAG3	Control
MCM6	0.877443	3.67481	15.2172	0.00038231	0.00850492	BAG3	Control
DARS-AS1	-2.45205	1.15025	12.0519	0.00131505	0.0183627	BAG3	Control
THSD7B	3.89192	2.57613	35.9052	6.0345e-07	0.000276674	BAG3	Control
AC016910.1	1.81954	2.76875	20.2762	6.2837e-05	0.00306808	BAG3	Control
GALNT13	1.63342	4.75884	12.3354	0.00117279	0.0171166	BAG3	Control
CCDC148	1.39646	3.22704	13.3981	0.000768877	0.0130971	BAG3	Control
PKP4	1.02523	7.02261	32.7613	1.40356e-06	0.000376915	BAG3	Control
TANC1	1.33726	6.64764	10.2254	0.00280628	0.0294542	BAG3	Control
PLA2R1	0.94841	6.4654	23.3832	2.25786e-05	0.0018061	BAG3	Control
CSRNP3	0.968771	7.00594	14.7784	0.000451293	0.00955339	BAG3	Control
TTC30B	-2.03054	1.17201	11.6331	0.00155978	0.0204508	BAG3	Control
FKBP7	-0.971086	3.87401	10.9309	0.00208499	0.0245843	BAG3	Control
SESTD1	-0.77319	8.28031	10.3499	0.00266184	0.0285857	BAG3	Control
ZNF385B	-2.24701	3.0451	9.83856	0.00331081	0.0325676	BAG3	Control
ITGA4	2.32379	1.27124	13.7666	0.000665835	0.0120234	BAG3	Control
FSIP2	0.783173	4.97245	8.93916	0.00489733	0.0417695	BAG3	Control
ORMDL1	-0.829512	6.93259	26.3337	8.99159e-06	0.00116568	BAG3	Control
MFSD6	0.614463	5.45567	9.92485	0.00319045	0.0317123	BAG3	Control
NAB1	1.00951	5.75181	26.501	8.54606e-06	0.00112726	BAG3	Control
AC006460.1	1.02348	3.31963	11.8417	0.00143235	0.0194923	BAG3	Control
STAT1	0.989778	5.34731	21.527	4.13227e-05	0.00244272	BAG3	Control
CAVIN2	-4.55977	1.75491	10.0434	0.00303258	0.0308951	BAG3	Control
AOX1	-2.11447	6.47407	10.4703	0.00252963	0.0277109	BAG3	Control
BMPR2	0.803362	8.17388	19.1938	9.10577e-05	0.00371796	BAG3	Control
PARD3B	0.675283	8.99661	8.3043	0.00649724	0.0494674	BAG3	Control
NRP2	1.14256	3.50314	9.05374	0.00465643	0.0404813	BAG3	Control
EEF1B2	-0.737915	5.11951	10.0557	0.00301666	0.030769	BAG3	Control
FASTKD2	-0.676627	6.02222	38.1638	3.3674e-07	0.000204195	BAG3	Control
IDH1	-1.04599	4.22466	8.9764	0.0048176	0.0414279	BAG3	Control
MAP2	2.41222	5.72004	48.4489	2.91773e-08	3.76262e-05	BAG3	Control
LANCL1-AS1	1.11667	4.1612	25.9911	9.98243e-06	0.00122805	BAG3	Control
NHEJ1	-0.599255	4.69619	10.8209	0.00218307	0.0252927	BAG3	Control
CNPPD1	-1.03614	3.56879	11.9699	0.00135958	0.018806	BAG3	Control
ABCB6	-0.829409	3.91776	10.2336	0.00279649	0.0293842	BAG3	Control
DNPEP	-0.615089	4.7689	10.5997	0.00239539	0.026755	BAG3	Control
AC013476.1	2.78183	0.117066	18.0462	0.000136116	0.00460436	BAG3	Control
KCNE4	-1.93067	4.39611	9.80587	0.00335767	0.0328395	BAG3	Control
MRPL44	-1.01737	3.04391	11.5184	0.00163487	0.0210928	BAG3	Control
DOCK10	1.44906	5.47989	19.7984	7.39445e-05	0.00331693	BAG3	Control
AC097662.1	1.00134	7.6375	18.1109	0.000133031	0.00455505	BAG3	Control
SP110	0.64423	5.75724	17.4624	0.000167604	0.0051313	BAG3	Control
HTR2B	2.15067	3.35417	33.6207	1.11004e-06	0.000359768	BAG3	Control
ARMC9	0.869767	5.91692	20.1127	6.6425e-05	0.00316116	BAG3	Control
NPPC	-3.35814	4.41324	12.6743	0.00102384	0.0156752	BAG3	Control
SH3BP4	0.860965	4.11312	10.7877	0.00221364	0.0254819	BAG3	Control
ACKR3	-2.86545	6.38713	19.2586	8.90383e-05	0.00367684	BAG3	Control
LRRFIP1	1.12109	7.52108	23.5629	2.13181e-05	0.00173487	BAG3	Control
AC012076.1	2.42675	1.7918	19.3886	8.51258e-05	0.00358788	BAG3	Control
HES6	-2.29949	1.50548	10.6145	0.00238053	0.0266804	BAG3	Control
TWIST2	-1.1643	6.25461	8.9191	0.00494087	0.0419664	BAG3	Control
AC017028.1	0.971854	2.98305	8.27296	0.00658947	0.0498266	BAG3	Control
CAPN10-DT	-1.17386	3.76582	17.773	0.00014999	0.0048192	BAG3	Control
AC005104.3	1.50613	1.89248	13.797	0.000658002	0.0119624	BAG3	Control
STK25	-0.763423	4.80483	15.2101	0.000383331	0.00851757	BAG3	Control
CHL1-AS1	2.77376	0.259251	13.4502	0.000753339	0.0129682	BAG3	Control
AC087428.1	1.62639	0.981648	9.70576	0.00350562	0.033698	BAG3	Control
LMCD1-AS1	1.03221	6.87314	21.5698	4.07412e-05	0.00242359	BAG3	Control
AC018832.1	1.47951	2.0646	12.2616	0.00120821	0.0174171	BAG3	Control
JAGN1	-1.1586	3.55016	13.6176	0.000705615	0.012477	BAG3	Control
SLC6A1-AS1	2.70752	1.97003	18.7061	0.000107899	0.0040249	BAG3	Control
FBLN2	-0.864104	7.17807	11.8159	0.00144748	0.0195613	BAG3	Control
GALNT15	-3.06513	6.53082	10.6318	0.00236328	0.0265541	BAG3	Control
DPH3	-0.958247	3.43989	12.1567	0.00126043	0.0180085	BAG3	Control
AC090644.1	0.905831	4.60603	15.7751	0.000310316	0.00736744	BAG3	Control
SATB1-AS1	2.80993	1.30328	21.847	3.7179e-05	0.00229898	BAG3	Control
ZNF385D	1.15348	8.31217	13.4935	0.000740685	0.012892	BAG3	Control
UBE2E2	0.589975	9.44071	27.3881	6.54265e-06	0.000974243	BAG3	Control
AC099535.2	1.49506	3.0025	15.1368	0.000394059	0.00865365	BAG3	Control
SLC4A7	0.872155	7.72719	13.7751	0.000663625	0.011995	BAG3	Control
OSBPL10	0.967205	6.02326	8.43157	0.00613658	0.0478852	BAG3	Control
ITGA9	0.929377	6.67071	11.1139	0.00193214	0.0235846	BAG3	Control
ITGA9-AS1	0.951276	6.16275	18.7184	0.000107436	0.00402306	BAG3	Control
VILL	-1.12816	4.40631	14.642	0.000475334	0.00979751	BAG3	Control
RPSA	-1.00376	5.8361	15.1406	0.00039349	0.00865126	BAG3	Control
RPL14	-0.725118	5.81566	8.6325	0.00561004	0.0454951	BAG3	Control
TRAK1	0.941528	6.61267	17.1015	0.000190859	0.00560267	BAG3	Control
LIMD1-AS1	1.88234	2.95754	16.4275	0.000243912	0.00644875	BAG3	Control
SMARCC1	0.595697	7.02694	36.3384	5.38799e-07	0.000273221	BAG3	Control
ATRIP	-0.598965	3.93966	12.1031	0.00128809	0.0182072	BAG3	Control
LINC02585	1.63332	2.64332	18.4224	0.000119187	0.00428642	BAG3	Control
NCKIPSD	1.37419	4.7068	14.4029	0.000520831	0.0102698	BAG3	Control
ARIH2OS	-1.82195	2.56801	10.9053	0.00210737	0.0247459	BAG3	Control
IMPDH2	-0.900844	3.17104	9.07983	0.00460336	0.0402109	BAG3	Control
C3orf62	0.840653	4.32528	9.95935	0.00314363	0.0313996	BAG3	Control
HYAL2	-2.97978	2.08658	10.3447	0.00266775	0.0286212	BAG3	Control
RASSF1	-0.845118	5.57397	13.6736	0.000690375	0.0123362	BAG3	Control
CYB561D2	-1.00358	4.67414	31.2145	2.15762e-06	0.000482846	BAG3	Control
HEMK1	0.729385	4.07844	12.2506	0.00121356	0.0174808	BAG3	Control
PPM1M	1.37427	3.09612	24.8385	1.42536e-05	0.00138258	BAG3	Control
PHF7	-0.693841	4.46951	11.1593	0.00189603	0.0232496	BAG3	Control
SPCS1	-0.638687	4.94997	10.2164	0.00281708	0.0295017	BAG3	Control
SFMBT1	0.730461	5.747	19.5895	7.94369e-05	0.00344862	BAG3	Control
FHIT	0.700216	8.04658	9.71083	0.00349796	0.0336858	BAG3	Control
PRICKLE2-AS3	0.965883	3.77426	12.8189	0.000966524	0.0151912	BAG3	Control
FOXP1	0.839735	9.13586	16.1363	0.00027147	0.0068406	BAG3	Control
AC097634.3	0.805207	3.44643	9.82347	0.00333236	0.0326863	BAG3	Control
RYBP	0.825354	5.49671	10.9835	0.00203976	0.0242526	BAG3	Control
LINC02018	0.83742	4.84008	8.81894	0.00516449	0.0432943	BAG3	Control
ROBO2	2.17272	4.57656	17.5771	0.000160859	0.00501465	BAG3	Control
AC109129.1	2.06441	3.82524	30.2235	2.85734e-06	0.000577551	BAG3	Control
PROS1	1.25251	6.20515	19.4662	8.28808e-05	0.00352789	BAG3	Control
STX19	1.79853	3.96049	58.4679	3.54372e-09	1.95485e-05	BAG3	Control
MTRNR2L12	-5.06911	2.45923	21.9571	3.58557e-05	0.00224846	BAG3	Control
AC110491.2	1.2654	3.44925	19.9211	7.09073e-05	0.0032431	BAG3	Control
CPOX	-0.632245	3.87439	9.08781	0.00458724	0.0401074	BAG3	Control
TRMT10C	-0.9733	4.29696	17.851	0.000145885	0.00478441	BAG3	Control
AC084198.2	1.16402	4.59061	12.5295	0.00108485	0.0163406	BAG3	Control
ALCAM	1.26313	3.88835	14.2616	0.000549858	0.0106174	BAG3	Control
AC079382.2	1.49515	3.01529	10.9515	0.00206714	0.0244545	BAG3	Control
LINC00882	1.14989	8.02352	18.8305	0.000103311	0.00394724	BAG3	Control
AC117435.1	1.79353	0.814635	11.0554	0.00197964	0.0239013	BAG3	Control
SLC9C1	1.55812	2.95808	13.1027	0.000863691	0.0141057	BAG3	Control
CD200	1.36217	3.00796	9.82616	0.00332851	0.0326733	BAG3	Control
AC078785.2	1.81249	0.70322	10.2307	0.0027999	0.0294037	BAG3	Control
BOC	0.747514	6.36298	11.3344	0.00176356	0.022242	BAG3	Control
ZBTB20-AS1	0.619953	5.69646	8.33483	0.00640869	0.0491315	BAG3	Control
ZBTB20-AS4	1.57478	1.64826	10.4419	0.00256021	0.027932	BAG3	Control
ARHGAP31	0.649423	5.80748	15.71	0.00031792	0.00749843	BAG3	Control
ARHGAP31-AS1	1.3839	2.21137	16.3666	0.000249421	0.00654836	BAG3	Control
AC092910.3	-0.859511	3.42712	12.1674	0.00125503	0.0179681	BAG3	Control
LRRC58	-0.606939	5.23107	13.5197	0.00073314	0.012832	BAG3	Control
SLC15A2	1.34972	3.33289	9.02966	0.00470598	0.0407852	BAG3	Control
KALRN	2.12081	8.11819	20.9337	5.03494e-05	0.00270419	BAG3	Control
AC024558.2	0.793415	4.31818	12.2767	0.00120086	0.017369	BAG3	Control
TPRA1	-0.678539	4.41467	12.2708	0.00120372	0.0173749	BAG3	Control
ABTB1	-0.861379	5.18907	13.7866	0.000660668	0.0119719	BAG3	Control
RAB43	0.7503	3.76711	9.50451	0.00382448	0.0356964	BAG3	Control
H1FX	-1.79047	5.21272	26.6977	8.05172e-06	0.00107831	BAG3	Control
ALG1L2	-0.907817	3.13712	13.8088	0.000654998	0.0119309	BAG3	Control
NEK11	0.664206	5.81024	17.5963	0.000159756	0.00498853	BAG3	Control
NUDT16	-1.3371	3.61312	11.4635	0.00167219	0.0214565	BAG3	Control
NPHP3-AS1	1.6162	2.0277	12.5908	0.0010586	0.0160221	BAG3	Control
EPHB1	-1.65542	4.08898	8.99915	0.00476959	0.0411279	BAG3	Control
CLDN18	1.5217	2.74161	18.7585	0.000105942	0.00400703	BAG3	Control
MRAS	2.17493	3.51727	16.9	0.000205305	0.00583862	BAG3	Control
ESYT3	1.33292	1.54805	12.8329	0.000961182	0.0151326	BAG3	Control
RBP2	1.465	2.2553	11.7773	0.00147043	0.0197296	BAG3	Control
RBP1	-1.49765	3.17786	12.0388	0.00132209	0.0184112	BAG3	Control
RASA2	0.60289	7.25339	26.8923	7.59244e-06	0.00104943	BAG3	Control
RNF7	-0.707657	4.53132	9.64414	0.00360012	0.0343354	BAG3	Control
PLSCR4	1.17812	8.25155	29.1296	3.91598e-06	0.000714685	BAG3	Control
WWTR1	0.687579	8.27803	12.9848	0.000904952	0.0145074	BAG3	Control
TSC22D2	0.718645	6.47708	16.1213	0.000272973	0.00686009	BAG3	Control
MED12L	1.42818	4.39142	25.882	1.03216e-05	0.00122805	BAG3	Control
P2RY14	1.23905	3.71581	11.1611	0.00189466	0.0232496	BAG3	Control
LINC02066	1.21587	1.5435	9.89708	0.00322866	0.0319827	BAG3	Control
ARHGEF26-AS1	1.48262	3.73268	15.7192	0.000316837	0.00748228	BAG3	Control
ARHGEF26	1.36144	6.66802	19.7238	7.58603e-05	0.00333963	BAG3	Control
KCNAB1	1.24069	2.47206	8.74131	0.00534524	0.0441753	BAG3	Control
SLC66A1L	-1.42997	6.44939	13.8321	0.0006491	0.0118464	BAG3	Control
MLF1	3.00221	3.25079	13.7277	0.000675977	0.0121366	BAG3	Control
IQCJ-SCHIP1	1.37242	5.46528	21.27	4.5002e-05	0.00256933	BAG3	Control
IQCJ-SCHIP1-AS1	2.76933	0.250992	18.1027	0.000133416	0.00455992	BAG3	Control
KPNA4	0.586352	6.35965	14.9454	0.000423605	0.0091318	BAG3	Control
AC069224.1	-1.60351	2.17433	14.6204	0.000479269	0.00984622	BAG3	Control
PPM1L	-2.53437	5.69595	17.5507	0.000162388	0.00504103	BAG3	Control
NMD3	0.704456	6.44533	15.3109	0.000369067	0.00833861	BAG3	Control
SEC62-AS1	1.16602	2.21666	9.06231	0.00463892	0.0404067	BAG3	Control
RPL22L1	-0.913446	4.07109	9.69102	0.00352798	0.0338535	BAG3	Control
NAALADL2	0.630233	9.91559	35.3535	6.97862e-07	0.00029152	BAG3	Control
NAALADL2-AS3	1.1243	2.26612	9.37135	0.00405234	0.0370506	BAG3	Control
NAALADL2-AS2	0.964625	3.34007	12.7524	0.000992473	0.0153764	BAG3	Control
AC110992.1	1.57996	1.34045	10.9129	0.00210071	0.0246969	BAG3	Control
AC117453.1	4.16223	2.77431	32.3041	1.5921e-06	0.000404437	BAG3	Control
KCNMB2	1.7186	7.95423	11.1261	0.0019224	0.0235116	BAG3	Control
KCNMB2-AS1	2.25836	8.08792	24.5486	1.56065e-05	0.00145956	BAG3	Control
ZNF639	-0.645322	4.37475	10.1606	0.00288471	0.0299265	BAG3	Control
DNAJC19	-0.881214	5.41469	14.647	0.000474428	0.00978958	BAG3	Control
SOX2-OT	1.29428	4.18639	23.314	2.30847e-05	0.00181892	BAG3	Control
ALG3	-0.90733	3.62893	8.46605	0.00604258	0.0474868	BAG3	Control
CHRD	-0.911874	4.86327	15.7743	0.000310406	0.00736744	BAG3	Control
EIF4A2	-0.594339	6.7439	11.4255	0.00169859	0.0216476	BAG3	Control
ST6GAL1	1.01729	4.62999	12.3306	0.00117505	0.0171229	BAG3	Control
AC072022.1	1.5634	2.03553	11.0285	0.0020019	0.0240205	BAG3	Control
TPRG1-AS1	-1.6191	1.70078	12.7037	0.0010119	0.0155916	BAG3	Control
LINC00887	-2.66611	0.998852	11.1808	0.00187922	0.0231643	BAG3	Control
TMEM44-AS1	-1.10663	4.95955	10.7523	0.0022467	0.025728	BAG3	Control
TMEM44	0.674474	4.0027	9.34686	0.00409581	0.0373354	BAG3	Control
PPP1R2	-0.733811	6.14102	20.9866	4.94651e-05	0.00268068	BAG3	Control
FBXO45	-1.10925	2.36483	9.62123	0.00363596	0.034572	BAG3	Control
MELTF	-1.41318	3.42689	11.9021	0.00139757	0.0191622	BAG3	Control
AC135893.1	1.25002	0.925874	8.92494	0.00492816	0.0419373	BAG3	Control
AC139887.2	0.612393	6.14781	9.06138	0.00464082	0.0404067	BAG3	Control
CTBP1-AS	0.911396	2.70852	8.58939	0.00571879	0.045843	BAG3	Control
AC016773.1	-1.1757	2.80193	9.01912	0.00472784	0.0408992	BAG3	Control
NSD2	0.970087	5.48825	20.3031	6.22665e-05	0.00305921	BAG3	Control
TMEM128	-0.951852	4.56853	33.9938	1.00348e-06	0.000349321	BAG3	Control
BLOC1S4	-0.946487	3.77299	9.27297	0.00422999	0.0381003	BAG3	Control
AC097382.3	-1.80347	2.26157	10.1393	0.00291099	0.0301326	BAG3	Control
HTRA3	-1.18876	6.13573	10.1171	0.00293872	0.0303481	BAG3	Control
AC105916.1	1.27278	4.72419	24.5799	1.54543e-05	0.00145255	BAG3	Control
CLNK	-1.9189	1.51348	8.62451	0.00563004	0.045559	BAG3	Control
LINC00504	1.29106	2.52251	11.3578	0.00174666	0.0220992	BAG3	Control
CPEB2-DT	1.77804	2.33028	30.3759	2.73578e-06	0.000566212	BAG3	Control
AC098829.1	1.17933	6.5228	17.6397	0.000157297	0.00493634	BAG3	Control
CD38	-1.43653	5.05759	8.50151	0.00594755	0.0469362	BAG3	Control
LAP3	0.67153	4.45613	14.762	0.000454114	0.00958189	BAG3	Control
AC006160.1	0.722827	3.83348	9.98092	0.00311472	0.0313878	BAG3	Control
ADGRA3	0.920295	5.85315	14.2601	0.000550168	0.0106174	BAG3	Control
AC092436.3	1.72557	0.523697	10.5162	0.00248117	0.0273775	BAG3	Control
STIM2	0.654128	6.10999	14.5967	0.000483628	0.00989254	BAG3	Control
KLF3-AS1	0.950335	6.00229	18.4053	0.000119906	0.00428642	BAG3	Control
PDS5A	0.599972	8.24102	23.985	1.86406e-05	0.00163592	BAG3	Control
SHISA3	-2.33391	4.90677	14.419	0.000517611	0.0102314	BAG3	Control
AC107398.2	1.72051	1.77037	11.2538	0.00182328	0.0226945	BAG3	Control
OCIAD2	2.35542	0.797463	18.6826	0.00010879	0.00404157	BAG3	Control
SGCB	-0.596775	5.24219	10.3068	0.00271091	0.028807	BAG3	Control
DANCR	-1.8735	5.81796	9.50114	0.00383006	0.035713	BAG3	Control
KIT	2.4977	1.53006	10.3131	0.00270367	0.0287464	BAG3	Control
SRD5A3-AS1	0.870221	2.66408	12.1754	0.00125096	0.017934	BAG3	Control
KIAA1211	3.56018	5.4768	72.0205	2.85487e-10	5.36659e-06	BAG3	Control
UBA6-AS1	1.31494	6.81855	10.4249	0.00257863	0.0280398	BAG3	Control
GNRHR	2.37059	2.33908	26.3029	9.07632e-06	0.00116861	BAG3	Control
TMPRSS11D	2.33576	3.44171	22.0475	3.48078e-05	0.00223316	BAG3	Control
TMPRSS11A	1.98799	2.62592	13.3362	0.000787799	0.0132579	BAG3	Control
TMPRSS11F	2.72499	0.726339	10.7979	0.00220419	0.0254266	BAG3	Control
ADAMTS3	1.24499	5.2004	9.65334	0.00358585	0.034234	BAG3	Control
AC095056.1	3.55279	0.663887	25.5635	1.1383e-05	0.00126614	BAG3	Control
AC110795.1	0.657332	3.82969	8.81831	0.00516593	0.0432943	BAG3	Control
SHROOM3	1.60026	7.23639	29.9212	3.1157e-06	0.000623073	BAG3	Control
AC107072.2	1.71337	5.02921	53.1094	1.06225e-08	2.85259e-05	BAG3	Control
SEPTIN11	1.05789	8.35616	15.9109	0.000295061	0.00717677	BAG3	Control
AC092674.1	2.06785	3.32568	10.2624	0.0027625	0.0291411	BAG3	Control
BMP2K	0.956799	6.54485	56.6962	5.05837e-09	1.95485e-05	BAG3	Control
PAQR3	0.655682	5.05179	14.1137	0.000582065	0.0109526	BAG3	Control
RASGEF1B	1.95728	4.98175	44.247	7.62483e-08	6.82531e-05	BAG3	Control
AC124016.1	-1.19405	4.2226	17.6922	0.000154377	0.00487729	BAG3	Control
TMEM150C	-1.16633	5.88185	15.9386	0.000292049	0.00715465	BAG3	Control
SCD5	-0.895884	6.12786	8.38114	0.00627685	0.0486165	BAG3	Control
MRPS18C	-0.746272	5.09664	12.4609	0.00111512	0.0165468	BAG3	Control
ABRAXAS1	-0.778981	4.85764	16.4201	0.000244574	0.00645717	BAG3	Control
AC104827.1	0.944435	5.37651	12.4258	0.00113093	0.0166478	BAG3	Control
PTPN13	1.19112	8.39161	14.2576	0.000550697	0.0106174	BAG3	Control
AC112250.2	-2.22014	1.82989	22.0958	3.42609e-05	0.00223316	BAG3	Control
AC093895.1	-2.04259	4.57495	11.8548	0.00142472	0.0194595	BAG3	Control
HERC6	0.98597	3.8624	8.27616	0.00657998	0.0497953	BAG3	Control
PYURF	-1.05481	3.9959	10.8504	0.00215626	0.0250981	BAG3	Control
TSPAN5	1.53681	5.09549	18.192	0.000129271	0.00446699	BAG3	Control
ADH5	-1.08794	6.47559	19.4705	8.27582e-05	0.00352789	BAG3	Control
ADH1B	-2.75785	9.00933	19.886	7.17633e-05	0.00327429	BAG3	Control
TRMT10A	-0.958794	3.49146	10.7388	0.00225942	0.0258035	BAG3	Control
LAMTOR3	-0.725606	3.81092	9.49459	0.00384096	0.0357792	BAG3	Control
H2AFZ	-1.45476	3.73818	11.2669	0.00181345	0.0226506	BAG3	Control
BANK1	-2.25445	3.04534	15.6354	0.000326875	0.00766158	BAG3	Control
AC018797.3	0.694266	4.7353	8.50981	0.00592552	0.046841	BAG3	Control
AC096564.1	0.997774	4.63414	12.2795	0.0011995	0.017369	BAG3	Control
MIR302CHG	-1.15019	1.95005	12.4733	0.00110958	0.0165016	BAG3	Control
ANK2	1.35371	7.67047	16.7906	0.000213626	0.00602061	BAG3	Control
AC093879.1	2.08106	4.87308	19.8284	7.31898e-05	0.00330726	BAG3	Control
AC104779.1	1.79656	1.82667	11.0785	0.00196074	0.0237585	BAG3	Control
PDE5A	0.887227	7.99537	19.4842	8.23671e-05	0.00352789	BAG3	Control
AC121154.1	1.85602	4.07002	14.9038	0.000430321	0.00922684	BAG3	Control
FAT4	1.0105	6.95213	21.8568	3.70591e-05	0.00229898	BAG3	Control
AC093772.1	2.06345	0.544563	10.3249	0.00269023	0.0287172	BAG3	Control
AC079380.1	1.4758	4.89161	16.4701	0.000240134	0.00641837	BAG3	Control
MAML3	1.18999	8.08786	41.8052	1.36452e-07	0.000116592	BAG3	Control
AC096733.2	-2.57609	1.53965	17.5192	0.000164226	0.00507751	BAG3	Control
GAB1	0.790753	8.14543	16.6843	0.000222057	0.00614994	BAG3	Control
AC097658.3	1.71245	3.11642	20.2142	6.41742e-05	0.00311718	BAG3	Control
AC107223.1	0.760392	5.42272	14.3273	0.000536141	0.0104547	BAG3	Control
AC109811.1	1.39583	1.8631	8.93464	0.00490712	0.0417961	BAG3	Control
SMAD1-AS2	1.82107	2.05347	13.8651	0.000640843	0.0118171	BAG3	Control
DCLK2	1.17783	4.57313	18.0447	0.000136186	0.00460436	BAG3	Control
AC023424.3	0.673952	6.60484	14.2985	0.000542111	0.0105433	BAG3	Control
MIR4453HG	-1.01949	2.83245	10.2107	0.00282391	0.0295403	BAG3	Control
TMEM131L	0.589148	6.83339	8.27523	0.00658275	0.0497958	BAG3	Control
AC097467.3	0.976255	1.83824	8.71518	0.00540759	0.0444671	BAG3	Control
AC098679.6	1.2642	3.00681	8.60342	0.00568316	0.0457385	BAG3	Control
RXFP1	-1.66263	2.03649	9.31291	0.00415689	0.0377312	BAG3	Control
FNIP2	0.720014	7.38114	10.3003	0.00271839	0.0288539	BAG3	Control
AC022272.1	2.16608	2.04416	29.4856	3.53211e-06	0.000686009	BAG3	Control
TRIM60	-4.19419	0.401909	14.9543	0.000462954	0.00967273	BAG3	Control
HMGB2	-0.899211	4.05239	9.0659	0.0046316	0.0403826	BAG3	Control
GPM6A	3.11265	2.2703	20.0246	6.84479e-05	0.00318486	BAG3	Control
AC093801.1	2.28955	2.11402	19.2183	9.02879e-05	0.00370575	BAG3	Control
AC097518.2	2.97681	1.52131	29.2932	3.73432e-06	0.000701978	BAG3	Control
WWC2-AS2	-1.70663	1.94927	18.8409	0.000102938	0.00394724	BAG3	Control
AC099343.3	-0.838092	3.46825	8.69143	0.00546492	0.0447819	BAG3	Control
ANKRD37	-0.97488	3.88122	9.36518	0.00406325	0.0371225	BAG3	Control
AHRR	3.1929	2.41048	12.6969	0.00101467	0.0156087	BAG3	Control
EXOC3-AS1	-1.2155	3.37923	11.3282	0.00176808	0.0222615	BAG3	Control
C5orf38	-2.34394	1.67184	8.45428	0.0060745	0.0476182	BAG3	Control
MED10	-0.629389	5.76223	11.399	0.0017172	0.0217813	BAG3	Control
AC012640.4	2.15973	0.433828	16.4661	0.000240481	0.00641837	BAG3	Control
CMBL	-1.6408	3.21801	13.4382	0.00075691	0.0129719	BAG3	Control
ANKH	1.36371	7.36321	17.8738	0.000144703	0.00475996	BAG3	Control
AC010491.2	1.64233	1.27476	10.4477	0.00255389	0.0278954	BAG3	Control
AC024588.1	1.92426	1.84663	13.2974	0.000799898	0.0134374	BAG3	Control
MYO10	1.48578	5.51408	14.4527	0.000510987	0.0102073	BAG3	Control
CDH18	-3.24496	2.89212	15.8259	0.00030451	0.00731056	BAG3	Control
AC114930.1	2.44031	3.6006	10.8112	0.00219193	0.0253406	BAG3	Control
CDH10	2.5495	1.06984	14.9969	0.000415434	0.00901771	BAG3	Control
AC025181.2	-1.63307	2.5489	11.7652	0.00147774	0.0198136	BAG3	Control
ADAMTS12	1.48906	6.05675	8.85033	0.00509328	0.0428732	BAG3	Control
AC137810.1	1.19107	2.85029	9.47023	0.0038818	0.0359851	BAG3	Control
GDNF-AS1	2.14101	3.82956	20.9871	4.94576e-05	0.00268068	BAG3	Control
SELENOP	-1.0405	5.96353	13.7365	0.000673668	0.0121067	BAG3	Control
FGF10	-3.73029	4.26575	20.6784	5.4854e-05	0.0028177	BAG3	Control
LINC02224	-1.95607	3.18218	8.59531	0.00570373	0.0458311	BAG3	Control
MRPS30	-0.910572	3.72685	12.447	0.00112138	0.0165903	BAG3	Control
AC022126.1	1.46019	4.53351	17.7046	0.000153692	0.00486381	BAG3	Control
ITGA1	1.53342	6.9336	33.6415	1.10378e-06	0.000359768	BAG3	Control
AC025180.1	1.03221	3.34798	8.97797	0.00481428	0.0414182	BAG3	Control
AC008892.1	0.755517	5.54831	16.9396	0.000202375	0.00579915	BAG3	Control
AC008937.3	2.1828	0.621242	14.1082	0.000583321	0.0109653	BAG3	Control
AC025470.2	2.72268	0.75463	10.5408	0.00245551	0.0272966	BAG3	Control
SMIM15	-0.997598	3.07799	9.97287	0.00312548	0.0313878	BAG3	Control
ZSWIM6	1.234	7.33955	31.9803	1.74169e-06	0.000420009	BAG3	Control
RNF180	0.77061	7.20007	17.2964	0.000177901	0.0053385	BAG3	Control
RGS7BP	2.30203	3.03674	11.0146	0.00201357	0.0240991	BAG3	Control
TAF9	-0.903755	3.04599	13.4854	0.000743023	0.0129048	BAG3	Control
AC063979.2	2.18483	0.831263	12.8927	0.000938596	0.0149144	BAG3	Control
AC010245.1	1.50983	0.911696	11.9292	0.00138223	0.0190213	BAG3	Control
IQGAP2	1.50308	6.28343	19.2614	8.89494e-05	0.00367684	BAG3	Control
AC025188.1	1.39143	3.9637	14.8122	0.000445543	0.00948507	BAG3	Control
PDE8B	1.54464	4.03003	9.17181	0.00442134	0.0391247	BAG3	Control
SCAMP1-AS1	-1.06658	3.58204	18.6373	0.000110528	0.00408946	BAG3	Control
EDIL3	1.16883	7.07675	19.0539	9.55838e-05	0.00380675	BAG3	Control
AC113383.1	1.21361	4.96717	13.6226	0.000704231	0.012477	BAG3	Control
COX7C	-3.88185	3.1622	9.492	0.00384529	0.0358017	BAG3	Control
MEF2C-AS1	1.46384	5.05031	17.9321	0.000141738	0.00469911	BAG3	Control
LYSMD3	-0.993771	4.9961	45.9464	5.13927e-08	5.36712e-05	BAG3	Control
NR2F1-AS1	1.40421	5.33346	16.7766	0.000214716	0.00604226	BAG3	Control
AC106818.2	0.627517	5.16107	10.86	0.00214762	0.0250285	BAG3	Control
ARSK	-0.973682	3.85276	10.9921	0.00203246	0.0241811	BAG3	Control
AC008592.2	1.6051	1.69001	14.5817	0.000486407	0.00991707	BAG3	Control
AC008883.1	1.18946	3.00479	13.3643	0.000779161	0.0131952	BAG3	Control
AC122697.1	2.54926	2.7382	20.9911	4.93912e-05	0.00268068	BAG3	Control
LINC02234	1.54732	3.22255	8.63019	0.00561581	0.0455182	BAG3	Control
AC008522.1	1.48218	1.94252	13.5638	0.000720612	0.0126481	BAG3	Control
ST8SIA4	1.2971	4.09152	13.0191	0.000892733	0.0144134	BAG3	Control
SLCO4C1	2.86803	2.02611	18.8679	0.000101974	0.00392005	BAG3	Control
PAM	0.804488	8.44836	33.1907	1.24783e-06	0.000374511	BAG3	Control
NUDT12	-1.04746	4.67829	15.5811	0.000333568	0.00775083	BAG3	Control
STARD4-AS1	1.54553	5.55424	8.60195	0.00568687	0.0457385	BAG3	Control
NREP	1.64715	5.52779	12.1098	0.00128458	0.0181971	BAG3	Control
NREP-AS1	2.0254	2.72249	17.7685	0.000150231	0.0048192	BAG3	Control
AC010261.2	0.702951	4.05662	8.99662	0.0047749	0.0411548	BAG3	Control
AC104126.1	0.870791	3.77043	9.52623	0.00378862	0.0355736	BAG3	Control
TMED7	-0.782884	4.41978	9.10545	0.00455185	0.0398536	BAG3	Control
CDO1	-1.15571	4.77092	12.6079	0.00105135	0.015951	BAG3	Control
LVRN	-1.74809	3.38314	9.21116	0.00434583	0.0386621	BAG3	Control
SNCAIP	1.70939	5.83107	27.6511	6.04887e-06	0.000939725	BAG3	Control
AC119150.1	1.47958	2.82623	16.7643	0.00021568	0.00605126	BAG3	Control
AC022101.1	1.62801	3.61861	16.4745	0.000239749	0.00641837	BAG3	Control
PRDM6	1.62243	3.44053	9.15057	0.00446267	0.0393161	BAG3	Control
ALDH7A1	-0.620601	6.50255	9.72485	0.00347688	0.0335813	BAG3	Control
CHSY3	1.02471	7.33673	11.3039	0.00178592	0.022426	BAG3	Control
P4HA2	-1.1076	5.2583	10.42	0.00258403	0.0280778	BAG3	Control
AC004039.1	1.02958	4.13586	19.0063	9.71785e-05	0.00385393	BAG3	Control
JADE2	-0.696463	4.98113	15.8444	0.00030243	0.00727924	BAG3	Control
C5orf24	-0.827232	4.9573	15.9096	0.000295201	0.00717677	BAG3	Control
C5orf66	0.878296	2.72392	9.12918	0.00450471	0.0395145	BAG3	Control
SMAD5-AS1	2.09104	0.81583	12.0983	0.00129059	0.0182136	BAG3	Control
SPOCK1	-1.28138	8.71146	10.8583	0.00214922	0.0250316	BAG3	Control
HNRNPA0	-0.686379	4.84789	8.74527	0.00533587	0.0441477	BAG3	Control
AC008667.1	1.79093	1.72838	12.9839	0.000905263	0.0145074	BAG3	Control
HARS2	-0.665045	4.72015	8.85614	0.0050802	0.0427857	BAG3	Control
AC244517.11	1.00483	4.48104	12.6179	0.00104719	0.0159007	BAG3	Control
SPRY4-AS1	1.32809	6.52428	23.2754	2.33721e-05	0.00181892	BAG3	Control
FGF1	1.72007	5.04447	16.5799	0.000230681	0.00625734	BAG3	Control
LINC01844	2.182	1.67385	9.97463	0.00312313	0.0313878	BAG3	Control
PRELID2	0.913075	6.6133	12.9523	0.000916662	0.0146401	BAG3	Control
DPYSL3	1.17835	7.39125	13.9775	0.00061353	0.0114077	BAG3	Control
SPINK5	1.86343	0.934708	8.29293	0.00653053	0.0496204	BAG3	Control
AC011346.1	0.590883	5.87605	8.89874	0.00498549	0.042253	BAG3	Control
HTR4	1.19617	7.49446	8.73577	0.0053584	0.0441997	BAG3	Control
AC012613.1	1.52513	4.12963	14.527	0.000496664	0.0100715	BAG3	Control
GRPEL2	-1.01385	2.18352	8.56178	0.00578962	0.0462	BAG3	Control
PPARGC1B	-3.23086	2.18604	16.9734	0.000199914	0.00576897	BAG3	Control
SMIM3	-0.718569	6.23912	8.37127	0.00630471	0.0487119	BAG3	Control
GPX3	-2.56087	5.82041	16.2382	0.000261465	0.00671172	BAG3	Control
CCDC69	-2.4604	3.00448	18.9784	9.81245e-05	0.00387939	BAG3	Control
GM2A	-1.49981	1.87748	9.70524	0.0035064	0.033698	BAG3	Control
FAT2	1.27401	2.37117	10.6536	0.00234166	0.0264058	BAG3	Control
SAP30L-AS1	0.75121	5.55453	13.0145	0.000894351	0.0144134	BAG3	Control
AC025434.1	1.76721	2.65455	13.1866	0.000835571	0.0138266	BAG3	Control
AC136424.2	1.15246	5.03363	14.6471	0.000474411	0.00978958	BAG3	Control
LINC02202	-1.25384	5.31361	10.9478	0.00207036	0.0244618	BAG3	Control
LINC01847	1.11988	3.67625	16.16	0.000269106	0.00680842	BAG3	Control
CCNG1	-1.18048	4.1543	21.2632	4.51048e-05	0.00256933	BAG3	Control
AC011389.1	1.39903	2.81945	8.39392	0.00624098	0.0484585	BAG3	Control
KCNIP1	1.79043	6.077	11.8922	0.00140316	0.019225	BAG3	Control
KCNMB1	1.42092	4.26028	10.5774	0.00241799	0.0269593	BAG3	Control
DUSP1	-1.56835	6.576	8.5615	0.00579036	0.0462	BAG3	Control
MSX2	-2.10405	1.24672	8.74088	0.00534625	0.0441753	BAG3	Control
FGFR4	-2.43992	1.57207	12.9891	0.000903403	0.0145066	BAG3	Control
PRELID1	-1.35321	3.56074	10.5249	0.00247201	0.0273775	BAG3	Control
DBN1	-1.37824	3.9267	11.1669	0.00189008	0.0232372	BAG3	Control
TMED9	-0.907491	5.03985	9.14035	0.0044827	0.0394319	BAG3	Control
RACK1	-0.98909	5.78468	22.7524	2.76636e-05	0.00202155	BAG3	Control
AC008443.8	1.60133	1.36414	11.1167	0.00192989	0.0235725	BAG3	Control
NQO2	-0.627922	5.60118	22.0724	3.45247e-05	0.00223316	BAG3	Control
AL031963.3	-1.93444	2.741	19.867	7.223e-05	0.00327966	BAG3	Control
AL391422.4	-1.38633	1.80129	8.52222	0.00589276	0.046734	BAG3	Control
FAM217A	1.09854	3.72723	20.5587	5.71119e-05	0.00290946	BAG3	Control
ATXN1	0.682527	8.04995	21.687	3.91923e-05	0.00238426	BAG3	Control
CAP2	3.34848	2.82748	15.9571	0.000290057	0.00713676	BAG3	Control
E2F3	1.16926	4.97243	17.8712	0.00014484	0.00475996	BAG3	Control
CASC15	1.88142	5.32736	10.681	0.00231492	0.0262302	BAG3	Control
GPLD1	1.11541	3.82331	16.0311	0.000282226	0.00700251	BAG3	Control
ALDH5A1	1.1031	3.61829	13.0133	0.000894797	0.0144134	BAG3	Control
HIST1H1C	-6.76933	1.71097	18.2381	0.000143874	0.00474483	BAG3	Control
HIST1H4C	-3.83038	2.72265	21.4354	4.25965e-05	0.00250228	BAG3	Control
HIST1H1E	-3.13542	1.80236	12.7651	0.000987436	0.0153347	BAG3	Control
HCG11	-1.06254	4.0488	18.4777	0.000116892	0.00423379	BAG3	Control
ABT1	-1.33788	3.04943	21.3517	4.37965e-05	0.00254101	BAG3	Control
HLA-A	-0.961191	5.65318	8.7453	0.00533579	0.0441477	BAG3	Control
MRPS18B	-0.779083	4.24752	12.1026	0.00128832	0.0182072	BAG3	Control
VARS2	1.41161	2.62161	26.0264	9.87533e-06	0.00122805	BAG3	Control
HLA-C	-1.62918	4.8858	8.7086	0.0054234	0.0445193	BAG3	Control
C6orf47	-1.1586	2.79842	10.9484	0.00206986	0.0244618	BAG3	Control
GPANK1	-0.814775	4.21312	9.56681	0.00372259	0.0351399	BAG3	Control
DDAH2	-0.952255	4.94788	10.825	0.00217927	0.0252876	BAG3	Control
HSPA1A	-4.72418	2.75261	11.2256	0.00184468	0.0228678	BAG3	Control
DXO	-0.878892	3.28493	11.1903	0.00187186	0.0231267	BAG3	Control
ATF6B	-0.658473	5.66916	12.0586	0.00131152	0.0183605	BAG3	Control
RNF5	-1.02245	2.69915	9.91651	0.00320187	0.0317871	BAG3	Control
PSMB8	-0.949728	2.95912	10.1847	0.00285528	0.0297196	BAG3	Control
HLA-DPA1	-2.89079	1.74988	10.5121	0.00248541	0.0273775	BAG3	Control
PFDN6	-0.898143	3.16099	8.43265	0.00613361	0.0478819	BAG3	Control
SMIM29	-2.51986	1.53637	14.7046	0.000464135	0.00967273	BAG3	Control
UHRF1BP1	0.593586	5.48029	17.8309	0.000146928	0.00478441	BAG3	Control
PPARD	0.799957	5.45344	17.7976	0.000148684	0.00481061	BAG3	Control
RPL10A	-0.836272	6.15165	10.6068	0.00238824	0.0266909	BAG3	Control
SRSF3	-0.647374	6.56092	13.7434	0.00067186	0.0120858	BAG3	Control
AL096712.2	2.12442	0.896803	14.1897	0.000565274	0.0107791	BAG3	Control
CMTR1	0.623162	4.81952	13.3971	0.000769188	0.0130971	BAG3	Control
BTBD9	0.622025	7.89469	25.9253	1.01854e-05	0.00122805	BAG3	Control
KCNK17	3.57251	2.02178	17.2762	0.0001792	0.0053385	BAG3	Control
KIF6	2.19411	2.45741	24.2561	1.71104e-05	0.00152437	BAG3	Control
FOXP4	1.25651	2.71553	12.2695	0.00120435	0.0173749	BAG3	Control
AL035588.1	1.58026	1.34805	9.3869	0.00402501	0.0368904	BAG3	Control
TOMM6	-0.980202	3.90818	10.7973	0.00220468	0.0254266	BAG3	Control
MRPS10	-0.759731	4.28298	16.0297	0.000282365	0.00700251	BAG3	Control
PRPH2	0.788493	4.18523	8.47785	0.00601079	0.0473557	BAG3	Control
SLC35B2	-1.1687	2.82563	16.212	0.000264007	0.00674293	BAG3	Control
AL133334.1	0.841938	3.02445	9.78374	0.0033898	0.0330334	BAG3	Control
MMUT	-0.610696	5.05102	9.48797	0.00385202	0.0358369	BAG3	Control
MCM3	-0.741633	3.28265	10.2776	0.00274477	0.0290519	BAG3	Control
TMEM14A	-0.963576	4.052	14.116	0.000581559	0.0109526	BAG3	Control
ELOVL5	1.01417	5.39532	17.2001	0.000184187	0.00544393	BAG3	Control
COL21A1	2.23331	5.9921	22.7184	2.797e-05	0.00203004	BAG3	Control
AL445250.1	1.62103	8.21762	20.9146	5.06733e-05	0.00270613	BAG3	Control
KHDRBS2	2.8882	2.1043	14.401	0.000521195	0.0102698	BAG3	Control
AL391807.1	-0.904027	6.60859	8.63571	0.00560202	0.0454795	BAG3	Control
LINC00472	0.993479	6.04549	15.4734	0.000347259	0.00799972	BAG3	Control
RIMS1	2.91351	3.45555	21.703	3.89861e-05	0.00237942	BAG3	Control
KCNQ5	2.9328	3.6003	15.1636	0.000390091	0.00861685	BAG3	Control
AL445465.1	1.25312	3.69095	11.2818	0.00180233	0.0225567	BAG3	Control
HMGN3-AS1	-1.13629	3.05446	12.4606	0.00111527	0.0165468	BAG3	Control
AL391840.1	1.04027	3.71108	11.0004	0.00202551	0.024144	BAG3	Control
TPBG	-0.920675	5.3718	14.9029	0.000430468	0.00922684	BAG3	Control
DOP1A	0.729226	6.85069	28.2976	4.99512e-06	0.000841212	BAG3	Control
GJB7	1.53198	2.10692	13.3423	0.000785926	0.0132501	BAG3	Control
PNRC1	-0.997266	6.23897	11.0914	0.00195025	0.0236839	BAG3	Control
ANKRD6	1.14848	6.81603	27.2696	6.77863e-06	0.000987612	BAG3	Control
LYRM2	0.614004	5.70774	11.8805	0.00140986	0.0192886	BAG3	Control
BACH2	1.01475	8.12761	20.1771	6.49865e-05	0.00312441	BAG3	Control
AL158136.1	2.59701	0.918849	20.4944	5.83646e-05	0.00294928	BAG3	Control
EPHA7	2.69398	1.77303	14.6168	0.000479925	0.00984894	BAG3	Control
AL024507.2	1.9451	0.295707	10.7333	0.00226465	0.0258319	BAG3	Control
AL139106.1	0.894563	3.99938	17.4225	0.000170021	0.0051884	BAG3	Control
MICAL1	-0.824204	3.83483	8.76601	0.00528701	0.0439952	BAG3	Control
ZBTB24	-0.658461	4.34516	9.48122	0.00386333	0.03587	BAG3	Control
METTL24	1.33711	3.88761	9.38392	0.00403023	0.0369202	BAG3	Control
AL050350.1	2.43218	1.54615	27.1148	7.10082e-06	0.00100362	BAG3	Control
HDAC2-AS2	1.01991	3.23444	11.8261	0.00144146	0.0195181	BAG3	Control
AL365259.1	2.16122	1.55902	9.54349	0.00376038	0.0353969	BAG3	Control
AL590006.1	1.09144	3.80438	11.0263	0.0020038	0.0240225	BAG3	Control
TMEM200A	2.8418	0.641437	10.1849	0.00285507	0.0297196	BAG3	Control
SMLR1	3.11186	0.740621	22.2344	3.27418e-05	0.00223	BAG3	Control
AL133346.1	0.951154	5.5809	10.3762	0.0026323	0.0284379	BAG3	Control
TARID	0.948807	6.67461	14.316	0.000538468	0.0104892	BAG3	Control
AL049552.1	1.27251	2.48998	14.2261	0.000557401	0.0107137	BAG3	Control
MAP7	1.0462	3.52691	11.2326	0.00183937	0.0228378	BAG3	Control
HIVEP2	0.921071	7.43299	19.8315	7.31127e-05	0.00330726	BAG3	Control
AL023584.2	2.21533	2.43431	33.7731	1.06513e-06	0.000359768	BAG3	Control
PLAGL1	0.638822	8.43771	9.46979	0.00388255	0.0359851	BAG3	Control
SF3B5	-3.13675	2.92903	24.6195	1.52637e-05	0.00144392	BAG3	Control
AL356599.1	0.683212	6.20454	14.997	0.000415415	0.00901771	BAG3	Control
RAB32	-1.10491	4.71697	12.0619	0.00130977	0.0183602	BAG3	Control
AL445123.2	2.01457	1.83747	14.6925	0.000466282	0.00970672	BAG3	Control
AL078581.4	0.804303	4.11611	13.6235	0.000703998	0.012477	BAG3	Control
LRP11	-0.679394	5.8069	10.6116	0.00238345	0.0266804	BAG3	Control
PLEKHG1	1.38664	6.17398	18.8051	0.00010423	0.00395023	BAG3	Control
ESR1	1.11394	7.59202	15.4365	0.000352098	0.00807164	BAG3	Control
OPRM1	2.11795	1.08546	17.7249	0.000152585	0.00486381	BAG3	Control
IPCEF1	1.82767	1.73195	11.0744	0.00196408	0.0237585	BAG3	Control
CNKSR3	1.89697	4.50821	14.1395	0.000576323	0.0109177	BAG3	Control
AL049820.1	1.01742	2.67814	16.1728	0.000267846	0.00680401	BAG3	Control
TMEM242	-0.650038	5.17792	20.4576	5.9096e-05	0.00296237	BAG3	Control
SYNJ2	1.27839	5.94238	15.8295	0.00030411	0.0073103	BAG3	Control
MRPL18	-0.975839	4.40086	16.7382	0.000217743	0.00605492	BAG3	Control
PACRG-AS2	1.90908	0.286683	8.3606	0.00633496	0.0488652	BAG3	Control
SMOC2	1.8658	8.6349	19.4528	8.3263e-05	0.00353313	BAG3	Control
AL135910.1	-0.998473	4.95569	11.7498	0.00148702	0.0198478	BAG3	Control
ERMARD	0.72935	5.13777	11.5799	0.00159413	0.020738	BAG3	Control
PDGFA	1.44269	4.09162	11.8249	0.00144221	0.0195181	BAG3	Control
AC147651.1	3.47349	1.23605	18.9534	9.89812e-05	0.00388951	BAG3	Control
PRKAR1B	1.1636	4.27858	22.2022	3.30883e-05	0.00223146	BAG3	Control
AC073957.3	1.9233	1.93844	19.135	9.29314e-05	0.00373274	BAG3	Control
INTS1	0.861755	4.59961	12.0505	0.00131581	0.0183627	BAG3	Control
TMEM184A	1.99751	2.09509	18.0035	0.000138191	0.00462341	BAG3	Control
CHST12	-0.718691	5.20979	18.5999	0.000111985	0.00411393	BAG3	Control
LFNG	3.09269	2.98132	23.0555	2.50835e-05	0.00190303	BAG3	Control
AMZ1	0.690846	5.91825	9.15805	0.00444807	0.0392876	BAG3	Control
CYTH3	0.770536	8.16585	17.3324	0.000175613	0.00530957	BAG3	Control
ZNF316	0.792329	3.99765	15.167	0.000389591	0.00861593	BAG3	Control
AGMO	1.41622	6.63003	19.4295	8.39346e-05	0.00355361	BAG3	Control
MEOX2	1.47349	6.78232	16.253	0.000260046	0.00669844	BAG3	Control
AC005550.2	1.84223	4.97755	17.9814	0.00013928	0.00464216	BAG3	Control
CRPPA	1.63247	6.90086	50.0158	2.0646e-08	3.76262e-05	BAG3	Control
CRPPA-AS1	2.12855	3.41962	46.4426	4.58721e-08	5.07238e-05	BAG3	Control
TWIST1	-0.872421	4.63436	10.3497	0.00266206	0.0285857	BAG3	Control
ITGB8	1.46504	6.46279	20.8859	5.11619e-05	0.00270665	BAG3	Control
SP4	0.723875	4.93894	18.8866	0.00010131	0.00391858	BAG3	Control
RAPGEF5	1.33074	5.3426	13.129	0.000854769	0.0140209	BAG3	Control
GSDME	0.871457	4.42427	13.4756	0.000745904	0.012923	BAG3	Control
AC005165.1	1.3072	6.52891	8.50598	0.00593568	0.0468819	BAG3	Control
CBX3	-0.61623	5.51628	10.1453	0.00290359	0.0300726	BAG3	Control
WIPF3	1.30798	3.11314	13.6169	0.000705813	0.012477	BAG3	Control
MINDY4	0.841694	6.17082	20.5506	5.72675e-05	0.0029095	BAG3	Control
FKBP9	-0.601669	5.71484	11.6099	0.00157464	0.0205556	BAG3	Control
BMPER	-2.1556	6.63482	11.1752	0.00188365	0.0231733	BAG3	Control
TBX20	-1.04153	9.16662	8.71793	0.00540099	0.0444323	BAG3	Control
SFRP4	1.45783	4.57256	16.1105	0.000274063	0.00687829	BAG3	Control
YAE1	-0.640589	5.20503	11.7486	0.0014878	0.0198478	BAG3	Control
AC004837.4	-1.80155	2.81204	18.4827	0.000116687	0.00423379	BAG3	Control
C7orf25	-1.14525	1.7726	10.2347	0.00279522	0.0293842	BAG3	Control
POLM	-0.720382	4.73473	12.0786	0.0013009	0.0182905	BAG3	Control
AEBP1	1.74122	5.54227	22.2518	3.25557e-05	0.00222539	BAG3	Control
TBRG4	-0.793385	3.84658	8.46027	0.00605823	0.0475303	BAG3	Control
EGFR-AS1	2.02562	3.03328	24.6662	1.50419e-05	0.00143532	BAG3	Control
ZNF713	1.00445	4.05266	16.9749	0.000199806	0.00576897	BAG3	Control
SUMF2	-0.759796	6.19388	17.025	0.000196208	0.00570948	BAG3	Control
ZNF107	-0.67212	4.92537	9.10619	0.00455038	0.0398536	BAG3	Control
VKORC1L1	0.596141	6.34185	14.1829	0.00056676	0.0107927	BAG3	Control
ASL	-0.731397	4.9073	8.56045	0.00579308	0.0462021	BAG3	Control
AC068533.3	0.657726	5.09397	15.9455	0.000291306	0.00715168	BAG3	Control
NSUN5	-1.01005	4.7685	13.8872	0.000635375	0.0117441	BAG3	Control
MLXIPL	-3.7379	2.46828	10.944	0.00207368	0.0244809	BAG3	Control
CLIP2	0.758123	5.20955	10.7227	0.00227476	0.0259132	BAG3	Control
CASTOR2	0.8618	4.49402	14.746	0.000456883	0.00959607	BAG3	Control
CCL26	-3.10731	0.843744	13.4301	0.000759305	0.0129995	BAG3	Control
TMEM120A	-0.894265	4.75497	9.58432	0.00369448	0.034934	BAG3	Control
CCDC146	0.674672	6.78163	13.5769	0.000716921	0.0126068	BAG3	Control
AC006145.1	1.19424	3.05988	18.1803	0.000129806	0.00447003	BAG3	Control
CFAP69	0.624602	5.31529	8.63521	0.00560328	0.0454795	BAG3	Control
CDK6	1.22947	5.54598	18.402	0.000120046	0.00428642	BAG3	Control
AC000065.1	2.62515	2.00912	37.6158	3.87284e-07	0.000227505	BAG3	Control
SAMD9L	0.804294	4.9777	8.54626	0.00582986	0.0464274	BAG3	Control
PPP1R9A	2.77353	2.85687	18.212	0.000128361	0.0044519	BAG3	Control
BRI3	-0.642736	5.79089	23.6377	2.08153e-05	0.00172373	BAG3	Control
KPNA7	1.84945	2.15789	21.2338	4.55475e-05	0.00258035	BAG3	Control
BUD31	-0.99467	3.35468	12.7047	0.0010115	0.0155916	BAG3	Control
FAM200A	-0.818764	4.89947	12.3447	0.00116843	0.0170662	BAG3	Control
AC004522.5	-1.82658	0.73781	9.27792	0.00422085	0.0380727	BAG3	Control
AC073842.2	-1.02967	2.97728	9.63593	0.00361292	0.0344051	BAG3	Control
PPP1R35	-1.33894	5.10295	25.2278	1.26278e-05	0.00132613	BAG3	Control
MOSPD3	-1.09726	3.10292	11.6891	0.00152441	0.0201279	BAG3	Control
GNB2	-0.910171	4.30505	16.9081	0.000204697	0.00583862	BAG3	Control
AP1S1	-1.62004	2.26646	12.1961	0.00124057	0.0178153	BAG3	Control
UPK3BL1	-1.53403	4.18922	18.3999	0.000120132	0.00428642	BAG3	Control
FBXL13	0.738875	6.15212	12.8885	0.000940183	0.0149197	BAG3	Control
NFE4	2.28676	0.649955	12.1562	0.00126073	0.0180085	BAG3	Control
AC005070.3	-0.991147	3.17459	11.7578	0.00148217	0.0198305	BAG3	Control
AC004884.2	1.71747	1.27991	13.6541	0.000695657	0.0124134	BAG3	Control
CCDC71L	-1.24807	2.53878	10.0634	0.00300675	0.0306845	BAG3	Control
NRCAM	1.75848	3.42385	9.52044	0.00379814	0.0356021	BAG3	Control
ST7-AS2	0.775896	5.01673	12.0563	0.00131272	0.0183605	BAG3	Control
CPED1	0.832462	7.34641	8.94478	0.00488523	0.0417611	BAG3	Control
AC015983.2	-2.69157	3.25353	9.70525	0.00350639	0.033698	BAG3	Control
LRRC4	1.155	2.34992	9.85753	0.00328395	0.0323711	BAG3	Control
ATP6V1F	-2.79668	2.54296	15.2901	0.00037196	0.00838383	BAG3	Control
AUXG01000058.1	1.79518	2.43708	17.2854	0.000178608	0.0053385	BAG3	Control
AC009365.4	1.43488	2.13453	10.8886	0.00212214	0.0248239	BAG3	Control
AKR1B1	-1.13104	4.2875	18.027	0.000137042	0.00462341	BAG3	Control
AC083870.1	0.947455	7.95665	23.8898	1.92121e-05	0.00165665	BAG3	Control
KIAA1549	1.21619	2.68006	8.35832	0.00634144	0.0488751	BAG3	Control
EPHB6	-1.59692	2.43251	8.31356	0.00647023	0.0493618	BAG3	Control
AC004889.1	1.2523	5.32796	34.7287	8.23874e-07	0.00030367	BAG3	Control
EZH2	0.782016	3.67529	9.06026	0.00464309	0.0404078	BAG3	Control
ZNF862	-0.809821	6.66652	18.0469	0.000136078	0.00460436	BAG3	Control
AC092666.1	1.73166	0.849397	8.77747	0.00526023	0.04385	BAG3	Control
GIMAP1	-4.35585	0.257386	11.3993	0.00182536	0.0226945	BAG3	Control
TMEM176A	-2.2255	1.80535	8.70337	0.00543602	0.0445839	BAG3	Control
TMUB1	-1.77185	2.52863	18.924	9.99988e-05	0.00389188	BAG3	Control
CHPF2	-1.01323	3.35793	10.8368	0.00216857	0.0252101	BAG3	Control
LINC01003	-1.44878	3.43689	20.1778	6.49713e-05	0.00312441	BAG3	Control
PAXIP1-AS1	-0.772617	4.79784	12.5154	0.00109103	0.0163538	BAG3	Control
AC009403.1	-0.842885	3.50954	9.22979	0.00431056	0.0384971	BAG3	Control
AC100810.1	-1.06001	3.82641	9.13481	0.00449361	0.0394908	BAG3	Control
MFHAS1	1.00037	4.69472	14.7999	0.000447626	0.00951528	BAG3	Control
AC023385.1	1.33621	1.87418	12.6016	0.00105401	0.0159655	BAG3	Control
GATA4	-0.704264	7.25494	23.0527	2.51064e-05	0.00190303	BAG3	Control
AC019270.1	1.34424	2.15974	8.28079	0.0065663	0.0497766	BAG3	Control
C8orf48	-2.45713	1.19288	12.122	0.00127824	0.0181483	BAG3	Control
AC100800.1	1.16342	4.64639	15.586	0.000332958	0.00774995	BAG3	Control
AC009884.1	2.04526	2.05734	23.2695	2.34163e-05	0.00181892	BAG3	Control
AC090541.1	1.88028	1.86913	11.9979	0.00134417	0.0186364	BAG3	Control
REEP4	-1.47902	2.1265	8.28201	0.0065627	0.0497766	BAG3	Control
AC087854.1	0.916253	6.03849	26.1571	9.48854e-06	0.00121337	BAG3	Control
AC037459.2	1.50354	2.17542	11.8465	0.00142952	0.0194725	BAG3	Control
AC105046.1	3.42634	0.341793	19.3656	8.5806e-05	0.00360041	BAG3	Control
AC013643.2	1.38237	2.70382	20.9823	4.95369e-05	0.00268068	BAG3	Control
SCARA5	-1.88929	6.81166	27.5569	6.22096e-06	0.000958538	BAG3	Control
KIF13B	1.08257	7.91135	21.5854	4.05305e-05	0.0024187	BAG3	Control
AC108449.1	1.25675	5.05541	21.0983	4.76529e-05	0.00264625	BAG3	Control
DUSP4	-2.12481	1.57134	11.5571	0.0016091	0.0208462	BAG3	Control
RBPMS	0.713612	8.39288	9.53471	0.00377473	0.0354964	BAG3	Control
GSR	-1.14605	4.7525	13.6238	0.000703919	0.012477	BAG3	Control
WRN	0.603392	7.45349	29.4517	3.5669e-06	0.000686009	BAG3	Control
AC009563.1	1.88794	1.42569	12.101	0.00128917	0.0182072	BAG3	Control
NRG1	2.73214	4.49582	25.3169	1.22841e-05	0.0013211	BAG3	Control
PLEKHA2	0.746413	6.78763	8.96098	0.00485046	0.0415962	BAG3	Control
AC108863.2	1.25949	2.94592	9.60222	0.00366598	0.0347169	BAG3	Control
SFRP1	-5.47214	0.827824	15.5287	0.000374988	0.00843185	BAG3	Control
KAT6A	0.621646	7.42352	27.869	5.66977e-06	0.000910943	BAG3	Control
CEBPD	-1.54233	8.05008	19.9454	7.03232e-05	0.00322423	BAG3	Control
PLAG1	-1.71382	3.38519	9.46173	0.00389615	0.0360432	BAG3	Control
AC104350.1	2.6396	0.919393	18.3623	0.000121735	0.00430956	BAG3	Control
AC027698.1	0.843684	6.39984	8.76251	0.00529523	0.0440398	BAG3	Control
AC023095.1	3.42591	0.880636	14.6731	0.000469736	0.00974205	BAG3	Control
NKAIN3	3.33363	3.97262	24.6975	1.48955e-05	0.00143532	BAG3	Control
ADHFE1	-1.58999	6.2466	8.70961	0.00542099	0.0445193	BAG3	Control
SNHG6	-1.01623	5.24606	12.2868	0.00119598	0.0173472	BAG3	Control
AC011853.2	2.05424	2.22087	18.5089	0.000115619	0.00421208	BAG3	Control
SULF1	1.08593	8.0976	18.6857	0.00010867	0.00404157	BAG3	Control
LACTB2	-0.831901	4.14223	10.5186	0.00247865	0.0273775	BAG3	Control
TRPA1	1.41044	4.84093	21.3799	4.33877e-05	0.00254082	BAG3	Control
PI15	-4.432	1.34178	9.67071	0.00355905	0.0340647	BAG3	Control
AC036214.1	1.22346	4.79002	12.3623	0.00116017	0.0169719	BAG3	Control
ZNF704	0.942209	8.39276	25.7809	1.06466e-05	0.0012354	BAG3	Control
IMPA1	0.685722	5.36743	13.8542	0.000643554	0.0118171	BAG3	Control
CNGB3	1.52817	3.08371	10.4639	0.00253649	0.0277699	BAG3	Control
AC090572.3	2.48962	0.751876	12.4351	0.00112674	0.0166478	BAG3	Control
CNBD1	1.70961	5.24491	22.1533	3.36219e-05	0.00223146	BAG3	Control
AF121898.1	2.03193	4.13814	22.0819	3.44176e-05	0.00223316	BAG3	Control
MMP16	1.06334	6.70407	9.81535	0.00334401	0.032757	BAG3	Control
OSGIN2	0.607004	4.33668	9.29745	0.00418502	0.0378767	BAG3	Control
LINC00535	-1.11603	5.97433	19.5791	7.97216e-05	0.00345301	BAG3	Control
CPQ	0.639773	8.63759	18.3848	0.000120772	0.00429164	BAG3	Control
OSR2	-1.52119	3.79876	12.8261	0.000963778	0.0151608	BAG3	Control
AC107909.2	1.69822	0.664685	12.8847	0.000941567	0.0149238	BAG3	Control
POLR2K	-1.04426	3.69357	15.8138	0.000305884	0.00731919	BAG3	Control
CSMD3	2.06614	2.39781	10.6414	0.00235372	0.0264941	BAG3	Control
EXT1	1.01986	9.86095	28.0947	5.3033e-06	0.000874486	BAG3	Control
AC021733.4	2.89004	1.73261	13.8537	0.00064368	0.0118171	BAG3	Control
COL14A1	1.34654	6.45832	9.74674	0.00344423	0.033322	BAG3	Control
MTBP	0.846976	4.82508	14.4396	0.000513544	0.0102073	BAG3	Control
AC104958.1	1.45795	3.24525	18.8779	0.000101618	0.00392005	BAG3	Control
ASAP1	1.07819	8.78427	22.987	2.56435e-05	0.00192818	BAG3	Control
ASAP1-IT2	1.06201	3.02368	9.53283	0.00377779	0.0355075	BAG3	Control
EFR3A	0.681632	6.71884	21.9548	3.58835e-05	0.00224846	BAG3	Control
KCNQ3	1.98483	3.84379	8.80119	0.00520523	0.0435102	BAG3	Control
MINCR	-1.56565	2.47874	16.5148	0.000236239	0.00634402	BAG3	Control
NAPRT	-1.18594	3.40657	22.9063	2.63206e-05	0.00196339	BAG3	Control
GRINA	-1.17223	4.2329	25.2582	1.25096e-05	0.0013211	BAG3	Control
MAF1	-0.883973	4.00743	9.43643	0.00393923	0.0363166	BAG3	Control
VPS28	-0.698465	5.56339	8.44217	0.00610752	0.0477973	BAG3	Control
CYHR1	-0.806702	5.53925	18.7249	0.000107192	0.00402255	BAG3	Control
ARHGAP39	1.44981	2.52437	15.3149	0.000368521	0.00833861	BAG3	Control
AL136979.1	1.06996	3.46177	12.6495	0.00103402	0.0157772	BAG3	Control
RFX3	0.741405	7.33436	27.7971	5.79202e-06	0.000922698	BAG3	Control
CD274	1.47748	2.09167	8.75674	0.00530879	0.044049	BAG3	Control
MPDZ	0.805823	7.38803	16.5824	0.000230471	0.00625734	BAG3	Control
ZDHHC21	0.878683	6.90263	22.2594	3.24755e-05	0.00222539	BAG3	Control
TTC39B	0.712197	6.23219	18.567	0.000113286	0.00415118	BAG3	Control
AL449983.1	2.25259	2.61925	38.9014	2.79426e-07	0.000181126	BAG3	Control
BNC2-AS1	-1.8068	4.15327	18.2253	0.000127759	0.00443922	BAG3	Control
ADAMTSL1	1.95176	5.11379	14.4146	0.000518491	0.010238	BAG3	Control
RRAGA	-1.20427	4.02032	8.52347	0.00588948	0.046734	BAG3	Control
PLIN2	-1.54052	6.2602	16.5174	0.000236009	0.00634402	BAG3	Control
AL391117.1	2.43661	3.31144	11.8284	0.00144012	0.0195181	BAG3	Control
TUSC1	-1.3281	3.19202	13.8565	0.00064299	0.0118171	BAG3	Control
MYORG	-1.24867	1.90717	8.42868	0.00614452	0.0479273	BAG3	Control
RPP25L	-2.18329	2.20783	9.73461	0.00346229	0.0334623	BAG3	Control
C9orf131	3.07481	0.610602	25.5324	1.1493e-05	0.00127085	BAG3	Control
VCP	-0.751461	6.40727	17.5136	0.000164558	0.00507941	BAG3	Control
HRCT1	-2.02893	1.70452	8.76768	0.0052831	0.0439952	BAG3	Control
SHB	1.53233	2.39147	11.0758	0.00196293	0.0237585	BAG3	Control
AL161457.2	-1.57639	3.17572	8.95086	0.00487214	0.041701	BAG3	Control
FAM122A	-1.15763	2.51348	8.60122	0.00568872	0.0457385	BAG3	Control
FAM189A2	2.17796	2.27697	10.696	0.00230038	0.0260969	BAG3	Control
RFK	-1.59814	4.68897	25.7853	1.06323e-05	0.0012354	BAG3	Control
AL354733.3	1.29516	5.53226	12.975	0.000908464	0.0145463	BAG3	Control
GAS1	-2.26615	5.17641	26.4668	8.63522e-06	0.00112726	BAG3	Control
DAPK1	1.37692	5.08273	8.33741	0.00640127	0.0491315	BAG3	Control
CTSL	-0.655939	6.71399	9.18862	0.00438891	0.038936	BAG3	Control
S1PR3	-1.16628	3.62111	11.6174	0.00156981	0.0205353	BAG3	Control
SEMA4D	0.741745	3.552	8.3847	0.00626684	0.048579	BAG3	Control
OGN	0.80372	5.45102	8.28794	0.00654521	0.0496918	BAG3	Control
LINC02603	0.644883	4.96613	8.42226	0.00616222	0.0480162	BAG3	Control
AOPEP	0.730183	8.65649	16.126	0.000272507	0.00685754	BAG3	Control
PRXL2C	-0.90557	4.21691	20.1988	6.45105e-05	0.00312441	BAG3	Control
CCDC180	1.04562	4.08273	13.5048	0.000737426	0.0128472	BAG3	Control
AL499604.1	-1.29878	2.45208	12.5166	0.00109052	0.0163538	BAG3	Control
AL136084.3	-1.98166	1.19722	8.36164	0.006332	0.0488636	BAG3	Control
ALG2	-1.0367	3.22802	12.6857	0.00101919	0.0156525	BAG3	Control
SEC61B	-0.742004	5.39196	9.76846	0.00341216	0.0331482	BAG3	Control
ALDOB	2.12109	0.802747	10.6324	0.0023626	0.0265541	BAG3	Control
AL807761.4	2.17319	2.60111	25.8489	1.04267e-05	0.00122805	BAG3	Control
CTNNAL1	1.49347	4.77558	32.6542	1.44551e-06	0.000377397	BAG3	Control
SVEP1	0.837735	9.07957	8.54864	0.00582367	0.0464263	BAG3	Control
AL162414.1	1.98648	2.04185	10.6565	0.00233883	0.0264056	BAG3	Control
SHOC1	0.833212	7.02828	13.9849	0.000611765	0.0113974	BAG3	Control
UGCG	0.815043	5.57837	11.6948	0.00152087	0.0201154	BAG3	Control
SNX30	0.768466	4.21161	10.2579	0.00276775	0.0291637	BAG3	Control
CDC26	-0.647789	3.97053	8.57667	0.00575132	0.0460253	BAG3	Control
WHRN	0.894815	2.80873	17.8302	0.000146968	0.00478441	BAG3	Control
ATP6V1G1	-0.756419	5.02861	13.0898	0.000868111	0.0141533	BAG3	Control
BRINP1	2.60309	2.22905	14.1243	0.000579696	0.0109526	BAG3	Control
PTGS1	-2.28747	2.5742	14.7416	0.000457658	0.00960163	BAG3	Control
ZBTB6	-1.26391	3.05747	12.4263	0.00113071	0.0166478	BAG3	Control
AL390774.2	0.822498	4.94163	13.5812	0.000715723	0.0125975	BAG3	Control
NEK6	1.00682	3.9448	8.79102	0.00522874	0.0436843	BAG3	Control
RPL12	-0.80056	5.30723	9.04659	0.00467107	0.0405762	BAG3	Control
AL162426.1	2.12637	1.42714	20.8956	5.09966e-05	0.00270665	BAG3	Control
TOR2A	-1.6132	2.69741	16.2942	0.000256141	0.00664131	BAG3	Control
CDK9	-0.607416	4.42477	11.9928	0.00134697	0.0186591	BAG3	Control
ENG	1.01285	7.47169	14.5189	0.000498213	0.010092	BAG3	Control
SLC25A25	1.13024	4.35537	20.698	5.4495e-05	0.00281428	BAG3	Control
PTGES2	-0.97597	4.30042	20.2307	6.3816e-05	0.0031078	BAG3	Control
GOLGA2	0.811959	5.87346	15.5689	0.000335084	0.00777644	BAG3	Control
COQ4	0.826328	5.14506	31.2285	2.14914e-06	0.000482846	BAG3	Control
PHYHD1	-0.738426	5.11999	13.44	0.000756369	0.0129719	BAG3	Control
NUP188	0.63337	5.07052	13.0991	0.000864939	0.0141138	BAG3	Control
CRAT	-0.914095	3.53735	9.39309	0.00401418	0.036845	BAG3	Control
IER5L	-1.42347	5.3407	10.3169	0.00269932	0.0287327	BAG3	Control
ASB6	-1.18471	2.50301	10.22	0.00281268	0.0294885	BAG3	Control
PRRX2	1.46191	3.64299	8.59286	0.00570995	0.0458311	BAG3	Control
C9orf78	-0.695783	4.01996	8.90962	0.0049616	0.0421075	BAG3	Control
FNBP1	0.626297	7.18117	22.0677	3.45776e-05	0.00223316	BAG3	Control
UCK1	-1.05402	2.54608	15.1567	0.000391117	0.00862746	BAG3	Control
SURF1	-0.787209	4.19678	14.5065	0.000500571	0.010094	BAG3	Control
VAV2	0.903695	5.146	8.96987	0.00483148	0.0414713	BAG3	Control
MRPS2	-1.14392	2.42632	10.0928	0.00296928	0.0305009	BAG3	Control
ENTR1	-0.587379	5.08201	9.10966	0.00454346	0.0398358	BAG3	Control
SNHG7	-1.20513	5.61912	17.8274	0.000147111	0.00478441	BAG3	Control
TMEM141	-1.78201	2.83979	8.52016	0.00589819	0.046734	BAG3	Control
EDF1	-0.796217	5.48102	14.4319	0.000515073	0.0102242	BAG3	Control
DPP7	-1.06519	5.46753	15.7345	0.000315028	0.00745029	BAG3	Control
SSNA1	-1.05241	4.36999	15.9741	0.000288239	0.00711066	BAG3	Control
NDOR1	-0.723912	3.78737	10.0959	0.00296544	0.030478	BAG3	Control
MRPL41	-4.2589	3.252	10.1063	0.00295232	0.0304065	BAG3	Control
DIP2C	0.672992	7.32776	23.5197	2.16142e-05	0.00175131	BAG3	Control
AKR1C1	-1.52447	6.59852	13.7502	0.000670092	0.0120771	BAG3	Control
ASB13	-0.761405	5.54624	12.5124	0.00109234	0.0163538	BAG3	Control
AL365356.1	0.767519	5.33084	21.8861	3.67032e-05	0.00229218	BAG3	Control
AL137186.2	-1.10667	3.56232	13.2174	0.000825479	0.0137527	BAG3	Control
IL15RA	-1.01448	6.58284	10.5059	0.00249191	0.0273775	BAG3	Control
PFKFB3	0.655879	5.47126	10.9051	0.00210757	0.0247459	BAG3	Control
LINC00710	0.852121	5.73512	9.70103	0.00351279	0.0337421	BAG3	Control
NUDT5	-0.871512	6.12786	18.95	9.90984e-05	0.00388951	BAG3	Control
AL353586.1	2.8447	1.82873	26.4823	8.5947e-06	0.00112726	BAG3	Control
CCDC3	1.99968	3.45601	25.3142	1.22943e-05	0.0013211	BAG3	Control
FAM107B	0.756484	5.44133	8.33299	0.006414	0.0491509	BAG3	Control
STAM-AS1	-1.29565	2.60917	9.87138	0.00326447	0.0322298	BAG3	Control
MALRD1	1.13153	6.00143	12.5551	0.00107379	0.0162259	BAG3	Control
AL157895.1	1.98605	2.31756	14.2445	0.000553469	0.010654	BAG3	Control
PLXDC2	0.845933	10.8629	9.91589	0.00320273	0.0317871	BAG3	Control
AC069549.1	1.26096	4.27137	15.7341	0.000315086	0.00745029	BAG3	Control
AC069549.2	2.6706	2.41955	50.6374	1.80308e-08	3.76262e-05	BAG3	Control
OTUD1	-4.21347	2.85259	17.8019	0.000148455	0.00481061	BAG3	Control
BAMBI	-3.01412	4.01549	13.5049	0.000737394	0.0128472	BAG3	Control
SVIL	0.846794	9.05884	16.9037	0.00020503	0.00583862	BAG3	Control
LINC02664	1.11958	5.51885	11.5203	0.00163363	0.0210913	BAG3	Control
ZEB1-AS1	1.36519	6.78846	45.2301	6.06284e-08	5.99838e-05	BAG3	Control
ZEB1	0.598372	10.0355	10.7114	0.00228551	0.0259758	BAG3	Control
CCDC7	0.660329	7.20668	16.2572	0.000259644	0.00669844	BAG3	Control
ZNF33B	-1.28843	4.48375	17.2939	0.000178067	0.0053385	BAG3	Control
RASSF4	-1.44919	7.64403	9.46285	0.00389427	0.0360432	BAG3	Control
ZNF22	-1.31897	4.82273	24.8351	1.42686e-05	0.00138258	BAG3	Control
AL591684.1	1.36921	1.72164	8.7596	0.00530206	0.0440398	BAG3	Control
MAPK8	0.637133	7.61511	29.2174	3.81739e-06	0.000703522	BAG3	Control
WDFY4	1.74433	2.58833	24.9319	1.3844e-05	0.00136252	BAG3	Control
AC060234.3	2.06442	0.591616	9.78409	0.00338929	0.0330334	BAG3	Control
AL731537.1	1.43506	1.22144	9.56495	0.00372559	0.0351399	BAG3	Control
AC022537.1	2.19876	1.20234	21.2184	4.57819e-05	0.00258035	BAG3	Control
BICC1	0.713655	10.8212	11.7017	0.00151659	0.0201014	BAG3	Control
SLC16A9	1.98835	3.15612	9.18522	0.00439545	0.038956	BAG3	Control
ANK3	1.06891	6.82327	21.708	3.89214e-05	0.00237942	BAG3	Control
AL592430.1	1.70805	1.87351	16.4465	0.000242213	0.00643717	BAG3	Control
RHOBTB1	0.894213	5.90879	11.2614	0.00181758	0.0226759	BAG3	Control
RTKN2	2.26247	1.56969	25.5846	1.13095e-05	0.00126614	BAG3	Control
NRBF2	-0.854992	4.45831	15.3248	0.000367153	0.00833544	BAG3	Control
AL133551.1	-2.04773	0.999523	11.1559	0.00189878	0.0232681	BAG3	Control
CDH23	1.10041	2.74628	9.03017	0.00470492	0.0407852	BAG3	Control
PSAP	-0.849554	6.20738	10.9663	0.00205447	0.0243812	BAG3	Control
NDST2	0.719945	3.50259	8.66269	0.00553519	0.0451021	BAG3	Control
VCL	0.94496	6.97132	8.54574	0.00583122	0.0464274	BAG3	Control
AC010997.5	-1.53661	3.25972	18.6256	0.000110984	0.00409075	BAG3	Control
KCNMA1	3.67527	4.67924	32.7967	1.38996e-06	0.000376915	BAG3	Control
KCNMA1-AS1	3.45929	0.919256	21.0676	4.81443e-05	0.00264625	BAG3	Control
AL135925.1	-1.04344	4.1817	20.1637	6.52845e-05	0.00312756	BAG3	Control
SFTPD	1.74942	2.24573	11.9372	0.00137773	0.0189872	BAG3	Control
PLAC9	-0.992699	6.82709	12.0521	0.00131494	0.0183627	BAG3	Control
NRG3	1.65985	5.1816	10.8988	0.00211309	0.0247737	BAG3	Control
RGR	-2.6258	3.20018	10.5539	0.00244204	0.0271952	BAG3	Control
GRID1	2.39248	2.11055	13.0301	0.000888859	0.0144041	BAG3	Control
CH25H	-3.22135	0.385436	13.0582	0.00087902	0.0142947	BAG3	Control
CPEB3	0.622839	6.42271	8.89232	0.00499963	0.042323	BAG3	Control
EXOC6	1.05692	5.5728	22.4109	3.09083e-05	0.00214396	BAG3	Control
MYOF	1.06797	6.36637	15.2036	0.000384269	0.00852832	BAG3	Control
PLCE1	1.10988	6.96883	14.8814	0.000434001	0.00927086	BAG3	Control
PLCE1-AS2	1.52477	1.72523	9.28323	0.00421109	0.0380029	BAG3	Control
TBC1D12	0.691557	6.53112	22.5788	2.9266e-05	0.00208169	BAG3	Control
ARHGAP19	0.807146	4.79572	17.7477	0.000151349	0.00484677	BAG3	Control
RRP12	0.589495	4.47735	13.6838	0.000687625	0.0122987	BAG3	Control
PGAM1	-0.710729	5.08041	11.7299	0.00149917	0.0199162	BAG3	Control
PI4K2A	0.992404	4.27298	34.2743	9.30478e-07	0.000330021	BAG3	Control
SEC31B	0.828133	4.53866	16.654	0.00022452	0.00618845	BAG3	Control
SLF2	0.793875	7.38494	9.50164	0.00382923	0.035713	BAG3	Control
SEMA4G	0.773198	3.51059	8.51027	0.0059243	0.046841	BAG3	Control
HPS6	-2.24518	1.54264	12.4943	0.00110027	0.0164411	BAG3	Control
PSD	1.70856	1.00939	13.174	0.000839731	0.0138589	BAG3	Control
FBXL15	-1.12067	3.77145	15.5494	0.000337541	0.00781415	BAG3	Control
AL391121.1	-1.22849	2.78597	8.75889	0.00530373	0.0440398	BAG3	Control
CALHM2	-1.15748	3.81035	14.5342	0.000495303	0.0100656	BAG3	Control
COL17A1	2.9273	0.931666	32.101	1.68424e-06	0.000420009	BAG3	Control
SFR1	-1.08003	2.7215	11.0868	0.001954	0.0237129	BAG3	Control
VWA2	1.45983	1.94956	8.34902	0.00636797	0.0490193	BAG3	Control
AFAP1L2	1.51088	4.23877	14.9756	0.000418782	0.00907725	BAG3	Control
ENO4	0.823862	4.5549	14.7083	0.000463491	0.00967273	BAG3	Control
PRDX3	-0.755911	4.52879	17.7271	0.000152468	0.00486381	BAG3	Control
GRK5-IT1	-3.83931	1.80372	25.3962	1.19863e-05	0.00131	BAG3	Control
AL731566.3	2.32091	0.428097	15.6825	0.000321189	0.00756606	BAG3	Control
AL731566.2	1.3506	1.58086	9.74751	0.0034431	0.033322	BAG3	Control
CPXM2	1.97631	4.09354	13.1539	0.000846428	0.0139273	BAG3	Control
CHST15	2.2521	2.01864	9.1319	0.00449936	0.0395044	BAG3	Control
MMP21	1.76371	2.45823	35.7237	6.32928e-07	0.000276692	BAG3	Control
AL359094.1	1.3298	4.66447	28.2861	5.01201e-06	0.000841212	BAG3	Control
LINC02666	0.895017	3.98106	11.877	0.00141188	0.0193022	BAG3	Control
BNIP3	-0.823669	4.88437	10.4601	0.00254064	0.0277992	BAG3	Control
KNDC1	1.67645	1.04512	11.4334	0.00169302	0.021595	BAG3	Control
FUOM	-1.44	3.20907	12.7896	0.000977864	0.0152724	BAG3	Control
MTG1	-0.668165	6.55607	12.454	0.00111822	0.0165645	BAG3	Control
AL731769.2	1.49786	3.25486	18.1797	0.000129835	0.00447003	BAG3	Control
RNH1	-0.999831	6.42709	18.4066	0.000119852	0.00428642	BAG3	Control
HRAS	-1.04454	3.40327	18.2902	0.000124868	0.00437298	BAG3	Control
MIR210HG	-2.41109	3.05233	21.3577	4.37086e-05	0.00254101	BAG3	Control
TMEM80	-0.978483	4.28165	11.014	0.00201403	0.0240991	BAG3	Control
TALDO1	-0.823902	4.60804	14.7738	0.000452085	0.00955939	BAG3	Control
RPLP2	-0.769621	5.51263	10.7972	0.00220477	0.0254266	BAG3	Control
CD151	-0.896615	5.51189	10.3985	0.00260761	0.0282609	BAG3	Control
TSPAN4	0.84567	5.44188	9.16427	0.00443596	0.0392226	BAG3	Control
AP2A2	0.698183	6.34257	20.8803	5.12591e-05	0.00270665	BAG3	Control
IFITM10	4.35954	1.31187	23.7969	1.97869e-05	0.0016932	BAG3	Control
TSSC4	-1.30444	3.14044	11.3394	0.00175996	0.0222187	BAG3	Control
CDKN1C	-2.24188	5.79585	41.3528	1.52295e-07	0.000119476	BAG3	Control
AC127526.1	1.76219	0.655378	8.59456	0.00570563	0.0458311	BAG3	Control
AC104389.5	1.01109	5.60689	37.3189	4.1796e-07	0.000238085	BAG3	Control
TRIM5	0.677505	5.90369	11.6935	0.00152166	0.0201154	BAG3	Control
CAVIN3	-1.56395	4.20121	12.8794	0.000943584	0.0149431	BAG3	Control
ST5	0.831847	7.56697	16.2145	0.000263757	0.00674293	BAG3	Control
AC026894.1	1.21011	5.23709	20.4311	5.96261e-05	0.00297308	BAG3	Control
AC011092.3	1.48985	3.1223	16.4433	0.000242501	0.00643717	BAG3	Control
PSMA1	-0.820186	6.93715	10.0404	0.00303647	0.0309039	BAG3	Control
CYP2R1	-0.79293	4.99539	12.0674	0.00130682	0.0183462	BAG3	Control
SOX6	0.741201	8.95328	12.6785	0.00102213	0.0156728	BAG3	Control
AC103794.1	1.79617	1.82963	15.7772	0.000310068	0.00736744	BAG3	Control
PLEKHA7	1.54354	3.51794	13.158	0.000845067	0.0139225	BAG3	Control
HTATIP2	-2.1387	4.63087	30.8783	2.37221e-06	0.00051256	BAG3	Control
AC006299.1	1.71074	2.86604	10.3491	0.00266271	0.0285857	BAG3	Control
LINC02718	3.15676	1.8138	17.0589	0.000193817	0.0056574	BAG3	Control
LINC02726	4.79951	0.882224	32.785	1.39443e-06	0.000376915	BAG3	Control
LUZP2	2.75671	2.41626	12.0857	0.00129719	0.0182519	BAG3	Control
MPPED2	1.34657	4.74329	13.6527	0.000696016	0.0124134	BAG3	Control
PAX6	2.12354	0.296105	11.7048	0.00151464	0.0200933	BAG3	Control
RCN1	-0.736755	5.6731	12.3138	0.00118305	0.0172035	BAG3	Control
QSER1	0.63575	6.29244	22.19	3.32206e-05	0.00223146	BAG3	Control
HIPK3	0.696758	8.23592	20.2859	6.26306e-05	0.00306596	BAG3	Control
LMO2	-2.18619	0.536959	10.9531	0.00206583	0.0244544	BAG3	Control
ACCS	-1.09564	4.4626	12.91	0.000932165	0.0148373	BAG3	Control
AC103681.2	2.33735	1.30271	17.8076	0.000148153	0.00480997	BAG3	Control
PEX16	-1.07596	3.74773	26.9763	7.4027e-06	0.00103848	BAG3	Control
ACP2	-1.6661	2.67136	13.452	0.000752822	0.0129682	BAG3	Control
NR1H3	-1.23409	4.43438	17.4544	0.000168088	0.00513777	BAG3	Control
PTPRJ	1.72865	4.04022	20.1771	6.4988e-05	0.00312441	BAG3	Control
TNKS1BP1	-0.834952	6.30254	18.9752	9.82333e-05	0.00387939	BAG3	Control
SLC43A3	-1.07444	4.92522	9.31076	0.00416079	0.0377483	BAG3	Control
DTX4	1.22138	4.43832	15.9077	0.000295408	0.00717677	BAG3	Control
CYB561A3	-0.920443	4.04539	22.1721	3.34156e-05	0.00223146	BAG3	Control
TMEM138	-0.764871	4.69922	15.2329	0.000380047	0.00847464	BAG3	Control
MYRF	2.17567	0.969621	9.32741	0.00413069	0.0375659	BAG3	Control
FADS3	-1.02684	5.31594	11.4103	0.00170924	0.0217096	BAG3	Control
FTH1	-1.46078	6.83172	10.3768	0.00263166	0.0284379	BAG3	Control
UBXN1	-0.684137	4.67167	11.5668	0.00160275	0.0208214	BAG3	Control
TMEM223	-0.602718	4.11246	8.94762	0.0048791	0.0417276	BAG3	Control
TMEM179B	-1.08415	5.72019	22.5656	2.93916e-05	0.00208169	BAG3	Control
SLC3A2	-0.899512	4.84615	13.1602	0.000844307	0.0139222	BAG3	Control
C11orf95	-2.3195	3.13	32.0466	1.70987e-06	0.000420009	BAG3	Control
VEGFB	-1.28006	5.94908	19.6779	7.70634e-05	0.00337678	BAG3	Control
PPP1R14B	-1.44922	4.03735	10.0753	0.00299159	0.0306394	BAG3	Control
TRMT112	-1.48998	3.97548	13.4612	0.000750115	0.0129364	BAG3	Control
AP001462.1	-1.12189	3.39593	15.4937	0.000344632	0.00794894	BAG3	Control
SAC3D1	-1.36685	2.20222	12.8694	0.000947321	0.0149897	BAG3	Control
CAPN1	-0.773148	5.05819	16.9335	0.000202827	0.00580325	BAG3	Control
CDC42EP2	-1.2876	4.85514	17.051	0.000194374	0.00566487	BAG3	Control
FAM89B	-1.09483	3.47744	13.1787	0.000838189	0.013855	BAG3	Control
RNASEH2C	-0.817728	5.19362	14.4519	0.000511144	0.0102073	BAG3	Control
MUS81	0.891284	4.97479	26.9202	7.52878e-06	0.00104834	BAG3	Control
C11orf68	-0.973571	3.27093	10.3371	0.0026763	0.0286336	BAG3	Control
PACS1	0.801841	7.61938	12.455	0.00111777	0.0165645	BAG3	Control
CD248	-2.09199	2.61671	12.0385	0.00132222	0.0184112	BAG3	Control
BRMS1	-0.909883	2.96661	8.36465	0.00632345	0.0488366	BAG3	Control
C11orf80	1.03752	7.12678	16.959	0.00020096	0.00576897	BAG3	Control
SYT12	2.23718	1.81734	16.6747	0.000222834	0.00616006	BAG3	Control
SSH3	-1.05136	3.65789	24.6149	1.52857e-05	0.00144392	BAG3	Control
POLD4	-1.17158	5.95538	16.7423	0.000217417	0.00605492	BAG3	Control
CORO1B	-1.01424	2.97154	9.27027	0.00423498	0.038127	BAG3	Control
TMEM134	0.683601	3.96281	10.6242	0.0023708	0.0266067	BAG3	Control
NDUFV1	-0.695746	6.02274	10.7706	0.00222947	0.0256014	BAG3	Control
TCIRG1	-0.911161	4.6405	12.1351	0.00127153	0.0180941	BAG3	Control
LRP5	0.599718	4.91925	10.1033	0.00295605	0.0304148	BAG3	Control
AP003096.1	1.99333	0.176576	11.796	0.00145927	0.0196641	BAG3	Control
LINC02753	2.69293	1.58507	14.515	0.000498956	0.010094	BAG3	Control
ANO1	1.5233	4.87719	10.7215	0.00227591	0.0259132	BAG3	Control
P4HA3	0.616704	5.10324	10.4265	0.00257694	0.0280398	BAG3	Control
LIPT2	-2.6194	0.785373	10.4577	0.0025432	0.027811	BAG3	Control
TENM4	1.34923	7.51337	9.72054	0.00348335	0.033614	BAG3	Control
AP003464.1	2.31037	0.537058	8.84915	0.00509593	0.0428732	BAG3	Control
PICALM	0.646372	8.07472	33.4269	1.17005e-06	0.000370972	BAG3	Control
AP001831.1	0.916535	4.81852	11.028	0.00200235	0.0240205	BAG3	Control
FZD4	-1.29759	6.35307	28.6367	4.52159e-06	0.000782852	BAG3	Control
DEUP1	1.45097	3.06984	16.323	0.000253444	0.00660907	BAG3	Control
SMCO4	0.98383	4.50023	14.1376	0.000576726	0.0109177	BAG3	Control
PIWIL4	0.795501	5.76706	15.8777	0.000298715	0.00723615	BAG3	Control
AP000943.2	1.1566	5.30353	18.2655	0.000125957	0.00439285	BAG3	Control
AMOTL1	0.97507	7.13587	14.1001	0.000585131	0.0109773	BAG3	Control
AP002383.2	2.01939	3.99258	23.2196	2.37942e-05	0.00182553	BAG3	Control
SRSF8	-1.36135	4.52946	19.1402	9.2763e-05	0.00373274	BAG3	Control
AP000787.1	1.23949	6.1235	11.4686	0.00166874	0.021431	BAG3	Control
SESN3	1.13911	6.64506	11.417	0.00170453	0.02168	BAG3	Control
AP000779.1	0.827413	5.65331	10.3374	0.00267599	0.0286336	BAG3	Control
JRKL	-0.877331	4.11504	8.5778	0.00574841	0.0460216	BAG3	Control
ARHGAP42	0.77164	7.00735	12.7938	0.000976223	0.0152724	BAG3	Control
PGR-AS1	1.13315	5.44229	23.2737	2.33849e-05	0.00181892	BAG3	Control
TRPC6	1.71223	4.21323	21.2939	4.46454e-05	0.00256933	BAG3	Control
ANGPTL5	-1.41415	3.81697	8.43637	0.00612341	0.0478818	BAG3	Control
PDGFD	1.17856	9.97871	17.7825	0.000149484	0.0048192	BAG3	Control
DDI1	3.98973	0.198816	29.4074	3.61288e-06	0.000686009	BAG3	Control
CASP4	0.728792	5.93677	16.9736	0.000199895	0.00576897	BAG3	Control
KBTBD3	-0.802752	3.91111	9.25161	0.00426964	0.0383106	BAG3	Control
AP003307.1	-1.31358	1.98788	8.6788	0.0054957	0.0448659	BAG3	Control
C11orf65	0.770664	4.94463	22.8145	2.71127e-05	0.00199088	BAG3	Control
POGLUT3	-0.778205	4.23455	11.8166	0.00144708	0.0195613	BAG3	Control
PPP2R1B	0.743594	5.22288	14.7579	0.000454832	0.00958189	BAG3	Control
C11orf1	-1.47608	2.03526	8.87666	0.00503434	0.042552	BAG3	Control
TIMM8B	-1.41832	3.96188	8.30801	0.00648639	0.0494248	BAG3	Control
CADM1	1.77	6.0146	20.9769	4.96264e-05	0.00268068	BAG3	Control
AP000462.1	1.62117	4.01942	15.067	0.000404574	0.00885352	BAG3	Control
SIK3	0.655267	8.40579	9.85938	0.00328133	0.0323623	BAG3	Control
AP001267.1	1.92926	0.81159	19.3364	8.66755e-05	0.00362073	BAG3	Control
TREH	1.0853	4.74924	10.1351	0.00291618	0.0301697	BAG3	Control
BCL9L	-0.965328	3.87097	9.74287	0.00344998	0.0333604	BAG3	Control
TRAPPC4	-0.65061	4.44877	10.3395	0.00267355	0.0286336	BAG3	Control
CBL	0.659856	5.50708	12.3123	0.00118376	0.0172035	BAG3	Control
GRIK4	1.56487	2.98188	9.18855	0.00438905	0.038936	BAG3	Control
UBASH3B	1.60817	3.78431	9.02713	0.00471122	0.0407952	BAG3	Control
ZNF202	0.800108	2.8942	13.1899	0.000834499	0.0138211	BAG3	Control
TBRG1	-0.969909	6.63859	23.6448	2.07683e-05	0.00172373	BAG3	Control
ROBO3	1.74332	4.32799	18.252	0.000126558	0.00440563	BAG3	Control
AP001007.1	1.62961	2.13749	9.91125	0.0032091	0.0318336	BAG3	Control
EI24	-0.63722	3.86213	8.89125	0.00500201	0.042323	BAG3	Control
FLI1	1.0291	5.85581	20.6781	5.48611e-05	0.0028177	BAG3	Control
ADAMTS8	2.87034	2.57946	27.2447	6.82946e-06	0.000987612	BAG3	Control
NTM	1.15401	5.66273	9.30799	0.00416583	0.0377576	BAG3	Control
JAM3	0.6128	6.26273	25.8727	1.0351e-05	0.00122805	BAG3	Control
THYN1	-1.00451	3.77872	14.7096	0.00046326	0.00967273	BAG3	Control
AC007406.3	2.6091	0.296833	21.3563	4.37297e-05	0.00254101	BAG3	Control
B4GALNT3	3.28591	3.19713	17.2467	0.000181116	0.00537854	BAG3	Control
AC021054.1	1.09833	4.57645	16.712	0.00021983	0.00610392	BAG3	Control
AC005414.1	2.66283	1.01792	15.6565	0.000324312	0.00762052	BAG3	Control
TEAD4	1.58794	2.57947	8.4515	0.00608207	0.0476576	BAG3	Control
CCND2-AS1	0.760524	3.77518	8.50656	0.00593413	0.0468819	BAG3	Control
ANO2	1.81129	3.4599	16.2761	0.000257847	0.00667632	BAG3	Control
PLEKHG6	1.45982	2.69815	9.24229	0.00428707	0.0383572	BAG3	Control
MLF2	-0.794903	4.82673	10.9723	0.00204931	0.0243354	BAG3	Control
C1S	-0.604814	7.80214	9.74788	0.00344254	0.033322	BAG3	Control
NANOG	-2.04563	1.03364	14.1401	0.000576173	0.0109177	BAG3	Control
FAM66C	1.14294	4.47988	16.7385	0.000217717	0.00605492	BAG3	Control
FAM90A1	1.97861	1.4344	19.7262	7.57983e-05	0.00333963	BAG3	Control
AC092745.5	1.33079	3.3708	11.791	0.00146228	0.0196763	BAG3	Control
LINC00937	1.28427	3.31097	12.6415	0.00103735	0.0157896	BAG3	Control
A2ML1	0.979302	2.6034	9.26474	0.00424523	0.0381851	BAG3	Control
MANSC1	-1.39175	3.07756	11.7822	0.00146748	0.0197041	BAG3	Control
HEBP1	-1.16313	3.76368	16.7464	0.000217089	0.00605492	BAG3	Control
H2AFJ	-0.97859	6.295	18.4864	0.000116535	0.00423379	BAG3	Control
C12orf60	1.90001	4.55043	32.6804	1.4351e-06	0.000377397	BAG3	Control
MGST1	-1.90592	8.67896	15.3973	0.000357298	0.00818086	BAG3	Control
AC007529.2	-2.71181	5.47917	24.301	1.68696e-05	0.00152437	BAG3	Control
AC007529.1	-2.50005	1.22565	11.1753	0.00188357	0.0231733	BAG3	Control
AC092110.1	-4.03759	0.797267	26.0251	9.87901e-06	0.00122805	BAG3	Control
AC053513.1	1.11102	5.64415	18.3282	0.000123205	0.00433708	BAG3	Control
AC024145.1	1.06055	4.19994	16.9594	0.000200931	0.00576897	BAG3	Control
PPFIBP1	0.784605	8.5689	10.2838	0.00273746	0.0289921	BAG3	Control
AC023157.3	-2.62434	1.73114	14.1008	0.00058497	0.0109773	BAG3	Control
LINC02422	-1.02998	3.43135	8.70944	0.0054214	0.0445193	BAG3	Control
AC079630.1	-1.05808	3.61827	8.99003	0.00478878	0.0412555	BAG3	Control
AC079600.3	-2.4136	0.910432	8.7669	0.00528493	0.0439952	BAG3	Control
IRAK4	-0.597451	5.56889	19.1899	9.11788e-05	0.00371796	BAG3	Control
TMEM117	1.20044	6.3441	19.9648	6.98579e-05	0.00321643	BAG3	Control
RPAP3	0.898499	4.65256	19.5278	8.11409e-05	0.00349836	BAG3	Control
ASB8	-0.629735	4.50358	12.5375	0.00108139	0.0163015	BAG3	Control
AC090115.1	1.00248	4.81121	16.0332	0.000281999	0.00700251	BAG3	Control
TUBA1B	-1.26647	6.12981	17.1437	0.000187971	0.00553836	BAG3	Control
TUBA1A	-0.986672	6.11721	9.62637	0.00362788	0.03453	BAG3	Control
FMNL3	0.972244	6.9074	17.5486	0.00016251	0.00504103	BAG3	Control
NCKAP5L	-0.637762	6.00915	8.80104	0.00520558	0.0435102	BAG3	Control
BCDIN3D	-0.885827	3.63585	11.9199	0.00138747	0.0190517	BAG3	Control
LIMA1	0.71364	8.06099	10.7114	0.00228556	0.0259758	BAG3	Control
AC008147.2	1.17454	2.88712	11.2531	0.00182383	0.0226945	BAG3	Control
DAZAP2	-0.723657	5.75842	18.0529	0.000135791	0.00460436	BAG3	Control
ACVRL1	-1.36795	4.31946	9.50943	0.00381631	0.0356556	BAG3	Control
MFSD5	-2.16508	1.42207	10.6089	0.00238614	0.0266833	BAG3	Control
SCAT2	0.60803	3.92941	9.80192	0.00336338	0.0328782	BAG3	Control
ORMDL2	-1.01882	2.82981	12.0158	0.00133448	0.018527	BAG3	Control
SHMT2	-1.58578	2.6902	12.9883	0.000903674	0.0145066	BAG3	Control
GLI1	1.87729	2.6966	17.3313	0.000175686	0.00530957	BAG3	Control
PIP4K2C	-1.00151	3.09747	21.6298	3.994e-05	0.0023987	BAG3	Control
AC025165.1	1.86706	0.486132	12.1155	0.00128163	0.018169	BAG3	Control
AC083805.2	1.12728	2.73097	11.8046	0.00145414	0.0196247	BAG3	Control
SLC16A7	-0.714783	6.72684	8.27614	0.00658004	0.0497953	BAG3	Control
AC048341.2	-1.28736	4.32239	10.819	0.00218478	0.0252927	BAG3	Control
DPY19L2	-4.92337	0.397334	9.32353	0.0043276	0.0385643	BAG3	Control
AC020611.2	0.720385	6.18186	9.27407	0.00422796	0.0381002	BAG3	Control
AC025576.3	0.781372	3.71035	8.83653	0.00512445	0.0430321	BAG3	Control
AC025419.1	1.69309	3.20936	31.978	1.74278e-06	0.000420009	BAG3	Control
LLPH	-0.718155	4.03948	13.1526	0.000846839	0.0139273	BAG3	Control
GLIPR1L1	1.00545	5.03669	12.3915	0.00114663	0.0168393	BAG3	Control
PHLDA1	1.78396	3.6527	15.1943	0.000385617	0.00853808	BAG3	Control
NAP1L1	0.68322	7.56423	16.0483	0.00028043	0.0069914	BAG3	Control
AC107032.3	-1.46494	1.23308	8.42176	0.00616359	0.0480162	BAG3	Control
AC073571.1	1.23437	4.04092	15.0171	0.000412261	0.00897994	BAG3	Control
MGAT4C	3.55355	3.2542	19.0244	9.65664e-05	0.00383775	BAG3	Control
ATP2B1	0.652732	6.10049	23.7784	1.99035e-05	0.0016932	BAG3	Control
BTG1	-1.27548	6.09514	23.2116	2.3856e-05	0.00182553	BAG3	Control
AC025164.1	-1.28198	3.68701	9.71435	0.00349267	0.0336825	BAG3	Control
SOCS2-AS1	1.11597	5.13471	10.0256	0.00305578	0.03105	BAG3	Control
CDK17	0.677714	6.86166	29.4187	3.60102e-06	0.000686009	BAG3	Control
TMPO	0.820577	5.52313	13.0516	0.000881325	0.0143067	BAG3	Control
NR1H4	2.4318	0.478579	8.7602	0.00530064	0.0440398	BAG3	Control
CHPT1	-1.14655	7.09816	22.5929	2.91317e-05	0.00208169	BAG3	Control
SYCP3	-1.16721	5.18916	8.94038	0.00489471	0.0417695	BAG3	Control
NFYB	-0.688047	5.21169	12.6739	0.001024	0.0156752	BAG3	Control
SLC41A2	1.38395	5.95575	21.9667	3.57439e-05	0.00224846	BAG3	Control
AC007541.1	-1.7018	2.74456	12.7862	0.000979203	0.0152756	BAG3	Control
AC007622.2	0.653058	3.48758	8.95597	0.00486117	0.0416501	BAG3	Control
SSH1	0.616738	6.6211	8.74405	0.00533874	0.044152	BAG3	Control
MMAB	-0.815955	4.53571	14.2936	0.00054313	0.0105473	BAG3	Control
IFT81	-0.654713	5.82892	11.5804	0.00159381	0.020738	BAG3	Control
GPN3	-0.758656	3.68092	11.383	0.00172861	0.0218965	BAG3	Control
ALDH2	-1.42148	5.7075	19.1583	9.21845e-05	0.00372663	BAG3	Control
MAPKAPK5-AS1	-0.87659	4.38432	10.5891	0.00240604	0.0268579	BAG3	Control
AC083806.2	1.17089	0.949475	9.15516	0.0044537	0.0392876	BAG3	Control
RPLP0	-1.60035	6.10646	49.182	2.47985e-08	3.76262e-05	BAG3	Control
AC004263.2	2.05399	2.02659	28.7304	4.3993e-06	0.000774036	BAG3	Control
SRSF9	-0.767593	4.49256	16.2522	0.000260127	0.00669844	BAG3	Control
UNC119B	-0.815586	2.88086	15.8575	0.000300957	0.00725305	BAG3	Control
AC084018.2	-1.64758	1.41123	10.7891	0.00221233	0.0254819	BAG3	Control
BCL7A	1.00144	4.51784	11.4154	0.00170564	0.02168	BAG3	Control
AC127002.2	2.08588	0.292007	10.0649	0.00300494	0.0306845	BAG3	Control
PITPNM2	0.820663	4.81605	11.7999	0.00145696	0.019647	BAG3	Control
SBNO1-AS1	-1.43388	2.86888	14.2875	0.000544408	0.0105503	BAG3	Control
PIWIL1	2.96098	0.239532	23.0111	2.54455e-05	0.00192098	BAG3	Control
AC078925.1	2.19231	1.67631	20.9665	4.9799e-05	0.0026823	BAG3	Control
ZNF268	-0.666448	4.26495	9.99714	0.00309318	0.0313116	BAG3	Control
AL355001.2	-1.38121	2.07682	8.30811	0.00648611	0.0494248	BAG3	Control
LATS2	0.590147	6.96868	19.4637	8.29518e-05	0.00352789	BAG3	Control
LATS2-AS1	0.772864	4.34942	13.8548	0.000643401	0.0118171	BAG3	Control
SPATA13	1.1559	5.25507	14.951	0.000422702	0.00912279	BAG3	Control
MTUS2	3.99051	2.93437	8.9183	0.00494261	0.0419664	BAG3	Control
STARD13-AS	0.804194	7.14111	14.1806	0.000567251	0.0107927	BAG3	Control
AL627232.1	1.69188	2.68463	19.9596	6.9982e-05	0.00321643	BAG3	Control
AL139383.1	1.63778	6.96791	27.6724	6.01076e-06	0.000939725	BAG3	Control
NBEA	0.67284	7.27099	12.6039	0.00105304	0.0159638	BAG3	Control
MAB21L1	-1.95811	2.31119	15.6286	0.000327708	0.00767155	BAG3	Control
SMAD9	1.38183	4.32284	10.6707	0.00232491	0.0262959	BAG3	Control
KBTBD6	-2.09148	2.09771	17.3235	0.000176177	0.00531584	BAG3	Control
KBTBD7	-1.59609	3.12206	16.5345	0.000234537	0.00633452	BAG3	Control
RGCC	2.06393	4.3708	11.8529	0.0014258	0.0194595	BAG3	Control
DGKH	0.813476	6.9774	28.9856	4.08352e-06	0.000738097	BAG3	Control
LINC01050	-5.0644	1.04717	15.6168	0.00032915	0.00768615	BAG3	Control
LINC00407	2.27833	1.38701	17.4806	0.000166514	0.00511458	BAG3	Control
AL356515.1	1.58257	0.904304	9.4162	0.00397403	0.0365937	BAG3	Control
SERPINE3	-1.16145	4.11606	9.79246	0.00337711	0.032961	BAG3	Control
OLFM4	-3.12717	1.47652	14.1966	0.000563776	0.0107791	BAG3	Control
PCDH17	-1.67464	2.86315	10.6227	0.0023723	0.0266077	BAG3	Control
PCDH9	0.60702	10.1401	9.56713	0.00372207	0.0351399	BAG3	Control
PCDH9-AS2	1.18289	6.82049	22.4418	3.05992e-05	0.00213039	BAG3	Control
PCDH9-AS3	1.21814	2.53806	9.7994	0.00336703	0.0328968	BAG3	Control
PCDH9-AS4	1.52563	3.49536	24.4965	1.5864e-05	0.00146253	BAG3	Control
AL160254.1	1.07512	4.86521	11.8308	0.00143873	0.0195181	BAG3	Control
KLF12	0.633444	8.75972	14.951	0.000422702	0.00912279	BAG3	Control
COMMD6	-1.00449	4.15025	10.7683	0.00223166	0.025611	BAG3	Control
UCHL3	0.736558	4.89734	9.84873	0.00329638	0.0324596	BAG3	Control
LMO7-AS1	1.15034	4.36135	16.4742	0.000239772	0.00641837	BAG3	Control
EDNRB	-2.50002	6.57444	19.9673	6.97988e-05	0.00321643	BAG3	Control
OBI1-AS1	-1.54633	2.91196	10.8784	0.00213117	0.0248986	BAG3	Control
AL590807.1	1.85322	9.67698	22.6187	2.88885e-05	0.00208169	BAG3	Control
LINC00377	1.62198	6.54925	14.3327	0.000535034	0.010444	BAG3	Control
GPC6-AS2	2.02967	0.970861	9.40469	0.00399398	0.0367133	BAG3	Control
TGDS	-0.706302	4.72854	10.6543	0.002341	0.0264058	BAG3	Control
RAP2A	-0.978972	5.00093	16.2399	0.000261307	0.00671172	BAG3	Control
FARP1	0.758402	6.68267	14.8961	0.00043158	0.00924015	BAG3	Control
PCCA-AS1	0.846561	3.59706	10.0736	0.00299369	0.0306394	BAG3	Control
TMTC4	-1.16235	4.17944	22.1343	3.38316e-05	0.00223146	BAG3	Control
FGF14	2.17449	8.94892	26.8147	7.77226e-06	0.00105872	BAG3	Control
FGF14-AS1	1.64607	2.70728	8.34151	0.00638949	0.0491246	BAG3	Control
FAM155A	1.66766	5.39149	9.2202	0.00432868	0.0385643	BAG3	Control
COL4A2-AS2	1.31507	2.63468	13.9786	0.000613262	0.0114077	BAG3	Control
DCUN1D2-AS	1.59159	0.925095	8.46049	0.00605764	0.0475303	BAG3	Control
GAS6-DT	-2.24353	1.02857	8.33214	0.00641644	0.0491509	BAG3	Control
CCNB1IP1	-0.878837	5.34779	14.1418	0.000575801	0.0109177	BAG3	Control
APEX1	-0.80876	4.82551	12.4898	0.00110227	0.0164579	BAG3	Control
ANG	-1.64487	2.98012	11.8044	0.00145426	0.0196247	BAG3	Control
RNASE4	-1.95829	4.11274	16.1427	0.000270826	0.00683399	BAG3	Control
METTL17	-0.60896	5.28175	11.5593	0.00160766	0.0208419	BAG3	Control
METTL3	-0.600934	5.53348	12.5538	0.00107438	0.0162259	BAG3	Control
MMP14	-1.06545	4.4758	11.0506	0.00198362	0.0239026	BAG3	Control
C14orf119	-1.01887	4.48593	12.1521	0.00126281	0.0180109	BAG3	Control
HOMEZ	-0.769349	3.29644	8.87299	0.0050425	0.0426018	BAG3	Control
PCK2	-1.47187	3.23455	18.7276	0.000107093	0.00402255	BAG3	Control
TM9SF1	-0.79321	4.19841	8.65428	0.00555592	0.0452318	BAG3	Control
CHMP4A	-0.616565	5.88266	10.8855	0.00212492	0.0248409	BAG3	Control
MDP1	-0.776506	4.19119	10.8138	0.00218957	0.025329	BAG3	Control
NFATC4	-0.812285	5.32636	10.0147	0.00307004	0.0311344	BAG3	Control
STXBP6	-1.24094	7.15596	10.3304	0.00268395	0.0286828	BAG3	Control
NOVA1	-0.905418	8.45122	15.4687	0.00034788	0.00800423	BAG3	Control
G2E3-AS1	1.14383	4.56422	18.4206	0.000119262	0.00428642	BAG3	Control
AP4S1	0.600763	5.79236	17.0683	0.000193158	0.00564694	BAG3	Control
AL355112.1	1.67879	0.398483	8.32423	0.0064393	0.0492306	BAG3	Control
SPTSSA	-1.59683	4.09296	14.8217	0.000443934	0.00946152	BAG3	Control
SLC25A21-AS1	-1.55783	2.49534	17.642	0.00015717	0.00493634	BAG3	Control
AL121790.2	1.8844	1.17162	11.734	0.0014967	0.0198999	BAG3	Control
LINC00517	-2.82015	1.13032	13.0581	0.000879066	0.0142947	BAG3	Control
AL356022.1	2.52761	1.15394	20.4865	5.85211e-05	0.00294928	BAG3	Control
DNAAF2	-0.845514	3.82127	9.41557	0.00397512	0.0365937	BAG3	Control
AL627171.1	-1.38393	3.41039	10.3918	0.00261499	0.028316	BAG3	Control
LINC01588	0.838452	4.42455	10.2692	0.00275451	0.0291059	BAG3	Control
AL358334.1	-2.12034	1.22641	16.6158	0.000227675	0.00621568	BAG3	Control
AL358334.4	1.50917	2.08609	9.07997	0.00460307	0.0402109	BAG3	Control
LINC00640	1.82804	2.46659	11.6601	0.0015426	0.0203494	BAG3	Control
AL358332.1	1.77564	1.45833	13.469	0.00074782	0.0129305	BAG3	Control
FRMD6-AS1	-1.62508	4.15418	15.6463	0.000325551	0.00764007	BAG3	Control
GPR137C	1.03669	4.4165	10.7034	0.00229317	0.0260308	BAG3	Control
AL139317.5	0.99698	7.15832	24.4361	1.61675e-05	0.00148252	BAG3	Control
AL365295.1	1.42045	7.45533	17.9873	0.000138985	0.00464057	BAG3	Control
AL365295.2	2.28251	2.78095	26.7807	7.85231e-06	0.00106193	BAG3	Control
LINC02331	1.91271	3.03317	29.2503	3.78107e-06	0.000703522	BAG3	Control
SAMD4A	1.42736	8.19016	36.1663	5.63559e-07	0.000273221	BAG3	Control
AL133444.1	5.0409	0.59949	41.1788	1.58895e-07	0.000119476	BAG3	Control
GCH1	1.64493	2.87205	10.5305	0.00246618	0.027357	BAG3	Control
AL158801.3	0.890451	3.41536	11.6537	0.00154664	0.0203883	BAG3	Control
AL355073.2	1.70171	0.771916	10.0715	0.00299639	0.0306394	BAG3	Control
AL132989.2	2.32931	0.35561	17.1688	0.000186273	0.00549696	BAG3	Control
DHRS7	-0.993272	5.06705	23.399	2.24646e-05	0.00180465	BAG3	Control
HIF1A	-0.597853	6.32384	16.649	0.000224933	0.00619077	BAG3	Control
AL391262.1	-2.07237	1.43991	11.7839	0.00146648	0.0197041	BAG3	Control
GALNT16	1.21375	5.15544	10.4957	0.00250267	0.0274797	BAG3	Control
AL356804.1	1.21032	3.40224	16.1602	0.000269092	0.00680842	BAG3	Control
AL357153.2	0.764385	5.44455	10.0301	0.00304984	0.0310065	BAG3	Control
ADAM20	1.77229	1.19268	14.5987	0.000483259	0.00989254	BAG3	Control
SIPA1L1	0.798334	6.0732	21.955	3.58811e-05	0.00224846	BAG3	Control
AC005480.1	0.794656	5.98145	25.7347	1.07989e-05	0.00124539	BAG3	Control
ISCA2	-1.02434	3.88852	10.2005	0.00283613	0.0296187	BAG3	Control
DLST	-0.632066	6.63647	12.7489	0.000993849	0.0153764	BAG3	Control
PGF	-1.58932	3.79141	9.62215	0.0036345	0.034572	BAG3	Control
JDP2	-0.747374	5.32561	10.8221	0.00218198	0.0252927	BAG3	Control
FLVCR2	-1.13412	3.64744	8.71367	0.00541121	0.0444775	BAG3	Control
VASH1	-0.875137	6.37954	8.75289	0.00531784	0.0440568	BAG3	Control
ANGEL1	-0.905399	4.94978	19.1812	9.14556e-05	0.00371817	BAG3	Control
AC007686.4	-3.0788	2.21788	13.4815	0.000744163	0.0129048	BAG3	Control
IRF2BPL	-1.95152	3.6164	25.856	1.04041e-05	0.00122805	BAG3	Control
LINC02288	-2.39096	2.7633	13.6448	0.000698164	0.0124399	BAG3	Control
AC007686.2	-1.93909	2.90196	8.47017	0.00603146	0.0474425	BAG3	Control
GSTZ1	-0.711078	3.32217	13.5125	0.000735211	0.0128472	BAG3	Control
NRXN3	1.4698	6.79561	16.8937	0.000205775	0.00584314	BAG3	Control
TSHR	1.33049	3.83359	20.1503	6.55816e-05	0.00312894	BAG3	Control
AC007262.2	0.959947	4.24707	13.4102	0.000765239	0.0130772	BAG3	Control
PTPN21	0.629287	6.67522	23.2882	2.32765e-05	0.00181892	BAG3	Control
AL162171.2	1.50009	3.83567	39.3967	2.46776e-07	0.000165675	BAG3	Control
TTC7B	0.724305	6.42751	21.1679	4.65598e-05	0.00260485	BAG3	Control
RPS6KA5	0.640441	5.71683	10.2229	0.00280931	0.0294695	BAG3	Control
CATSPERB	-1.96886	7.05561	12.0643	0.00130848	0.0183558	BAG3	Control
AL121839.2	-2.11122	4.61003	14.6733	0.000469706	0.00974205	BAG3	Control
CCDC85C	1.39319	2.86592	20.0941	6.68473e-05	0.00316523	BAG3	Control
EVL	0.701185	6.68243	20.4995	5.82637e-05	0.00294928	BAG3	Control
DEGS2	3.27626	1.71093	41.1939	1.58311e-07	0.000119476	BAG3	Control
AL157871.4	1.03613	3.64697	11.4536	0.00167904	0.0214923	BAG3	Control
AL137779.1	1.22813	2.3129	12.15	0.00126385	0.0180121	BAG3	Control
RCOR1	0.666182	6.2018	10.5148	0.00248261	0.0273775	BAG3	Control
AL161669.3	-1.59445	4.70113	10.7657	0.0022341	0.0256233	BAG3	Control
AL583810.1	2.31922	0.350291	16.9868	0.000198942	0.00576897	BAG3	Control
BTBD6	-0.847232	4.38669	12.6784	0.00102217	0.0156728	BAG3	Control
LINC02250	0.887454	4.98297	12.4843	0.00110469	0.016481	BAG3	Control
ATP10A	0.998429	7.40567	13.785	0.000661073	0.0119719	BAG3	Control
OCA2	3.95068	1.74407	22.1088	3.41152e-05	0.00223316	BAG3	Control
FAM189A1	1.75623	2.1879	11.3833	0.00172833	0.0218965	BAG3	Control
TJP1	0.61759	7.32026	24.5157	1.57686e-05	0.00146253	BAG3	Control
LINC02352	-1.57893	2.21478	12.4335	0.00112744	0.0166478	BAG3	Control
GOLGA8O	1.71583	1.49416	8.62942	0.00561774	0.0455182	BAG3	Control
RYR3	2.27465	5.38547	28.7253	4.40589e-06	0.000774036	BAG3	Control
AC010809.1	0.793974	2.58079	9.58656	0.0036909	0.0349177	BAG3	Control
GPR176	1.72874	3.19367	17.3158	0.000176668	0.00532214	BAG3	Control
GCHFR	-2.79475	1.3092	9.97812	0.00311847	0.0313878	BAG3	Control
VPS18	-0.951238	3.16931	10.158	0.00288793	0.0299434	BAG3	Control
SPTBN5	1.83275	0.438716	8.31516	0.00646559	0.0493618	BAG3	Control
AC036103.1	0.843489	3.03133	10.195	0.0028428	0.029639	BAG3	Control
PPIP5K1	0.784377	3.30618	10.6455	0.00234971	0.0264648	BAG3	Control
CATSPER2	1.02264	4.60336	14.4232	0.000516782	0.0102314	BAG3	Control
CASC4	0.599395	7.35919	32.5215	1.49931e-06	0.000386084	BAG3	Control
EID1	-1.31211	6.00419	20.3132	6.20541e-05	0.00305921	BAG3	Control
GABPB1-IT1	-0.824285	5.77454	13.3714	0.000777002	0.0131824	BAG3	Control
AC022087.1	1.40785	1.91313	11.3568	0.00174736	0.0220992	BAG3	Control
CYP19A1	1.92375	2.9062	10.8979	0.00211389	0.0247737	BAG3	Control
LYSMD2	-1.34051	2.98443	11.6507	0.00154856	0.0203993	BAG3	Control
TMOD2	-0.892346	5.55284	12.2743	0.00120199	0.017369	BAG3	Control
AC023906.5	0.827748	2.85693	9.35849	0.00407512	0.0372045	BAG3	Control
PYGO1	0.773858	4.82418	16.3082	0.00025482	0.0066345	BAG3	Control
PRTG	0.786056	5.18993	10.3425	0.00267015	0.0286212	BAG3	Control
ALDH1A2	1.1392	7.58287	18.8914	0.00010114	0.00391858	BAG3	Control
MYO1E	0.794942	6.32549	10.3847	0.00262285	0.0283684	BAG3	Control
GTF2A2	-0.732044	4.40455	13.6097	0.000707795	0.0124814	BAG3	Control
RORA-AS1	0.822095	8.10711	20.05	6.786e-05	0.00317321	BAG3	Control
AC009560.4	1.49983	4.21134	18.8098	0.000104061	0.00395023	BAG3	Control
AC012404.2	1.54253	2.32519	16.9582	0.000201015	0.00576897	BAG3	Control
AC104574.2	-2.30834	5.75488	9.88949	0.0032392	0.0320476	BAG3	Control
AC018618.1	-2.70362	5.16989	11.0008	0.00202517	0.024144	BAG3	Control
AC073167.1	0.722309	5.86074	15.8124	0.000306037	0.00731919	BAG3	Control
DAPK2	3.95288	3.35164	28.7758	4.34121e-06	0.000774036	BAG3	Control
AC015914.1	3.47677	1.55071	23.3561	2.27754e-05	0.00181412	BAG3	Control
PPIB	-0.909625	5.571	8.61611	0.00565112	0.0456117	BAG3	Control
UBAP1L	0.754133	4.57308	9.29611	0.00418747	0.0378807	BAG3	Control
RAB11A	0.736283	7.98619	16.5182	0.000235943	0.00634402	BAG3	Control
AC055855.2	0.908286	2.59279	8.69571	0.00545454	0.0447163	BAG3	Control
AC013564.1	2.23388	0.772954	8.42187	0.00616329	0.0480162	BAG3	Control
AC110048.2	0.99425	2.28411	8.68594	0.00547829	0.0448444	BAG3	Control
CORO2B	-0.813176	7.13523	10.5707	0.00242477	0.0270189	BAG3	Control
UACA	0.746394	8.25169	15.301	0.000370448	0.00835977	BAG3	Control
AC009269.4	-2.1817	1.47514	12.3466	0.00116753	0.0170662	BAG3	Control
THSD4	2.31631	7.15877	10.1131	0.00294366	0.0303538	BAG3	Control
THSD4-AS1	1.60691	3.03807	8.84747	0.00509971	0.0428732	BAG3	Control
NR2E3	1.4567	1.67947	14.0457	0.000597555	0.011177	BAG3	Control
PKM	-0.931704	5.46463	12.9346	0.000923133	0.0147184	BAG3	Control
NEO1	0.868556	6.27067	14.6765	0.000469133	0.00974205	BAG3	Control
LOXL1-AS1	1.51627	2.72268	18.7057	0.000107913	0.0040249	BAG3	Control
PML	0.676735	4.78887	8.52902	0.00587491	0.0466962	BAG3	Control
UBL7-AS1	-0.729949	4.26528	10.2547	0.00277152	0.0291871	BAG3	Control
ULK3	-1.01895	4.40971	13.8336	0.000648719	0.0118464	BAG3	Control
RPP25	-2.46948	2.17547	25.1205	1.30555e-05	0.00133379	BAG3	Control
COMMD4	-0.87981	4.55002	20.0621	6.7579e-05	0.00316796	BAG3	Control
PTPN9	0.644996	7.86039	9.26459	0.0042455	0.0381851	BAG3	Control
IMP3	-0.732061	3.85238	11.295	0.00179249	0.0224785	BAG3	Control
PEAK1	1.04916	8.61885	39.7293	2.27131e-07	0.000158134	BAG3	Control
AC015871.7	-0.948708	3.13188	12.3849	0.00114968	0.016871	BAG3	Control
TLNRD1	-1.14539	3.37188	16.3225	0.000253492	0.00660907	BAG3	Control
AC103858.1	1.6793	1.27462	9.24718	0.00427791	0.0383302	BAG3	Control
GOLGA6L9	1.87203	2.93891	19.8178	7.3457e-05	0.00331138	BAG3	Control
TM6SF1	1.39015	2.60716	21.5487	4.10262e-05	0.00243284	BAG3	Control
HDGFL3	0.661972	6.34216	13.016	0.000893841	0.0144134	BAG3	Control
AC012291.3	0.607307	5.26457	10.6106	0.00238446	0.0266804	BAG3	Control
NTRK3	2.46969	3.77827	8.45748	0.00606581	0.0475699	BAG3	Control
MFGE8	-0.861047	8.02949	9.31803	0.00414762	0.0377016	BAG3	Control
ANPEP	-2.07892	2.60738	9.08923	0.00458438	0.0401011	BAG3	Control
VPS33B	-0.614515	4.17803	14.5788	0.000486938	0.00991707	BAG3	Control
SLCO3A1	0.608609	7.32865	9.99037	0.00310216	0.0313518	BAG3	Control
AC087636.1	2.91911	0.231317	11.1026	0.00194118	0.0236321	BAG3	Control
LINC01197	1.41272	4.11783	12.7651	0.000987463	0.0153347	BAG3	Control
AC012409.2	1.22107	5.78686	11.1176	0.00192915	0.0235725	BAG3	Control
NR2F2	-0.931173	5.06016	10.5086	0.00248907	0.0273775	BAG3	Control
SYNM	2.46142	1.54677	10.3201	0.00269566	0.0287262	BAG3	Control
SNRNP25	-2.22519	1.37875	8.56588	0.00577905	0.0461685	BAG3	Control
RHBDF1	-0.977097	5.12169	11.3557	0.00174814	0.0220992	BAG3	Control
LUC7L	0.726078	7.25894	33.3831	1.18408e-06	0.000370972	BAG3	Control
PDIA2	2.83086	0.921211	21.2831	4.48074e-05	0.00256933	BAG3	Control
AXIN1	0.824426	4.53983	21.9939	3.54251e-05	0.00224846	BAG3	Control
STUB1	-0.764623	4.69594	11.8269	0.00144099	0.0195181	BAG3	Control
RPUSD1	-1.59867	1.73976	11.081	0.00195872	0.0237548	BAG3	Control
CHTF18	1.63697	2.51236	17.5414	0.000162928	0.00504567	BAG3	Control
LMF1	0.650721	5.54569	14.7979	0.000447974	0.00951528	BAG3	Control
LMF1-AS1	1.25451	1.96162	14.5045	0.000500954	0.010094	BAG3	Control
AC009041.2	1.77563	6.25246	22.5914	2.91457e-05	0.00208169	BAG3	Control
CACNA1H	2.65468	0.519062	13.921	0.000627085	0.0116061	BAG3	Control
IFT140	0.862308	6.58459	22.4594	3.04244e-05	0.00213039	BAG3	Control
AL031710.1	2.40727	0.0799485	13.613	0.000706884	0.012477	BAG3	Control
NME3	-1.00104	6.60695	20.4712	5.88245e-05	0.00295664	BAG3	Control
MRPS34	-1.32719	3.70558	11.6886	0.00152474	0.0201279	BAG3	Control
SPSB3	-1.49297	6.6152	36.9524	4.59384e-07	0.000253985	BAG3	Control
NUBP2	-0.805137	3.86058	8.28496	0.00655398	0.0497383	BAG3	Control
MSRB1	-2.19839	1.283	9.3159	0.00415147	0.0377183	BAG3	Control
AC005363.2	-1.37632	2.05797	8.75533	0.00531211	0.044049	BAG3	Control
ZNF598	-0.859867	3.19967	9.99068	0.00310175	0.0313518	BAG3	Control
AC009065.2	1.12701	1.62444	8.97345	0.00482387	0.0414412	BAG3	Control
MLST8	-1.17801	2.6751	9.31291	0.00415689	0.0377312	BAG3	Control
ABCA3	1.02111	3.92894	11.6156	0.00157097	0.0205363	BAG3	Control
ZNF213	0.95819	4.89081	14.6385	0.000475981	0.00980011	BAG3	Control
DNAJA3	-0.638679	4.9053	11.3001	0.00178871	0.0224461	BAG3	Control
NUDT16L1	-1.03523	3.19514	9.55734	0.00373789	0.0352204	BAG3	Control
CARHSP1	-0.752687	6.42804	13.0276	0.000889744	0.014406	BAG3	Control
SOCS1	-2.5191	3.73452	16.4397	0.000242821	0.00643717	BAG3	Control
MIR193BHG	-1.98905	5.11182	9.51985	0.00379912	0.0356021	BAG3	Control
SYT17	0.931352	5.29992	8.3962	0.00623461	0.0484585	BAG3	Control
IGSF6	1.16382	2.41994	11.433	0.00169332	0.021595	BAG3	Control
AC009021.1	-2.94598	0.736311	10.8742	0.00213495	0.0249272	BAG3	Control
PRKCB	2.14204	1.73162	19.7639	7.48248e-05	0.0033252	BAG3	Control
AC133552.5	-2.07698	1.53745	8.58212	0.00573736	0.0459527	BAG3	Control
NUPR1	-1.58393	5.41898	55.2777	6.75938e-09	2.11772e-05	BAG3	Control
AC020765.2	-1.41298	2.60431	9.47314	0.00387691	0.0359714	BAG3	Control
AC133550.2	1.943	2.13544	21.4505	4.2383e-05	0.00249754	BAG3	Control
AC133550.3	-1.312	3.40729	10.3004	0.00271828	0.0288539	BAG3	Control
AC009093.6	3.16752	0.429341	18.1672	0.000130407	0.00448153	BAG3	Control
PRRT2	1.09121	4.91277	14.4198	0.000517457	0.0102314	BAG3	Control
CDIPT	-1.03294	4.77633	16.5457	0.000233584	0.00631786	BAG3	Control
ASPHD1	0.776638	4.06269	8.72375	0.00538705	0.0443564	BAG3	Control
PPP4C	-0.682923	4.36575	8.97256	0.00482577	0.0414412	BAG3	Control
MAPK3	-0.935931	4.07569	22.9719	2.57688e-05	0.00192989	BAG3	Control
BOLA2B	-1.47752	1.94059	10.5782	0.00241718	0.0269593	BAG3	Control
ZNF688	-1.01458	3.82704	13.851	0.000644359	0.0118172	BAG3	Control
AC093249.6	-1.56645	2.69069	15.9292	0.000293067	0.00715465	BAG3	Control
ORAI3	-1.43845	3.75954	25.1377	1.29857e-05	0.00133379	BAG3	Control
VKORC1	-1.09925	4.28339	12.6915	0.00101683	0.0156291	BAG3	Control
ITGAX	2.47211	0.356628	11.7466	0.00148902	0.0198478	BAG3	Control
AC026471.1	-0.773503	3.09994	9.8324	0.00331959	0.0326198	BAG3	Control
GPT2	1.35688	2.95621	8.49334	0.0059693	0.047088	BAG3	Control
AC026470.2	1.19728	3.30425	22.1999	3.31125e-05	0.00223146	BAG3	Control
AC007347.1	1.74504	3.39133	30.5865	2.5767e-06	0.000550419	BAG3	Control
IRX3	-3.75199	3.18712	16.6234	0.000227046	0.00621568	BAG3	Control
CES5A	-2.32332	0.541802	8.78995	0.00523121	0.0436856	BAG3	Control
ARL2BP	-1.01517	4.6947	18.367	0.000121534	0.00430956	BAG3	Control
POLR2C	-0.682449	4.61085	12.1064	0.00128636	0.0182072	BAG3	Control
AC092118.1	1.76892	0.125915	8.31458	0.00646726	0.0493618	BAG3	Control
AC018557.1	1.54878	2.29344	14.7513	0.000455974	0.00958769	BAG3	Control
CIAO2B	-1.0083	5.15998	21.2233	4.57073e-05	0.00258035	BAG3	Control
TRADD	-0.709553	3.6881	9.75492	0.00343212	0.0332851	BAG3	Control
FBXL8	-1.01307	3.78347	8.51605	0.00590903	0.0467697	BAG3	Control
TMEM208	-0.798359	4.45928	8.43299	0.00613266	0.0478819	BAG3	Control
AC009061.2	0.689148	4.5043	12.1411	0.00126842	0.0180634	BAG3	Control
AC027682.4	0.873087	3.03989	8.39404	0.00624065	0.0484585	BAG3	Control
THAP11	-2.0591	1.87863	9.34015	0.00410781	0.0373759	BAG3	Control
AC012184.3	0.639544	4.36477	9.48362	0.0038593	0.0358611	BAG3	Control
ZNF23	-0.637859	3.69517	9.96503	0.003136	0.03139	BAG3	Control
ZNF19	-0.926499	3.4731	13.1081	0.000861866	0.0140881	BAG3	Control
PHLPP2	1.13383	5.60414	48.3206	3.00241e-08	3.76262e-05	BAG3	Control
PSMD7	-0.755812	5.70318	17.1275	0.000189074	0.00556215	BAG3	Control
MON1B	-0.586745	4.84707	10.7773	0.00222329	0.0255461	BAG3	Control
VAT1L	2.7683	1.13998	15.5036	0.000343363	0.00792941	BAG3	Control
AC092376.2	-1.93744	0.859814	10.5358	0.00246067	0.0273239	BAG3	Control
CMC2	0.727256	5.3616	13.2087	0.000828343	0.0137709	BAG3	Control
TAF1C	-0.894007	4.46659	13.7878	0.000660361	0.0119719	BAG3	Control
LINC02188	2.03099	2.24213	24.0985	1.79829e-05	0.00159454	BAG3	Control
AC093519.2	2.09021	0.603179	8.86575	0.00505867	0.0426905	BAG3	Control
FBXO31	0.685325	5.35236	16.3778	0.000248395	0.00653053	BAG3	Control
AC010531.5	1.86248	2.80567	34.987	7.69083e-07	0.000293319	BAG3	Control
MAP1LC3B	-0.868359	5.24042	18.9377	9.95242e-05	0.00388951	BAG3	Control
ZCCHC14	0.84725	5.78604	33.6879	1.08998e-06	0.000359768	BAG3	Control
AC116552.1	1.38561	1.91802	10.5128	0.00248469	0.0273775	BAG3	Control
TRAPPC2L	-1.3988	3.11459	15.5109	0.00034243	0.00791759	BAG3	Control
AC009113.1	-1.08001	3.221	10.9128	0.00210077	0.0246969	BAG3	Control
RPL13	-1.73027	6.32239	8.37914	0.00628249	0.04862	BAG3	Control
SPATA33	-0.85323	4.15051	10.0967	0.00296438	0.030478	BAG3	Control
SERPINF1	-0.947409	7.92919	12.4771	0.00110791	0.0164897	BAG3	Control
AC027796.4	1.66209	0.757203	8.33579	0.00640593	0.0491315	BAG3	Control
MED11	-1.28218	4.41839	22.2794	3.22632e-05	0.00222155	BAG3	Control
SCIMP	0.618813	3.94447	8.6602	0.00554133	0.0451325	BAG3	Control
RABEP1	0.66714	7.60166	33.1906	1.24785e-06	0.000374511	BAG3	Control
MED31	-0.644271	4.56671	8.61942	0.00564279	0.0456033	BAG3	Control
XAF1	0.676988	6.10898	8.47547	0.00601719	0.0473863	BAG3	Control
RNASEK	-0.591446	5.37202	8.7542	0.00531476	0.0440506	BAG3	Control
ELP5	-1.07718	3.90038	15.3139	0.000368652	0.00833861	BAG3	Control
CD68	-3.07953	1.33836	23.7638	1.99963e-05	0.0016932	BAG3	Control
MPDU1	-0.955058	3.80492	11.1598	0.00189571	0.0232496	BAG3	Control
SOX15	1.60061	1.25243	9.98807	0.00310522	0.0313531	BAG3	Control
SAT2	-1.16809	6.0379	27.2445	6.82996e-06	0.000987612	BAG3	Control
TRAPPC1	-1.95513	2.66857	13.3878	0.00077201	0.0131095	BAG3	Control
VAMP2	-1.01687	5.64327	14.5281	0.000496458	0.0100715	BAG3	Control
AC135178.4	0.989979	2.63246	8.61023	0.00566595	0.0456922	BAG3	Control
MYH10	1.48619	7.13685	34.9332	7.80186e-07	0.000293319	BAG3	Control
MYH8	1.24403	3.47588	8.93973	0.00489611	0.0417695	BAG3	Control
MYH1	1.51622	4.1572	18.3095	0.000124019	0.00435759	BAG3	Control
CDRT4	0.852452	5.77392	29.7288	3.29283e-06	0.000651565	BAG3	Control
TVP23C	0.941423	6.37156	36.1441	5.6685e-07	0.000273221	BAG3	Control
SNHG29	-0.643701	5.4141	8.80321	0.00520058	0.0435071	BAG3	Control
RASD1	-4.21458	3.02814	14.3981	0.00052178	0.0102706	BAG3	Control
RAI1-AS1	1.41771	1.44087	13.8357	0.000648197	0.0118464	BAG3	Control
SMCR5	1.24613	3.9558	20.766	5.32624e-05	0.0027721	BAG3	Control
SHMT1	-1.41704	3.91021	12.5475	0.0010771	0.0162498	BAG3	Control
FBXW10	1.26779	1.20997	8.53115	0.00586932	0.0466715	BAG3	Control
MAPK7	-1.05521	2.86852	11.5424	0.00161885	0.0209436	BAG3	Control
SPECC1	1.06713	7.56883	19.3815	8.53374e-05	0.00358875	BAG3	Control
AC233702.7	2.32612	1.07519	13.2269	0.000822425	0.0137469	BAG3	Control
SDF2	-0.650788	4.20616	8.91824	0.00494274	0.0419664	BAG3	Control
RAB34	-0.651661	4.5366	10.513	0.00248453	0.0273775	BAG3	Control
ERAL1	-0.779199	3.72852	9.37758	0.00404137	0.0369862	BAG3	Control
ABHD15	-1.23491	2.3331	10.3422	0.00267058	0.0286212	BAG3	Control
AC104564.3	-1.52522	2.28214	12.9137	0.000930811	0.0148283	BAG3	Control
CORO6	-1.87412	4.60956	10.7392	0.00225903	0.0258035	BAG3	Control
AC005899.1	1.37559	1.65152	10.4081	0.0025971	0.0282012	BAG3	Control
MYO1D	1.2307	8.33004	17.6492	0.000156766	0.00493634	BAG3	Control
AC025211.1	1.32492	3.91823	22.7432	2.77454e-05	0.00202155	BAG3	Control
SLFN5	-0.804015	4.74776	18.552	0.000113882	0.0041649	BAG3	Control
MIEN1	-1.73724	3.07034	24.9595	1.37257e-05	0.00136168	BAG3	Control
THRA	-0.641825	4.70018	10.0757	0.00299101	0.0306394	BAG3	Control
KRT10	-1.00528	4.6511	11.9238	0.00138526	0.019049	BAG3	Control
JUP	-1.43217	5.67883	28.182	5.16829e-06	0.000859765	BAG3	Control
FKBP10	-1.01222	6.45466	9.94116	0.00316822	0.0315613	BAG3	Control
DHX58	0.818828	3.13358	8.5621	0.00578881	0.0462	BAG3	Control
NAGLU	-1.18182	6.14606	47.7773	3.39076e-08	3.98372e-05	BAG3	Control
MLX	-1.05224	5.22997	23.7743	1.99298e-05	0.0016932	BAG3	Control
VPS25	-0.844949	3.22107	11.0471	0.00198654	0.0239225	BAG3	Control
IFI35	-0.714428	4.0201	10.8936	0.00211768	0.0247958	BAG3	Control
TMUB2	-0.8074	5.22263	14.6714	0.000470052	0.00974205	BAG3	Control
GRN	-1.3134	4.24359	15.3773	0.000359998	0.00823266	BAG3	Control
FMNL1	-1.84801	4.02038	22.852	2.67864e-05	0.00198241	BAG3	Control
AC002558.2	0.982409	1.96622	9.68419	0.0035384	0.0338941	BAG3	Control
EFCAB13	0.708287	6.66293	17.9524	0.000140716	0.00467983	BAG3	Control
SCRN2	-0.731652	4.17674	8.61692	0.00564908	0.0456117	BAG3	Control
HOXB2	-0.920893	4.63646	9.06453	0.0046344	0.0403882	BAG3	Control
AC007638.1	-2.74013	0.962585	13.3489	0.00078388	0.0132274	BAG3	Control
TMEM100	-3.17737	2.48233	16.6833	0.000222141	0.00614994	BAG3	Control
PCTP	-0.688488	4.47096	13.6201	0.000704936	0.012477	BAG3	Control
AC091271.1	-2.08792	2.1607	12.5532	0.00107465	0.0162259	BAG3	Control
RNFT1-DT	-2.03786	1.33946	9.97724	0.00311964	0.0313878	BAG3	Control
C17orf64	1.33422	2.08714	9.96854	0.00313128	0.0313878	BAG3	Control
AC005856.1	0.701396	4.23471	9.17355	0.00441798	0.0391247	BAG3	Control
AC005828.1	2.06703	1.95531	21.999	3.5366e-05	0.00224846	BAG3	Control
TACO1	-0.978734	3.24642	14.5082	0.000500246	0.010094	BAG3	Control
SMARCD2	-1.05938	5.66712	18.3937	0.000120397	0.00428642	BAG3	Control
AC005803.1	1.55446	0.926416	8.34378	0.006383	0.0490948	BAG3	Control
CEP112	0.629446	7.78911	18.6321	0.000110732	0.00408946	BAG3	Control
C17orf58	-1.96248	4.05094	22.0843	3.43904e-05	0.00223316	BAG3	Control
LINC01482	1.58493	5.13355	13.4383	0.000756874	0.0129719	BAG3	Control
SOX9	-0.89042	4.52862	13.1104	0.000861075	0.0140875	BAG3	Control
LINC00511	1.79727	4.40042	19.8758	7.20139e-05	0.00327776	BAG3	Control
SDK2	2.63824	3.60792	48.8063	2.69488e-08	3.76262e-05	BAG3	Control
NAT9	-0.85201	5.64452	10.1763	0.00286555	0.0297605	BAG3	Control
SLC16A5	-0.871163	3.0229	9.78599	0.00338652	0.0330334	BAG3	Control
NT5C	-0.674787	6.29286	12.6425	0.00103694	0.0157896	BAG3	Control
MRPS7	-0.804694	4.30987	13.4719	0.00074696	0.0129294	BAG3	Control
H3F3B	-1.29442	7.42496	14.3893	0.000523544	0.0102945	BAG3	Control
TRIM47	-1.43465	3.58183	15.2196	0.000381964	0.00850492	BAG3	Control
CYGB	-2.01266	4.86502	65.4321	9.31068e-10	8.7511e-06	BAG3	Control
METTL23	-0.637132	4.47852	9.75965	0.00342514	0.03324	BAG3	Control
SRSF2	-0.770668	7.10016	12.4771	0.00110788	0.0164897	BAG3	Control
SEC14L1	0.689624	5.64297	16.0859	0.000276563	0.00690417	BAG3	Control
CCDC40	0.990303	4.14769	14.2079	0.000561334	0.0107563	BAG3	Control
ENDOV	-0.611518	5.0853	10.6618	0.0023336	0.0263624	BAG3	Control
AATK	1.24398	1.78426	9.71249	0.00349546	0.0336825	BAG3	Control
LINC00482	-3.11747	2.34482	27.368	6.58202e-06	0.000974243	BAG3	Control
AC027601.6	-0.993908	4.48301	15.9679	0.000288902	0.00711766	BAG3	Control
OXLD1	-1.20893	4.38157	20.7593	5.33833e-05	0.0027721	BAG3	Control
ARL16	-0.866451	5.0535	9.22241	0.00432451	0.0385643	BAG3	Control
AC139530.1	-1.19331	3.68797	16.614	0.000227822	0.00621568	BAG3	Control
PCYT2	-1.95771	1.93108	11.2366	0.00183632	0.022815	BAG3	Control
SIRT7	-1.08088	4.80926	19.126	9.32217e-05	0.00373642	BAG3	Control
MAFG	-0.67601	4.4837	9.17187	0.00442123	0.0391247	BAG3	Control
CENPX	-0.964352	3.56856	10.8449	0.00216123	0.0251404	BAG3	Control
HEXD	-0.651434	5.05897	11.5614	0.00160626	0.0208382	BAG3	Control
RAB40B	0.903429	4.03203	19.4651	8.2911e-05	0.00352789	BAG3	Control
ZNF750	1.49755	0.971087	8.88706	0.00501126	0.0423759	BAG3	Control
AP001020.3	1.58851	1.07259	9.34597	0.0040974	0.0373354	BAG3	Control
AP001011.1	0.691492	6.826	16.9042	0.000204987	0.00583862	BAG3	Control
MYL12A	-4.67275	3.37462	11.4558	0.0016775	0.0214923	BAG3	Control
DLGAP1-AS4	2.19699	1.50335	9.41069	0.00398356	0.0366534	BAG3	Control
RAB31	0.775584	5.99757	12.8163	0.000967546	0.0151946	BAG3	Control
APCDD1	-1.25367	7.65343	16.2037	0.000264812	0.00674516	BAG3	Control
GNAL	1.46193	4.74411	22.8604	2.67137e-05	0.00198241	BAG3	Control
AP001120.5	2.07344	1.03096	11.0538	0.00198097	0.0239013	BAG3	Control
CHMP1B	-1.09753	3.10638	8.90159	0.0049792	0.0422188	BAG3	Control
AP001269.4	-1.87041	1.52428	9.19328	0.00437998	0.0389106	BAG3	Control
SPIRE1	0.763101	6.89315	25.1533	1.29232e-05	0.00133379	BAG3	Control
SEH1L	0.610338	5.08826	12.3318	0.00117451	0.0171229	BAG3	Control
LDLRAD4	1.48225	7.63724	20.6572	5.52474e-05	0.002826	BAG3	Control
AP005131.1	2.432	2.67741	35.0331	7.59728e-07	0.000293319	BAG3	Control
AP005131.3	2.13799	1.09786	14.7064	0.000463818	0.00967273	BAG3	Control
AC091588.3	2.14312	1.26382	19.9984	6.90615e-05	0.00320548	BAG3	Control
TMEM241	0.62148	6.88675	14.4411	0.000513257	0.0102073	BAG3	Control
ANKRD29	2.26448	3.81189	15.8044	0.000306952	0.00731988	BAG3	Control
AC090772.2	1.09625	3.82978	12.0923	0.00129371	0.0182293	BAG3	Control
LINC01894	-1.70748	3.9437	11.0562	0.00197899	0.0239013	BAG3	Control
AC022960.1	1.41849	1.7453	8.58942	0.00571873	0.045843	BAG3	Control
GAREM1	0.72205	7.01565	11.6384	0.00155638	0.0204451	BAG3	Control
AC025887.2	1.33032	2.70236	9.39506	0.00401073	0.0368313	BAG3	Control
TPGS2	-0.625778	4.96541	11.3479	0.00175378	0.0221556	BAG3	Control
AC016493.1	0.784155	4.32578	10.086	0.002978	0.0305404	BAG3	Control
AC079052.1	2.17511	1.77061	9.72398	0.00347818	0.0335813	BAG3	Control
AC021504.1	1.80846	2.86953	8.37369	0.00629787	0.048679	BAG3	Control
ELAC1	-1.04313	3.65356	21.6022	4.03064e-05	0.002413	BAG3	Control
AC006305.1	1.69072	2.72851	10.0448	0.00303082	0.0308951	BAG3	Control
AC104365.1	0.769815	4.66706	12.3751	0.00115424	0.0169114	BAG3	Control
AC022726.2	2.50104	0.473506	13.2911	0.000801892	0.0134589	BAG3	Control
AC114689.3	0.700122	5.20058	10.3703	0.00263895	0.0284771	BAG3	Control
CCDC102B	1.29676	7.5833	14.2877	0.000544369	0.0105503	BAG3	Control
AC096708.2	3.04317	0.356279	25.651	1.10805e-05	0.00125536	BAG3	Control
AC090337.1	1.63957	1.45329	9.21191	0.0043444	0.0386621	BAG3	Control
AC090337.2	2.85941	1.6246	25.0332	1.34143e-05	0.00134846	BAG3	Control
DOK6	0.970602	7.24534	24.4949	1.58717e-05	0.00146253	BAG3	Control
AC119868.2	1.36927	4.84004	31.0789	2.24158e-06	0.000495732	BAG3	Control
AC068254.1	1.70073	0.921207	12.7528	0.000992301	0.0153764	BAG3	Control
CYB5A	-1.50543	4.63311	23.6516	2.07238e-05	0.00172373	BAG3	Control
LINC00909	-0.652038	5.25308	11.5226	0.00163204	0.0210853	BAG3	Control
AC018529.2	2.22666	0.655278	16.0387	0.000281432	0.00700251	BAG3	Control
AC125437.3	1.48706	2.62011	10.2697	0.00275393	0.0291059	BAG3	Control
NFATC1	1.58082	4.68013	16.8721	0.000207392	0.0058537	BAG3	Control
SLC66A2	0.716436	4.48581	12.5182	0.0010898	0.0163538	BAG3	Control
TXNL4A	0.618202	5.50841	10.4294	0.00257376	0.0280398	BAG3	Control
PLPPR3	1.74683	0.651999	8.29384	0.00652785	0.0496201	BAG3	Control
ELANE	-2.60252	4.89811	25.9924	9.97827e-06	0.00122805	BAG3	Control
CFD	-2.04016	8.88918	13.2602	0.000811703	0.0135993	BAG3	Control
CNN2	1.5619	2.87247	8.76976	0.00527824	0.0439806	BAG3	Control
POLR2E	-0.805662	4.1226	19.9662	6.9824e-05	0.00321643	BAG3	Control
GPX4	-0.977986	5.54859	19.204	9.07357e-05	0.00371601	BAG3	Control
CIRBP	-0.608424	7.80199	16.3618	0.000249859	0.0065507	BAG3	Control
AC027307.3	-1.78205	1.68278	15.2403	0.000379	0.00847297	BAG3	Control
AC012615.2	1.81746	0.638693	8.37938	0.0062818	0.04862	BAG3	Control
MOB3A	-1.11217	5.33027	30.5258	2.62151e-06	0.000553699	BAG3	Control
OAZ1	-1.23767	6.13431	35.5229	6.67321e-07	0.000285098	BAG3	Control
DOHH	-1.10187	2.26994	8.60338	0.00568326	0.0457385	BAG3	Control
CACTIN	-0.791473	2.66527	8.52804	0.00587748	0.0466969	BAG3	Control
TINCR	1.21908	1.67999	8.96499	0.00484189	0.0415417	BAG3	Control
RFX2	1.47392	5.64782	23.9732	1.87107e-05	0.00163592	BAG3	Control
AC011444.2	3.37448	2.49915	32.7879	1.39334e-06	0.000376915	BAG3	Control
AC011471.2	-1.67991	1.80938	14.213	0.000560222	0.010746	BAG3	Control
SNAPC2	-1.42625	2.03341	9.96096	0.00314146	0.0313946	BAG3	Control
AC010336.6	2.62673	0.195927	15.1541	0.00039149	0.00862746	BAG3	Control
KANK3	-1.9321	3.29846	31.7138	1.87589e-06	0.000446367	BAG3	Control
RAB11B	-0.647622	4.33322	9.44677	0.00392156	0.036207	BAG3	Control
PRAM1	1.66951	1.45148	12.9945	0.000901467	0.014496	BAG3	Control
MYO1F	0.857519	3.78915	10.6288	0.00236624	0.0265714	BAG3	Control
OLFM2	1.28266	3.95843	12.0342	0.00132453	0.0184297	BAG3	Control
MRPL4	-0.820377	4.46982	14.3448	0.000532548	0.010428	BAG3	Control
AC011511.2	2.05268	3.04331	25.5735	1.13482e-05	0.00126614	BAG3	Control
ICAM1	1.83343	2.95524	14.4471	0.000512081	0.0102073	BAG3	Control
ILF3-DT	-0.81066	6.00064	10.0906	0.00297212	0.0305011	BAG3	Control
SWSAP1	-0.82282	2.79013	10.1913	0.0028473	0.0296693	BAG3	Control
CCDC151	-1.27159	3.09096	12.6361	0.00103957	0.0158106	BAG3	Control
CNN1	2.90115	1.00632	9.02701	0.00471148	0.0407952	BAG3	Control
ZNF823	-0.921349	4.32452	16.2702	0.000258411	0.00668173	BAG3	Control
AC008543.5	1.99096	0.294194	9.03311	0.00469884	0.0407797	BAG3	Control
MAN2B1	-0.612386	4.2805	9.30574	0.00416991	0.0377764	BAG3	Control
DHPS	-0.973676	4.29729	17.2779	0.000179093	0.0053385	BAG3	Control
GET3	-0.762419	2.95294	9.98651	0.00310729	0.0313531	BAG3	Control
DNASE2	-1.1251	3.15114	9.96691	0.00313347	0.0313878	BAG3	Control
RAD23A	-0.869083	5.65951	20.3827	6.06102e-05	0.00301416	BAG3	Control
STX10	-0.784932	3.66447	8.84056	0.00511532	0.0429852	BAG3	Control
MRI1	-0.71276	5.44204	13.4386	0.000756791	0.0129719	BAG3	Control
ZSWIM4	0.984105	4.71489	10.9163	0.00209775	0.0246922	BAG3	Control
DDX39A	-1.0676	4.05216	17.7162	0.000153059	0.00486381	BAG3	Control
AC008569.2	-1.64359	1.4215	11.6137	0.00157219	0.0205378	BAG3	Control
AC008764.8	-1.21609	3.26554	25.8409	1.04526e-05	0.00122805	BAG3	Control
AC024075.2	-0.93882	3.17088	8.35667	0.00634615	0.0488914	BAG3	Control
OCEL1	-1.28412	2.948	17.9113	0.00014279	0.00471733	BAG3	Control
PGLS	-0.774185	4.89912	15.9444	0.000291424	0.00715168	BAG3	Control
LSM4	-1.14492	3.37295	17.7084	0.000153489	0.00486381	BAG3	Control
PGPEP1	0.952683	4.44476	20.0342	6.82243e-05	0.00318233	BAG3	Control
ELL	0.959451	5.2269	15.9769	0.000287931	0.00711066	BAG3	Control
RFXANK	-0.854093	3.08328	10.1052	0.00295362	0.0304065	BAG3	Control
GATAD2A	0.655067	6.5747	12.4823	0.00110561	0.0164816	BAG3	Control
ZNF429	-0.853264	6.12863	14.7837	0.00045039	0.00954502	BAG3	Control
ZNF681	-0.861689	3.22193	11.1079	0.00193696	0.0236129	BAG3	Control
POP4	-0.948055	3.08649	15.239	0.000379182	0.00847297	BAG3	Control
AC008507.2	2.19938	1.16795	17.3965	0.000171614	0.00522008	BAG3	Control
ZNF536	1.34297	2.9996	9.44271	0.00392848	0.0362353	BAG3	Control
PDCD5	-0.887367	5.01518	19.8107	7.36347e-05	0.00331145	BAG3	Control
CEBPG	-0.848362	4.13927	9.88296	0.00324829	0.0321057	BAG3	Control
CHST8	2.94615	0.630339	16.3945	0.000246876	0.00649967	BAG3	Control
WTIP	0.92573	4.67552	20.896	5.09886e-05	0.00270665	BAG3	Control
ZBTB32	1.34848	2.48647	12.6505	0.00103363	0.0157772	BAG3	Control
PSENEN	-1.45074	2.4166	11.3264	0.00176938	0.0222629	BAG3	Control
SDHAF1	-1.10705	2.64809	9.15513	0.00445377	0.0392876	BAG3	Control
AC092296.2	0.924797	3.29271	9.94404	0.0031643	0.031539	BAG3	Control
AC016590.1	1.40567	3.86636	13.2317	0.00082087	0.0137406	BAG3	Control
CATSPERG	0.737384	4.13155	9.28862	0.00420119	0.03795	BAG3	Control
AC008982.2	-1.38239	1.90496	12.7754	0.000983414	0.0153158	BAG3	Control
NFKBIB	-0.947319	3.70307	16.2357	0.000261714	0.00671172	BAG3	Control
PLEKHG2	1.00575	4.93674	8.68681	0.00547617	0.0448444	BAG3	Control
TIMM50	-0.738903	3.49849	8.93622	0.0049037	0.0417859	BAG3	Control
EID2B	-0.860733	3.56382	8.46654	0.00604127	0.0474868	BAG3	Control
BLVRB	-1.52777	5.29181	33.0317	1.30325e-06	0.000376915	BAG3	Control
SPTBN4	1.48594	3.28644	35.7758	6.24309e-07	0.000276692	BAG3	Control
NUMBL	0.704341	5.61302	21.3038	4.44991e-05	0.00256933	BAG3	Control
BCKDHA	-0.774393	4.00309	9.44298	0.00392803	0.0362353	BAG3	Control
DMAC2	-0.962392	3.9348	24.9507	1.37632e-05	0.00136168	BAG3	Control
ERFL	2.08459	0.784332	13.4825	0.000743864	0.0129048	BAG3	Control
RABAC1	-1.21229	4.96197	8.92985	0.00491749	0.0418655	BAG3	Control
GSK3A	-1.06259	4.10318	24.3889	1.64095e-05	0.0014974	BAG3	Control
ZNF404	0.900694	3.00724	9.92385	0.00319181	0.0317123	BAG3	Control
ZNF235	0.708905	6.37751	19.6521	7.77482e-05	0.00339098	BAG3	Control
RELB	1.21551	4.69384	9.65699	0.0035802	0.0341975	BAG3	Control
FOSB	5.6027	4.4873	15.3316	0.000366223	0.00832437	BAG3	Control
RTN2	-1.75897	2.73615	23.5937	2.11094e-05	0.00173487	BAG3	Control
AC074212.1	-1.04763	3.58068	8.66516	0.00552913	0.0450918	BAG3	Control
IRF2BP1	-2.01883	1.54189	9.5081	0.00381852	0.0356585	BAG3	Control
CCDC61	-1.07969	2.91398	13.3589	0.000780802	0.0131992	BAG3	Control
HIF3A	-2.28077	8.66712	10.7423	0.00225613	0.0257973	BAG3	Control
SLC1A5	-0.884209	4.4571	10.7851	0.00221598	0.0254932	BAG3	Control
AC010331.1	-1.28762	3.49672	14.5803	0.000486666	0.00991707	BAG3	Control
HSD17B14	1.26495	2.73976	10.6331	0.00236198	0.0265541	BAG3	Control
PLEKHA4	1.34441	5.15954	19.7868	7.42409e-05	0.00331693	BAG3	Control
NUCB1-AS1	0.938617	3.54395	9.44999	0.00391607	0.0361741	BAG3	Control
FTL	-1.87225	6.09291	24.2772	1.69966e-05	0.00152437	BAG3	Control
PIH1D1	-0.874527	5.16949	17.926	0.000142042	0.00470089	BAG3	Control
ALDH16A1	-0.815706	3.28979	9.46325	0.00389359	0.0360432	BAG3	Control
RRAS	-1.16765	4.67773	19.2718	8.86309e-05	0.00367684	BAG3	Control
IRF3	0.665385	5.64466	14.9734	0.000419143	0.00907725	BAG3	Control
PNKP	-0.616716	5.84038	11.0322	0.00199888	0.0240095	BAG3	Control
NR1H2	-0.88931	4.22066	19.2325	8.98438e-05	0.00369559	BAG3	Control
CTU1	-0.916366	3.8059	10.3884	0.00261878	0.0283407	BAG3	Control
ZNF836	-0.668655	3.87563	8.57421	0.00575761	0.046056	BAG3	Control
AC010320.2	1.31673	3.22827	22.1799	3.33299e-05	0.00223146	BAG3	Control
ZNF480	-1.04485	4.37283	23.5628	2.1319e-05	0.00173487	BAG3	Control
ZNF528-AS1	0.679345	5.62343	14.4648	0.000508613	0.010192	BAG3	Control
ZNF578	0.635429	3.7741	10.8614	0.00214641	0.0250285	BAG3	Control
ZNF600	-0.605379	4.52084	11.9388	0.00137685	0.0189872	BAG3	Control
LAIR1	-2.24616	1.51404	14.6566	0.000472705	0.00977548	BAG3	Control
NAT14	-1.40396	2.60164	12.4095	0.00113836	0.016744	BAG3	Control
CCDC106	-1.95859	1.85588	23.7244	2.02484e-05	0.00170686	BAG3	Control
AC008735.2	1.53076	4.1173	35.156	7.35341e-07	0.000293319	BAG3	Control
AC006116.8	0.856652	3.76805	9.9726	0.00312585	0.0313878	BAG3	Control
AC006116.11	1.40862	0.762463	8.97469	0.00482124	0.0414402	BAG3	Control
ZNF584	-0.695469	3.5358	9.69707	0.00351879	0.0337825	BAG3	Control
SDCBP2	-1.20372	2.55401	10.0116	0.00307414	0.0311524	BAG3	Control
PCED1A	0.675603	4.47469	10.178	0.00286348	0.0297605	BAG3	Control
UBOX5-AS1	0.671379	4.93399	13.1158	0.000859247	0.0140698	BAG3	Control
AL031670.1	1.46622	1.7403	8.99969	0.00476845	0.0411279	BAG3	Control
AL121757.2	1.53803	1.24761	9.00375	0.00475995	0.0411202	BAG3	Control
AL035448.1	1.20282	3.25375	12.0399	0.00132149	0.0184112	BAG3	Control
MACROD2	2.60935	3.92187	11.8902	0.00140432	0.0192268	BAG3	Control
SNRPB2	-0.667047	4.76632	16.6176	0.000227528	0.00621568	BAG3	Control
ZNF133	0.68577	5.12575	13.6373	0.000700215	0.0124646	BAG3	Control
AL049646.1	0.721725	4.09839	10.4045	0.00260106	0.0282139	BAG3	Control
AL121900.1	0.846004	2.50773	8.32681	0.00643182	0.0492085	BAG3	Control
KIZ-AS1	0.625006	5.28898	9.06674	0.00462989	0.0403826	BAG3	Control
SYNDIG1	4.3494	2.02065	11.0092	0.00201804	0.0241164	BAG3	Control
AL031668.1	2.39101	1.83549	20.3001	6.233e-05	0.00305921	BAG3	Control
NORAD	-1.15145	5.58119	19.2536	8.91925e-05	0.00367684	BAG3	Control
EPB41L1	1.38163	3.70962	11.9976	0.00134434	0.0186364	BAG3	Control
DLGAP4-AS1	0.888216	4.88365	15.0186	0.00041204	0.00897994	BAG3	Control
DSN1	-0.734115	4.11438	12.1739	0.0012517	0.017934	BAG3	Control
SNHG11	-1.31187	3.57328	32.8643	1.36442e-06	0.000376915	BAG3	Control
MAFB	-1.67468	4.39225	11.0004	0.00202548	0.024144	BAG3	Control
PLCG1-AS1	1.00793	4.40457	36.0327	5.83617e-07	0.000274271	BAG3	Control
TTPAL	-0.674595	5.3158	9.14916	0.00446544	0.0393161	BAG3	Control
ADA	-1.87043	5.28133	25.0739	1.32459e-05	0.00134509	BAG3	Control
AL008725.1	1.46969	1.52236	13.5118	0.000735389	0.0128472	BAG3	Control
PABPC1L	0.922129	4.33743	16.6016	0.000228859	0.00623493	BAG3	Control
TNNC2	0.972272	3.00747	8.59285	0.00570999	0.0458311	BAG3	Control
SNX21	-0.585332	5.02719	9.14813	0.00446745	0.0393161	BAG3	Control
PLTP	-1.03804	5.43089	11.5508	0.00161327	0.0208858	BAG3	Control
ZFAS1	-1.02281	5.82187	20.3634	6.10074e-05	0.0030259	BAG3	Control
CEBPB-AS1	1.20969	2.5169	12.4462	0.00112173	0.0165903	BAG3	Control
RIPOR3	-1.64737	7.21805	8.33571	0.00640617	0.0491315	BAG3	Control
AL353653.1	-1.98592	4.12445	9.57983	0.00370166	0.0349843	BAG3	Control
NFATC2	2.87253	5.16403	17.7078	0.000153519	0.00486381	BAG3	Control
DOK5	1.28482	5.94698	31.6309	1.91982e-06	0.000451111	BAG3	Control
FAM217B	-0.945683	4.04477	11.7851	0.00146575	0.0197041	BAG3	Control
PPP1R3D	-1.37922	2.52908	15.5847	0.000333118	0.00774995	BAG3	Control
RPS21	-2.06832	5.48659	25.8451	1.04392e-05	0.00122805	BAG3	Control
MRGBP	-0.957266	3.04855	11.6471	0.00155083	0.0204149	BAG3	Control
ARFRP1	-0.754849	3.90971	8.93788	0.00490011	0.0417742	BAG3	Control
SLC2A4RG	-0.926989	4.93768	12.6585	0.00103032	0.0157463	BAG3	Control
ZBTB46	1.39803	5.88028	36.4135	5.28347e-07	0.000273221	BAG3	Control
ZBTB46-AS1	0.975194	2.35786	9.81117	0.00335004	0.032799	BAG3	Control
AL118506.1	-1.51583	1.17702	9.15114	0.00446157	0.0393161	BAG3	Control
UCKL1	1.15585	4.60553	19.6398	7.80773e-05	0.00339745	BAG3	Control
CHODL	1.52076	2.92856	17.4758	0.000166801	0.00511506	BAG3	Control
AF130417.1	2.46538	1.63764	25.1778	1.28253e-05	0.00133199	BAG3	Control
C21orf62-AS1	0.735863	5.39912	9.52889	0.00378426	0.0355505	BAG3	Control
IFNAR2	0.610302	5.93091	11.7404	0.0014928	0.0198737	BAG3	Control
CLIC6	2.69523	1.54642	14.5043	0.000500993	0.010094	BAG3	Control
CBR1	-1.01547	4.41515	12.8024	0.000972893	0.0152658	BAG3	Control
CBR3-AS1	-0.711952	5.06483	13.7859	0.000660861	0.0119719	BAG3	Control
TTC3	0.859042	7.93282	13.6945	0.000684772	0.0122594	BAG3	Control
AP001412.1	-2.48985	1.55225	16.7715	0.000215119	0.00604454	BAG3	Control
AP001037.1	2.47544	0.291575	9.36467	0.00406416	0.0371225	BAG3	Control
AF064858.1	2.50635	1.73476	19.5615	8.02066e-05	0.00346603	BAG3	Control
PLAC4	2.91095	2.00051	26.8329	7.72953e-06	0.00105872	BAG3	Control
MX1	1.13012	3.96754	10.6115	0.0023835	0.0266804	BAG3	Control
SLC37A1	0.700746	3.58826	10.3574	0.00265334	0.0285604	BAG3	Control
PDXK	0.677429	5.45877	10.5153	0.00248209	0.0273775	BAG3	Control
CSTB	-0.992667	4.91301	8.91946	0.00494008	0.0419664	BAG3	Control
AATBC	2.02564	0.27321	12.8876	0.00094052	0.0149197	BAG3	Control
AP001057.1	-2.54179	2.58912	22.5588	2.94568e-05	0.00208169	BAG3	Control
AP001059.3	-2.73069	1.75313	13.871	0.000639364	0.0118063	BAG3	Control
AP001059.2	-1.24715	1.62733	8.54309	0.00583811	0.0464626	BAG3	Control
SUMO3	-0.980143	3.01418	9.22716	0.00431553	0.0385201	BAG3	Control
COL18A1-AS1	1.81637	1.8565	8.86422	0.00506209	0.0426905	BAG3	Control
AJ011932.1	-2.2862	0.882524	13.3392	0.000786865	0.013254	BAG3	Control
COL6A2	-0.682926	9.05567	8.90244	0.00497735	0.0422188	BAG3	Control
MCM3AP	0.665962	5.95437	20.0632	6.75536e-05	0.00316796	BAG3	Control
HDHD5	-0.815502	4.99077	12.3932	0.00114586	0.0168393	BAG3	Control
DGCR9	1.66459	1.23237	10.247	0.00278068	0.0292672	BAG3	Control
LINC01311	-1.36642	1.9356	13.4032	0.000767351	0.0130961	BAG3	Control
GP1BB	1.4239	2.81386	10.5258	0.00247114	0.0273775	BAG3	Control
ZDHHC8	-0.637819	4.49715	8.80881	0.00518769	0.0434186	BAG3	Control
LZTR1	-0.820385	5.22899	22.1355	3.38185e-05	0.00223146	BAG3	Control
THAP7	-1.17173	4.34907	18.5088	0.00011562	0.00421208	BAG3	Control
AP000550.1	-2.68387	1.33167	14.439	0.000513679	0.0102073	BAG3	Control
YDJC	-1.65595	2.16399	17.7879	0.000149196	0.00481888	BAG3	Control
AL022323.2	2.84995	-0.00256834	21.6512	3.96587e-05	0.00239712	BAG3	Control
SEZ6L	2.27176	5.06031	17.0202	0.000196555	0.00571072	BAG3	Control
Z93930.2	0.58883	6.24996	10.9298	0.00208596	0.0245843	BAG3	Control
RHBDD3	-0.795408	4.07882	8.26893	0.00660143	0.0498568	BAG3	Control
AC003681.1	0.998909	4.48015	16.8728	0.000207338	0.0058537	BAG3	Control
MTFP1	-2.41718	1.25649	15.0616	0.000405398	0.00886124	BAG3	Control
AC004542.2	3.19003	0.192911	23.2072	2.38898e-05	0.00182553	BAG3	Control
SELENOM	-1.24482	4.82722	18.2775	0.000125426	0.00438244	BAG3	Control
TIMP3	-1.43405	9.30169	11.0511	0.00198322	0.0239026	BAG3	Control
Z82215.1	1.12118	3.52708	11.0913	0.00195035	0.0236839	BAG3	Control
TXN2	-0.795377	3.85084	14.2648	0.000549167	0.0106174	BAG3	Control
TST	-1.34619	3.14033	21.8708	3.68884e-05	0.00229612	BAG3	Control
MPST	-1.59965	3.96437	21.0939	4.77235e-05	0.00264625	BAG3	Control
H1F0	-2.53585	3.57872	18.8689	0.000101936	0.00392005	BAG3	Control
BAIAP2L2	1.63979	2.65879	31.3937	2.05166e-06	0.000470331	BAG3	Control
SUN2	-0.920993	5.48237	9.96644	0.0031341	0.0313878	BAG3	Control
RPS19BP1	-0.93247	3.49784	13.4378	0.000757002	0.0129719	BAG3	Control
MRTFA-AS1	0.928099	3.14784	11.218	0.00185052	0.0229157	BAG3	Control
PMM1	-1.18383	3.92437	18.7245	0.000107208	0.00402255	BAG3	Control
LINC01315	-2.56096	1.77385	14.1993	0.000563187	0.0107791	BAG3	Control
AL121672.3	-2.07027	1.54358	9.54158	0.00376349	0.0354085	BAG3	Control
AL121672.1	1.93145	0.820663	15.6784	0.000321679	0.00756812	BAG3	Control
TAFA5	1.86123	2.02488	11.6025	0.00157942	0.0205895	BAG3	Control
PIM3	-1.55815	4.10437	23.4246	2.22811e-05	0.0017976	BAG3	Control
MOV10L1	3.47898	1.52701	15.0242	0.000411168	0.00897692	BAG3	Control
DENND6B	1.04104	3.26365	8.41275	0.00618853	0.0481706	BAG3	Control
LMF2	-0.913607	4.78284	19.7482	7.52276e-05	0.00332902	BAG3	Control
TYMP	-0.947701	5.64723	11.5959	0.00158371	0.020631	BAG3	Control
CHKB	-0.593567	5.80711	8.68437	0.0054821	0.0448444	BAG3	Control
LINC00685	-0.956687	5.40314	8.84774	0.00509912	0.0428732	BAG3	Control
IL3RA	1.2182	4.7684	16.3453	0.000251374	0.00658124	BAG3	Control
ZBED1	-0.805809	3.58335	9.20425	0.00435898	0.0387607	BAG3	Control
[truncated: 5,352 more rows]

## Sheet: DCM_CFs_EdgeR_by_state
gene	logFC	logCPM	F	p_val	p_adj	state	ident.1	ident.2
AURKAIP1	-1.71658	4.23615	10.8797	0.0020362	0.0324158	vFB1.0	BAG3	Control
AL139246.5	-3.41795	1.36995	9.71109	0.00351326	0.0448824	vFB1.0	BAG3	Control
PRDM16	3.11851	1.68254	13.9732	0.000575177	0.0159071	vFB1.0	BAG3	Control
ACOT7	1.7339	3.06327	18.8132	9.37519e-05	0.00539443	vFB1.0	BAG3	Control
TNFRSF25	2.02003	2.30889	11.9945	0.00127732	0.0252744	vFB1.0	BAG3	Control
THAP3	-1.31137	3.50176	12.3038	0.00112483	0.0233797	vFB1.0	BAG3	Control
PGD	-1.55781	4.31336	12.2738	0.00113873	0.0235395	vFB1.0	BAG3	Control
FBXO2	-2.4822	1.71581	9.48199	0.00372424	0.0464304	vFB1.0	BAG3	Control
KIAA2013	-1.06559	4.32186	15.576	0.000309131	0.0109941	vFB1.0	BAG3	Control
KAZN	-3.29362	9.75391	18.5164	0.000104258	0.00572846	vFB1.0	BAG3	Control
AL357873.1	-3.34695	7.28133	18.9208	9.02231e-05	0.00529495	vFB1.0	BAG3	Control
KAZN-AS1	-3.74578	6.14608	19.5109	7.32036e-05	0.00463032	vFB1.0	BAG3	Control
BX284668.5	-1.28923	3.32802	10.1012	0.00284232	0.0394141	vFB1.0	BAG3	Control
LUZP1	0.656183	6.27274	9.28895	0.00405539	0.0486137	vFB1.0	BAG3	Control
ID3	-2.2643	5.77833	14.0528	0.000557436	0.0157432	vFB1.0	BAG3	Control
SYF2	-1.10833	4.70894	20.1759	5.79992e-05	0.00420098	vFB1.0	BAG3	Control
MARCKSL1	-2.32643	3.49087	10.3511	0.00255187	0.0368699	vFB1.0	BAG3	Control
YRDC	-1.78658	3.15623	11.6752	0.00145798	0.0271488	vFB1.0	BAG3	Control
C1orf122	-1.25047	4.52274	11.5619	0.00152842	0.027939	vFB1.0	BAG3	Control
BMP8A	1.71236	2.64317	13.7331	0.000632442	0.0167176	vFB1.0	BAG3	Control
PABPC4	1.82123	5.84762	25.3546	1.03708e-05	0.00157444	vFB1.0	BAG3	Control
COL9A2	2.5459	1.82336	11.3535	0.00166754	0.0292463	vFB1.0	BAG3	Control
CITED4	-3.01871	2.18858	9.5759	0.00357364	0.0455255	vFB1.0	BAG3	Control
FOXO6	1.3163	3.38148	9.23975	0.00414469	0.04932	vFB1.0	BAG3	Control
BTBD19	-0.73631	5.71003	9.51635	0.00366837	0.0460741	vFB1.0	BAG3	Control
CYP4A11	-3.23969	2.33849	9.2108	0.00419822	0.0497695	vFB1.0	BAG3	Control
CYP4X1	-2.17491	6.18662	21.0643	4.26851e-05	0.0034727	vFB1.0	BAG3	Control
CYP4Z1	-2.38096	4.96024	11.6306	0.00148528	0.0274416	vFB1.0	BAG3	Control
GLIS1	2.21517	4.36012	22.3031	2.80629e-05	0.0026598	vFB1.0	BAG3	Control
AC099791.2	-0.957511	4.91712	11.2614	0.00173321	0.0298408	vFB1.0	BAG3	Control
ROR1	1.49715	7.54679	23.7767	1.72403e-05	0.00201733	vFB1.0	BAG3	Control
LEPROT	-0.791139	5.85197	13.8175	0.000611654	0.0164783	vFB1.0	BAG3	Control
SGIP1	1.35632	8.46618	9.37128	0.00391048	0.0477623	vFB1.0	BAG3	Control
AL139147.1	2.01847	4.6869	16.8894	0.000188734	0.00818681	vFB1.0	BAG3	Control
CTH	-1.84486	3.79421	15.2322	0.000352531	0.0119332	vFB1.0	BAG3	Control
ZRANB2-AS1	1.87852	3.70629	18.7998	9.42004e-05	0.00539475	vFB1.0	BAG3	Control
AL354949.1	-1.23799	5.7357	9.52929	0.00364757	0.0458814	vFB1.0	BAG3	Control
SLC44A5	2.58899	3.74281	20.8749	4.55498e-05	0.00358446	vFB1.0	BAG3	Control
AK5	2.31593	3.2891	18.3851	0.000109298	0.00591957	vFB1.0	BAG3	Control
USP33	-0.624348	7.71047	10.2266	0.00269247	0.0380469	vFB1.0	BAG3	Control
AC096531.2	-2.36829	2.45572	9.6911	0.0033977	0.0439181	vFB1.0	BAG3	Control
LINC01362	1.62307	2.94828	11.7064	0.00143917	0.0268778	vFB1.0	BAG3	Control
SPATA1	0.781201	6.18644	11.7029	0.00144129	0.0268909	vFB1.0	BAG3	Control
AL078459.1	1.84732	5.82983	48.8042	1.87304e-08	3.55053e-05	vFB1.0	BAG3	Control
DDAH1	2.08261	6.3019	41.6034	1.06058e-07	0.00012069	vFB1.0	BAG3	Control
AC092807.3	2.17816	2.96904	24.406	1.40542e-05	0.0018707	vFB1.0	BAG3	Control
COL24A1	1.65579	7.14308	24.3835	1.41567e-05	0.0018707	vFB1.0	BAG3	Control
HS2ST1	0.743058	6.09877	11.2728	0.00172497	0.0297531	vFB1.0	BAG3	Control
CDC7	1.7135	3.62563	10.5412	0.0023521	0.0353861	vFB1.0	BAG3	Control
FNBP1L	0.879568	5.61859	20.6889	4.8559e-05	0.00372667	vFB1.0	BAG3	Control
DPYD-AS1	0.94187	7.63296	14.9091	0.000399218	0.0128482	vFB1.0	BAG3	Control
PLPPR5	2.30284	1.75271	11.6345	0.00148285	0.0274233	vFB1.0	BAG3	Control
AC093019.2	0.765428	4.19951	9.74963	0.00331185	0.0434159	vFB1.0	BAG3	Control
AL356488.3	-2.04238	2.81823	11.6511	0.00147268	0.0273152	vFB1.0	BAG3	Control
CSF1	-1.92292	4.67884	26.6286	6.94595e-06	0.00126603	vFB1.0	BAG3	Control
CHI3L2	-2.21544	2.22525	10.8157	0.00209228	0.0329687	vFB1.0	BAG3	Control
SLC16A1-AS1	0.767895	7.15122	22.3897	2.72608e-05	0.0026598	vFB1.0	BAG3	Control
LRIG2-DT	0.752482	5.88409	11.7842	0.00139343	0.0262825	vFB1.0	BAG3	Control
HIPK1-AS1	-3.58405	1.79176	14.0407	0.00060345	0.0163648	vFB1.0	BAG3	Control
NGF-AS1	-0.925022	5.92685	11.3511	0.00166922	0.0292463	vFB1.0	BAG3	Control
NGF	-1.78725	7.11364	24.2648	1.47111e-05	0.0018707	vFB1.0	BAG3	Control
NBPF26	1.29327	5.23635	12.7645	0.000932363	0.0209406	vFB1.0	BAG3	Control
LINC02802	-1.87932	6.97877	27.229	5.76671e-06	0.00117755	vFB1.0	BAG3	Control
RNF115	0.666177	8.2649	10.7	0.00219788	0.0341221	vFB1.0	BAG3	Control
ANKRD35	-1.63055	4.15256	16.561	0.000213253	0.00888443	vFB1.0	BAG3	Control
LINC00624	1.18003	5.0497	12.6213	0.000988142	0.0217048	vFB1.0	BAG3	Control
HIST2H2AC	-4.22429	1.64727	16.5858	0.000232524	0.00932188	vFB1.0	BAG3	Control
ADAMTSL4	-1.30006	4.75103	12.9732	0.000856931	0.0198825	vFB1.0	BAG3	Control
HORMAD1	2.38567	1.32153	10.8913	0.00202628	0.0323628	vFB1.0	BAG3	Control
SELENBP1	-1.43832	4.83735	11.9788	0.00128563	0.0253847	vFB1.0	BAG3	Control
S100A10	-2.40732	4.66271	20.5477	5.09841e-05	0.00388134	vFB1.0	BAG3	Control
HRNR	2.56832	2.13664	17.7185	0.000139149	0.00688699	vFB1.0	BAG3	Control
FLG	1.95594	2.52126	14.5629	0.000456561	0.013942	vFB1.0	BAG3	Control
S100A6	-1.75361	6.9043	24.0136	1.59599e-05	0.00196451	vFB1.0	BAG3	Control
S100A4	-2.00679	5.79641	22.7397	2.42591e-05	0.00255085	vFB1.0	BAG3	Control
SLC39A1	-1.47182	4.31723	15.0761	0.000374322	0.0123833	vFB1.0	BAG3	Control
RAB13	-1.33055	4.13632	14.3997	0.000486547	0.0146227	vFB1.0	BAG3	Control
C1orf189	-2.36662	1.7845	10.5241	0.00236936	0.0354387	vFB1.0	BAG3	Control
HAX1	-1.07679	5.19626	22.676	2.47786e-05	0.00255085	vFB1.0	BAG3	Control
IL6R	-1.30583	6.08858	17.9433	0.000128222	0.00653383	vFB1.0	BAG3	Control
KCNN3	2.78302	5.93254	19.7106	6.824e-05	0.00452293	vFB1.0	BAG3	Control
PMVK	-1.44359	3.77831	16.3131	0.000233974	0.0093373	vFB1.0	BAG3	Control
ZBTB7B	-2.05603	2.86911	14.9579	0.000391765	0.0127381	vFB1.0	BAG3	Control
FAM189B	-1.82103	3.33471	14.2584	0.000514198	0.0150071	vFB1.0	BAG3	Control
SEMA4A	1.97367	2.03003	9.30173	0.00403252	0.0484957	vFB1.0	BAG3	Control
GLMP	-1.13055	3.32427	9.62421	0.00349871	0.0447816	vFB1.0	BAG3	Control
NCSTN	-1.01739	3.93208	12.4378	0.00106485	0.0226546	vFB1.0	BAG3	Control
USF1	-1.15364	3.83081	11.533	0.00154693	0.0280578	vFB1.0	BAG3	Control
NDUFS2	-0.949399	6.15448	12.7158	0.000950948	0.0212072	vFB1.0	BAG3	Control
DDR2	-0.796596	8.11206	10.5091	0.00238459	0.0354981	vFB1.0	BAG3	Control
AL596087.2	2.06198	1.5318	10.2558	0.0026587	0.0378366	vFB1.0	BAG3	Control
CREG1	-0.714411	4.58458	9.74967	0.00331179	0.0434159	vFB1.0	BAG3	Control
MROH9	1.51482	4.86185	12.5128	0.00103278	0.0222369	vFB1.0	BAG3	Control
EEF1AKNMT	-1.40897	3.36132	15.4184	0.000328277	0.0113971	vFB1.0	BAG3	Control
ANGPTL1	-1.27917	6.47501	13.7421	0.000630185	0.0167074	vFB1.0	BAG3	Control
QSOX1	-0.869725	6.21068	12.179	0.00118391	0.0240023	vFB1.0	BAG3	Control
LAMC1-AS1	2.09701	4.27578	39.1494	1.98594e-07	0.000158227	vFB1.0	BAG3	Control
AL713852.1	-1.01458	5.10524	9.80506	0.00323266	0.0427325	vFB1.0	BAG3	Control
IVNS1ABP	0.844347	5.55207	12.9116	0.000878488	0.0202305	vFB1.0	BAG3	Control
HMCN1	1.08358	6.92196	14.4953	0.000468734	0.0141836	vFB1.0	BAG3	Control
AL645504.1	2.23506	1.86128	15.6457	0.000301032	0.0108075	vFB1.0	BAG3	Control
RNPEP	-0.715422	4.95395	10.0744	0.00287553	0.0396715	vFB1.0	BAG3	Control
PRELP	-1.24547	7.10016	10.7633	0.00213945	0.0333581	vFB1.0	BAG3	Control
NFASC	1.17541	6.25991	11.3204	0.00169086	0.0294185	vFB1.0	BAG3	Control
PM20D1	1.83205	2.4037	10.4943	0.00239981	0.0355763	vFB1.0	BAG3	Control
MAPKAPK2	0.806657	5.27277	10.8026	0.00210399	0.0330013	vFB1.0	BAG3	Control
C4BPA	1.76789	2.00584	9.51017	0.00367835	0.0460852	vFB1.0	BAG3	Control
AL596218.1	1.59025	4.10327	24.7143	1.27255e-05	0.00177662	vFB1.0	BAG3	Control
AL360093.1	1.94114	1.60084	9.38031	0.00389493	0.0476953	vFB1.0	BAG3	Control
LYPLAL1-AS1	1.57055	3.13909	11.8103	0.00137844	0.026182	vFB1.0	BAG3	Control
AL596330.2	2.21772	1.44021	11.0828	0.00186856	0.0311252	vFB1.0	BAG3	Control
EPHX1	-1.23228	5.41888	19.949	6.27739e-05	0.00433718	vFB1.0	BAG3	Control
JMJD4	-1.03899	3.32054	9.69418	0.00339312	0.0439181	vFB1.0	BAG3	Control
AL512328.1	1.91657	1.60802	10.9868	0.0019459	0.0317439	vFB1.0	BAG3	Control
CAPN9	1.91762	1.8955	9.66492	0.00343686	0.0442289	vFB1.0	BAG3	Control
C1orf198	1.29838	3.81959	10.6039	0.00228984	0.0349206	vFB1.0	BAG3	Control
NID1	-1.17913	9.80795	17.4281	0.000154734	0.00731456	vFB1.0	BAG3	Control
AC118555.1	1.25846	2.99823	12.1101	0.0012179	0.024557	vFB1.0	BAG3	Control
AC092801.1	2.50487	1.466	15.035	0.000380296	0.0125154	vFB1.0	BAG3	Control
SCCPDH	-0.928283	6.52777	11.6097	0.00149823	0.0276001	vFB1.0	BAG3	Control
ZNF669	-1.49961	3.34108	10.4312	0.0024656	0.036061	vFB1.0	BAG3	Control
ALKAL2	2.10985	1.4238	10.5812	0.00231219	0.035092	vFB1.0	BAG3	Control
PXDN	0.785314	7.29964	14.1189	0.000543127	0.0154124	vFB1.0	BAG3	Control
RPS7	-0.949527	6.08868	15.0821	0.000373456	0.0123763	vFB1.0	BAG3	Control
DCDC2C	3.17039	3.00765	18.2075	0.000116524	0.00618312	vFB1.0	BAG3	Control
ADAM17	0.615629	7.46522	12.2948	0.00112897	0.0234401	vFB1.0	BAG3	Control
GEN1	0.986875	4.5361	13.809	0.000613718	0.0164783	vFB1.0	BAG3	Control
AC079148.2	2.92729	2.85665	37.2076	3.30996e-07	0.000241321	vFB1.0	BAG3	Control
AC018742.1	3.05091	5.27296	17.0537	0.000177599	0.00794001	vFB1.0	BAG3	Control
AC009411.2	4.28747	3.10553	33.3884	9.4128e-07	0.000435193	vFB1.0	BAG3	Control
AC009411.1	4.26471	1.32753	22.2708	6.29206e-05	0.00433718	vFB1.0	BAG3	Control
LINC01822	4.97872	1.92814	51.2916	1.0641e-08	3.36186e-05	vFB1.0	BAG3	Control
EFR3B	1.56583	3.53876	16.7148	0.00020137	0.00853952	vFB1.0	BAG3	Control
DNMT3A	0.722792	5.93123	10.7478	0.00215362	0.0334898	vFB1.0	BAG3	Control
PREB	-1.74341	3.09821	12.4087	0.00107758	0.0227884	vFB1.0	BAG3	Control
ATRAID	-1.53279	4.16618	10.1245	0.00281385	0.0391997	vFB1.0	BAG3	Control
TTC27	0.772763	6.75852	22.8238	2.35914e-05	0.00255085	vFB1.0	BAG3	Control
CRIM1	1.14418	6.24969	23.2474	2.05079e-05	0.00230029	vFB1.0	BAG3	Control
RMDN2	0.799805	6.09024	11.9413	0.00130569	0.0255426	vFB1.0	BAG3	Control
RMDN2-AS1	1.16019	5.36002	17.9685	0.000127053	0.00650923	vFB1.0	BAG3	Control
MAP4K3-DT	0.846869	7.79787	10.2492	0.00266633	0.0379167	vFB1.0	BAG3	Control
TMEM178A	2.14518	2.18222	9.71462	0.00336291	0.0438428	vFB1.0	BAG3	Control
SLC8A1-AS1	2.11083	5.84883	14.379	0.00049051	0.0146889	vFB1.0	BAG3	Control
LINC01913	-2.54422	2.98862	9.92904	0.00306275	0.0414105	vFB1.0	BAG3	Control
PKDCC	-1.00354	5.67631	10.7628	0.00213987	0.0333581	vFB1.0	BAG3	Control
EML4	0.89364	6.46683	19.5872	7.12627e-05	0.00462156	vFB1.0	BAG3	Control
ZFP36L2	-1.22677	8.22348	32.8945	1.08198e-06	0.000437162	vFB1.0	BAG3	Control
PLEKHH2	0.762708	8.08636	13.7531	0.000627462	0.0167053	vFB1.0	BAG3	Control
DYNC2LI1	0.809969	6.80138	22.5061	2.62219e-05	0.00262996	vFB1.0	BAG3	Control
PRKCE	0.684955	7.73004	12.64	0.000980652	0.0215903	vFB1.0	BAG3	Control
RHOQ	-0.852586	7.50723	11.7106	0.00143668	0.0268778	vFB1.0	BAG3	Control
AC018682.1	-1.0798	7.22528	11.0191	0.00191955	0.0315745	vFB1.0	BAG3	Control
MCFD2	-0.699755	5.08188	9.31446	0.00400988	0.0484766	vFB1.0	BAG3	Control
MSH2	0.978339	5.10705	12.9981	0.000848365	0.0198185	vFB1.0	BAG3	Control
AC010967.1	2.43087	2.2332	9.61715	0.00350955	0.0448824	vFB1.0	BAG3	Control
C2orf73	1.59749	2.40393	14.0079	0.000567368	0.0158117	vFB1.0	BAG3	Control
AC093110.1	1.43002	4.97537	16.1738	0.000246535	0.00962333	vFB1.0	BAG3	Control
AC012358.3	0.866136	5.37317	21.9826	3.12508e-05	0.00281973	vFB1.0	BAG3	Control
SERTAD2	0.735775	5.73815	11.3824	0.00164744	0.0290231	vFB1.0	BAG3	Control
SPRED2	1.16984	8.90746	27.4545	5.37996e-06	0.00112069	vFB1.0	BAG3	Control
AC007389.1	0.979041	7.58791	13.1018	0.000813692	0.019381	vFB1.0	BAG3	Control
AC012370.2	1.17234	4.51004	13.3351	0.000741031	0.0184344	vFB1.0	BAG3	Control
AC007389.3	1.49146	4.54553	14.3948	0.00048749	0.0146227	vFB1.0	BAG3	Control
PCBP1	-1.79463	3.91424	11.1009	0.00185439	0.0309708	vFB1.0	BAG3	Control
PCYOX1	-0.799582	5.16622	10.7493	0.00215225	0.0334898	vFB1.0	BAG3	Control
CYP26B1	-2.80477	1.47671	11.5943	0.00150787	0.027672	vFB1.0	BAG3	Control
TET3	1.0676	4.79375	15.1583	0.000362675	0.0122111	vFB1.0	BAG3	Control
INO80B	1.18208	3.60731	10.5307	0.00236264	0.0354387	vFB1.0	BAG3	Control
MRPL53	-3.89142	1.68121	10.9623	0.00206902	0.0327382	vFB1.0	BAG3	Control
AUP1	-0.91729	4.77285	9.91584	0.00308038	0.0415304	vFB1.0	BAG3	Control
TACR1	1.12551	5.56963	23.8138	1.70329e-05	0.00200544	vFB1.0	BAG3	Control
AC007099.1	2.06545	3.50555	19.07	8.55591e-05	0.00516532	vFB1.0	BAG3	Control
PARTICL	-1.90582	2.89382	15.3974	0.000330919	0.0114678	vFB1.0	BAG3	Control
AC104134.1	1.5647	3.17308	12.2772	0.00113716	0.0235328	vFB1.0	BAG3	Control
LINC00342	1.4259	6.7362	49.0128	1.78521e-08	3.55053e-05	vFB1.0	BAG3	Control
COX5B	-4.21412	3.90992	12.6787	0.00096535	0.0214193	vFB1.0	BAG3	Control
INPP4A	0.844215	7.59839	13.0591	0.000827773	0.0196001	vFB1.0	BAG3	Control
AFF3	1.73133	9.71738	33.028	1.0419e-06	0.000437162	vFB1.0	BAG3	Control
LONRF2	1.14004	5.61146	11.6133	0.00149604	0.0275864	vFB1.0	BAG3	Control
IL1RL1	-4.74779	3.36736	14.2337	0.000519195	0.0150338	vFB1.0	BAG3	Control
IL18R1	-2.69621	5.75793	23.8349	1.69163e-05	0.00200416	vFB1.0	BAG3	Control
AC108058.1	2.80577	4.04273	18.9911	8.79935e-05	0.00519628	vFB1.0	BAG3	Control
AC009505.1	1.09754	4.27967	12.4999	0.00103819	0.0222674	vFB1.0	BAG3	Control
TTL	1.07631	5.25973	22.306	2.80356e-05	0.0026598	vFB1.0	BAG3	Control
SLC20A1	1.27972	6.14754	12.6703	0.000968662	0.0214258	vFB1.0	BAG3	Control
AC016745.1	-3.98887	4.46109	17.0061	0.00018075	0.0080298	vFB1.0	BAG3	Control
AC016745.2	-3.85158	1.9615	13.1502	0.000798014	0.0191659	vFB1.0	BAG3	Control
DPP10	-2.39263	3.28649	9.57679	0.00357225	0.0455255	vFB1.0	BAG3	Control
BIN1	-2.0174	3.02176	10.4642	0.00243088	0.0358041	vFB1.0	BAG3	Control
AC010976.1	1.19479	5.39033	31.344	1.68654e-06	0.000579536	vFB1.0	BAG3	Control
LINC01856	-3.32261	3.38186	27.9178	4.66844e-06	0.00104112	vFB1.0	BAG3	Control
CCDC74B	-3.49421	1.68507	10.5352	0.00247383	0.0360995	vFB1.0	BAG3	Control
NCKAP5	1.48006	6.04938	10.5285	0.00236493	0.0354387	vFB1.0	BAG3	Control
AC010974.2	1.67747	2.95768	10.1841	0.00274231	0.0384776	vFB1.0	BAG3	Control
MCM6	1.00934	3.82833	9.82106	0.00321018	0.0425993	vFB1.0	BAG3	Control
THSD7B	2.47878	2.06033	10.9998	0.00193527	0.031625	vFB1.0	BAG3	Control
AC016910.1	1.8035	2.99397	18.1869	0.000117394	0.00618312	vFB1.0	BAG3	Control
GALNT13	1.66196	4.77364	12.587	0.00100201	0.0218324	vFB1.0	BAG3	Control
CCDC148	1.48525	3.3852	11.644	0.001477	0.0273686	vFB1.0	BAG3	Control
PKP4	1.08397	6.90568	35.8437	4.7771e-07	0.000301849	vFB1.0	BAG3	Control
PLA2R1	0.714853	6.43576	14.1559	0.000535293	0.0153072	vFB1.0	BAG3	Control
PSMD14	0.648902	5.53454	11.8456	0.00135843	0.0260105	vFB1.0	BAG3	Control
CSRNP3	0.953567	6.97217	13.498	0.000694371	0.0175734	vFB1.0	BAG3	Control
AC092162.2	2.21209	2.11563	11.4691	0.00158876	0.0284609	vFB1.0	BAG3	Control
PLEKHA3	-0.684235	5.06737	14.2768	0.00051051	0.0149802	vFB1.0	BAG3	Control
SESTD1	-0.781511	8.19949	10.889	0.00202822	0.0323628	vFB1.0	BAG3	Control
ZNF385B	-3.27965	3.26691	11.3995	0.00163572	0.0288704	vFB1.0	BAG3	Control
FSIP2	0.808894	5.19299	10.0215	0.00294217	0.0403266	vFB1.0	BAG3	Control
LINC01473	0.650235	7.93928	14.359	0.000494346	0.0147805	vFB1.0	BAG3	Control
ORMDL1	-0.716496	7.01418	16.6326	0.000207632	0.00872699	vFB1.0	BAG3	Control
NAB1	1.03537	5.86841	25.1653	1.1015e-05	0.00163125	vFB1.0	BAG3	Control
AC006460.1	1.2706	3.63734	13.957	0.000578878	0.0159111	vFB1.0	BAG3	Control
STAT1	0.987513	5.38075	17.2259	0.000166672	0.00768718	vFB1.0	BAG3	Control
AC013264.1	1.93571	1.47319	9.21418	0.00419193	0.0497572	vFB1.0	BAG3	Control
AOX1	-2.23184	6.26167	13.7761	0.000621769	0.0166297	vFB1.0	BAG3	Control
BMPR2	0.608034	8.05098	10.9432	0.00198219	0.0320055	vFB1.0	BAG3	Control
PARD3B	0.632507	8.70298	12.4093	0.00107733	0.0227884	vFB1.0	BAG3	Control
FASTKD2	-0.703044	6.06496	22.3339	2.77748e-05	0.0026598	vFB1.0	BAG3	Control
IDH1	-1.28651	4.3486	9.96335	0.00301741	0.0409746	vFB1.0	BAG3	Control
MAP2	2.60524	5.51165	47.8617	2.33052e-08	4.01612e-05	vFB1.0	BAG3	Control
LANCL1-AS1	1.07601	4.46022	15.7623	0.000288	0.0106006	vFB1.0	BAG3	Control
CTDSP1	-0.65332	5.72755	10.4279	0.0024691	0.036061	vFB1.0	BAG3	Control
ABCB6	-1.17211	3.98702	11.4853	0.00157803	0.0283805	vFB1.0	BAG3	Control
ANKZF1	-0.699034	4.648	9.59023	0.00355125	0.0453011	vFB1.0	BAG3	Control
DNPEP	-0.721873	4.97272	9.85802	0.00315889	0.0421392	vFB1.0	BAG3	Control
KCNE4	-2.27804	4.40799	16.4342	0.000223592	0.00910826	vFB1.0	BAG3	Control
DOCK10	1.48509	5.60961	20.2965	5.56199e-05	0.00410246	vFB1.0	BAG3	Control
AC097662.1	1.14061	7.87639	22.6586	2.49222e-05	0.00255085	vFB1.0	BAG3	Control
SP110	0.736217	5.8163	14.8591	0.000407005	0.0130324	vFB1.0	BAG3	Control
HTR2B	2.08962	3.52061	26.0694	8.27357e-06	0.0014003	vFB1.0	BAG3	Control
ARMC9	0.826644	5.89872	20.0136	6.13743e-05	0.00431526	vFB1.0	BAG3	Control
NPPC	-3.04392	4.86977	12.0839	0.00123112	0.0246087	vFB1.0	BAG3	Control
AC019130.1	0.709494	5.66231	9.28798	0.00405712	0.0486137	vFB1.0	BAG3	Control
ACKR3	-2.95621	5.8133	17.8196	0.000134116	0.00676674	vFB1.0	BAG3	Control
LRRFIP1	0.967235	7.33167	14.0049	0.000568039	0.0158117	vFB1.0	BAG3	Control
AC012076.1	1.9441	2.05529	10.6345	0.00226017	0.0346626	vFB1.0	BAG3	Control
TWIST2	-1.19032	5.95829	12.6407	0.000980384	0.0215903	vFB1.0	BAG3	Control
CAPN10-DT	-1.13696	3.8777	12.909	0.000879403	0.0202305	vFB1.0	BAG3	Control
FARP2	0.593874	6.39776	9.26335	0.0041016	0.0489377	vFB1.0	BAG3	Control
STK25	-0.80673	4.77868	13.5641	0.000676329	0.0173016	vFB1.0	BAG3	Control
CHL1	1.95358	3.35811	9.43067	0.00380937	0.047104	vFB1.0	BAG3	Control
CHL1-AS1	2.85416	1.40293	12.3311	0.0018435	0.0308178	vFB1.0	BAG3	Control
LMCD1-AS1	1.05736	6.6945	24.0432	1.58072e-05	0.00196236	vFB1.0	BAG3	Control
AC018832.1	1.49041	2.44559	10.2693	0.00264336	0.0376576	vFB1.0	BAG3	Control
GHRLOS	1.4384	2.42686	16.1718	0.000246726	0.00962333	vFB1.0	BAG3	Control
SLC6A1-AS1	2.7544	2.66686	19.9131	6.35676e-05	0.0043659	vFB1.0	BAG3	Control
FBLN2	-1.19816	6.86937	22.0512	3.05379e-05	0.00278306	vFB1.0	BAG3	Control
SLC6A6	-2.12607	4.03325	9.56657	0.00358831	0.0456254	vFB1.0	BAG3	Control
GALNT15	-4.38107	6.06	15.4229	0.000327714	0.0113971	vFB1.0	BAG3	Control
AC090644.1	1.00907	4.85121	16.3777	0.000228374	0.00921077	vFB1.0	BAG3	Control
SATB1-AS1	3.32082	1.99537	27.6141	5.12264e-06	0.00110057	vFB1.0	BAG3	Control
ZNF385D	1.25437	8.28602	13.227	0.000773787	0.0188534	vFB1.0	BAG3	Control
UBE2E2	0.659706	9.36833	25.499	9.90573e-06	0.00154969	vFB1.0	BAG3	Control
AC099535.2	1.56112	3.24745	16.9219	0.00018647	0.00814823	vFB1.0	BAG3	Control
SLC4A7	0.822768	7.55488	12.4622	0.00105428	0.0225056	vFB1.0	BAG3	Control
OSBPL10	1.3229	5.51081	14.1214	0.000542598	0.0154124	vFB1.0	BAG3	Control
VILL	-0.918646	4.47737	9.55385	0.00360842	0.0457165	vFB1.0	BAG3	Control
RPSA	-0.921483	5.83307	10.3352	0.00256944	0.0370391	vFB1.0	BAG3	Control
TRAK1	0.867487	6.53633	11.4618	0.00159361	0.0284986	vFB1.0	BAG3	Control
LIMD1-AS1	2.06438	3.43059	21.3588	3.86014e-05	0.00326729	vFB1.0	BAG3	Control
PTH1R	-1.48021	4.14363	9.86031	0.00315573	0.0421268	vFB1.0	BAG3	Control
SMARCC1	0.663985	7.01584	25.712	9.25983e-06	0.00147831	vFB1.0	BAG3	Control
LINC02585	1.72966	2.89407	13.1881	0.000785963	0.0190521	vFB1.0	BAG3	Control
NCKIPSD	1.34284	4.79055	11.8204	0.00137267	0.0261249	vFB1.0	BAG3	Control
ARIH2OS	-2.40355	3.01082	15.4819	0.000320419	0.0112271	vFB1.0	BAG3	Control
USP4	0.606859	6.05961	15.2399	0.000351492	0.0119332	vFB1.0	BAG3	Control
RASSF1	-0.802852	5.45008	13.2005	0.000782068	0.0189855	vFB1.0	BAG3	Control
CYB561D2	-1.04875	4.79253	18.8084	9.39102e-05	0.00539443	vFB1.0	BAG3	Control
DCAF1	0.658579	5.35511	10.3676	0.00253388	0.0367218	vFB1.0	BAG3	Control
TWF2	-2.91443	3.11552	14.5439	0.000459958	0.0140176	vFB1.0	BAG3	Control
PPM1M	1.31869	3.46874	11.7986	0.00138516	0.0262342	vFB1.0	BAG3	Control
PHF7	-0.74269	4.72826	12.0878	0.00122914	0.0246087	vFB1.0	BAG3	Control
SPCS1	-0.698426	5.00619	9.29952	0.00403647	0.0484957	vFB1.0	BAG3	Control
SFMBT1	0.845705	5.77201	20.694	4.84742e-05	0.00372667	vFB1.0	BAG3	Control
FLNB	1.74478	3.12914	10.0936	0.00285169	0.0394862	vFB1.0	BAG3	Control
FHIT	0.750465	7.80775	10.2009	0.00272251	0.0382847	vFB1.0	BAG3	Control
PRICKLE2-AS3	1.08481	3.99857	11.0599	0.00188671	0.0312899	vFB1.0	BAG3	Control
AC109587.1	0.753848	5.27344	10.008	0.00295953	0.040506	vFB1.0	BAG3	Control
FOXP1	0.968244	9.09107	29.4019	2.98393e-06	0.000831813	vFB1.0	BAG3	Control
RYBP	0.839547	5.42945	10.1724	0.00275622	0.0386049	vFB1.0	BAG3	Control
ROBO2	2.13969	4.91917	17.6108	0.000144728	0.00706759	vFB1.0	BAG3	Control
AC109129.1	2.01563	4.05534	27.1884	5.83931e-06	0.00117755	vFB1.0	BAG3	Control
PROS1	1.21337	6.213	17.3779	0.000157612	0.00737704	vFB1.0	BAG3	Control
STX19	2.07561	4.20113	40.6754	1.34136e-07	0.0001279	vFB1.0	BAG3	Control
MTRNR2L12	-4.36311	2.79298	16.4235	0.000224492	0.00910826	vFB1.0	BAG3	Control
AC110491.2	1.49185	3.96134	22.801	2.37705e-05	0.00255085	vFB1.0	BAG3	Control
DCBLD2	0.669033	7.29847	24.2978	1.45548e-05	0.0018707	vFB1.0	BAG3	Control
AC078828.1	2.36369	1.43617	14.9633	0.000390954	0.0127381	vFB1.0	BAG3	Control
TRMT10C	-0.984556	4.4868	10.9447	0.00198093	0.0320055	vFB1.0	BAG3	Control
AC084198.2	1.1883	4.61541	14.2509	0.000515722	0.0150071	vFB1.0	BAG3	Control
ALCAM	1.42627	3.83755	22.329	2.782e-05	0.0026598	vFB1.0	BAG3	Control
AC079382.2	1.58548	3.38603	11.4276	0.00161661	0.0287161	vFB1.0	BAG3	Control
LINC00882	1.17961	8.1776	18.1958	0.000117019	0.00618312	vFB1.0	BAG3	Control
SLC9C1	1.84146	2.97611	15.2744	0.00034687	0.011826	vFB1.0	BAG3	Control
AC078785.1	1.24129	4.09783	11.1328	0.00182962	0.0307098	vFB1.0	BAG3	Control
ZBTB20-AS1	0.763474	5.91619	14.0003	0.000569081	0.0158174	vFB1.0	BAG3	Control
ZBTB20-AS3	1.37231	3.49242	14.2556	0.000514771	0.0150071	vFB1.0	BAG3	Control
ARHGAP31	0.867133	5.75779	15.6641	0.00029894	0.0107528	vFB1.0	BAG3	Control
ARHGAP31-AS1	1.84396	2.65996	13.5565	0.000678387	0.0173076	vFB1.0	BAG3	Control
KALRN	1.98366	7.62593	21.8952	3.21855e-05	0.00282458	vFB1.0	BAG3	Control
TPRA1	-1.01387	4.52203	13.6689	0.000648753	0.0169391	vFB1.0	BAG3	Control
ABTB1	-1.18232	5.30643	19.2701	7.96993e-05	0.00493174	vFB1.0	BAG3	Control
H1FX	-1.84714	5.32744	26.4292	7.39156e-06	0.00130948	vFB1.0	BAG3	Control
NUDT16	-1.79353	3.71498	11.3623	0.00166142	0.029188	vFB1.0	BAG3	Control
ACKR4	1.04663	4.57958	13.2179	0.000776615	0.018898	vFB1.0	BAG3	Control
CLDN18	1.77607	3.0044	17.4489	0.000153563	0.00731393	vFB1.0	BAG3	Control
MRAS	1.95065	3.49555	10.9515	0.00197525	0.0320024	vFB1.0	BAG3	Control
RBP2	1.51859	2.85805	12.6768	0.000966107	0.0214193	vFB1.0	BAG3	Control
RBP1	-2.03056	3.45631	13.3948	0.00072356	0.0181186	vFB1.0	BAG3	Control
RASA2	0.697844	7.30545	22.4684	2.65532e-05	0.0026353	vFB1.0	BAG3	Control
PLSCR4	1.04529	8.1548	23.1828	2.09499e-05	0.00233603	vFB1.0	BAG3	Control
WWTR1	0.743101	8.24748	14.6682	0.00043825	0.0135743	vFB1.0	BAG3	Control
MED12L	1.59131	4.38947	21.9179	3.19402e-05	0.00281973	vFB1.0	BAG3	Control
P2RY14	1.65763	3.85292	15.44	0.000325579	0.011345	vFB1.0	BAG3	Control
ARHGEF26	1.40588	6.43988	20.0756	6.0061e-05	0.00426411	vFB1.0	BAG3	Control
SLC66A1L	-1.33214	6.70475	18.2578	0.00011443	0.00614484	vFB1.0	BAG3	Control
PPM1L	-2.99894	5.61952	21.7173	3.41791e-05	0.00297201	vFB1.0	BAG3	Control
PRKCI	0.60479	6.16219	9.53269	0.00364212	0.0458814	vFB1.0	BAG3	Control
NAALADL2	0.645261	9.91404	25.8019	9.00051e-06	0.00147081	vFB1.0	BAG3	Control
NAALADL2-AS2	1.17671	3.55527	16.4682	0.000220768	0.00907785	vFB1.0	BAG3	Control
AC117453.1	2.9614	2.64613	13.4379	0.00071121	0.017904	vFB1.0	BAG3	Control
KCNMB2	1.74175	8.50388	14.7625	0.000422509	0.0133555	vFB1.0	BAG3	Control
KCNMB2-AS1	2.29995	8.65706	29.6971	2.73308e-06	0.000777072	vFB1.0	BAG3	Control
PIK3CA	0.645715	7.603	11.4373	0.00161005	0.0286796	vFB1.0	BAG3	Control
DNAJC19	-0.829213	5.61687	12.0261	0.00126079	0.0250781	vFB1.0	BAG3	Control
SOX2-OT	1.20199	4.3651	14.0251	0.000563547	0.0158027	vFB1.0	BAG3	Control
CHRD	-0.798639	4.92259	10.2043	0.00271849	0.0382567	vFB1.0	BAG3	Control
ST6GAL1	1.23234	4.5971	11.2852	0.00171602	0.0297067	vFB1.0	BAG3	Control
LPP-AS2	-3.9483	1.79895	13.833	0.000653878	0.0170494	vFB1.0	BAG3	Control
CCDC50	0.613004	6.46224	10.593	0.00230052	0.0349708	vFB1.0	BAG3	Control
PPP1R2	-0.757502	6.19567	17.1396	0.000172054	0.0077839	vFB1.0	BAG3	Control
FBXO45	-1.529	2.66785	9.51235	0.00367483	0.0460852	vFB1.0	BAG3	Control
AC139887.2	0.620873	6.15876	9.46011	0.00376028	0.0467102	vFB1.0	BAG3	Control
NSD2	0.877722	5.37312	14.8952	0.000401373	0.0128957	vFB1.0	BAG3	Control
TMEM128	-0.730695	4.64624	12.9893	0.000851367	0.0198185	vFB1.0	BAG3	Control
STX18	0.59939	5.96361	12.7944	0.000921138	0.0208366	vFB1.0	BAG3	Control
CRMP1	0.722907	5.52537	11.1237	0.0018366	0.030755	vFB1.0	BAG3	Control
HTRA3	-1.28863	6.14804	10.2469	0.00266901	0.0379264	vFB1.0	BAG3	Control
AC105916.1	1.1625	4.7819	12.5498	0.00101732	0.0220392	vFB1.0	BAG3	Control
CLNK	-2.58941	2.14331	11.4354	0.0016113	0.0286796	vFB1.0	BAG3	Control
CPEB2-DT	1.37047	2.51821	10.421	0.00247639	0.0360995	vFB1.0	BAG3	Control
CC2D2A	0.633774	6.82288	10.2287	0.00268999	0.0380469	vFB1.0	BAG3	Control
ADGRA3	0.934227	5.93567	15.8627	0.000277243	0.010325	vFB1.0	BAG3	Control
AC092436.3	2.2239	1.44643	18.3449	0.000110891	0.00598875	vFB1.0	BAG3	Control
STIM2	0.76723	6.24594	19.264	7.98715e-05	0.00493174	vFB1.0	BAG3	Control
AC097716.1	-2.86918	1.77671	9.3502	0.00394705	0.0479767	vFB1.0	BAG3	Control
KLF3-AS1	0.787411	5.81073	13.38	0.000727854	0.0182021	vFB1.0	BAG3	Control
PDS5A	0.65073	8.23959	22.3986	2.71806e-05	0.0026598	vFB1.0	BAG3	Control
SHISA3	-2.85915	5.0079	19.768	6.688e-05	0.00452164	vFB1.0	BAG3	Control
ATP8A1	-1.3129	5.94006	11.5179	0.00155674	0.0281311	vFB1.0	BAG3	Control
AC107398.2	2.04214	2.24973	11.4514	0.00160053	0.0285954	vFB1.0	BAG3	Control
OCIAD2	3.10547	1.52519	18.636	9.98839e-05	0.00560177	vFB1.0	BAG3	Control
DANCR	-2.04879	5.82307	12.3496	0.00110392	0.0231737	vFB1.0	BAG3	Control
SCFD2	0.747401	7.56632	11.0898	0.00186308	0.0310612	vFB1.0	BAG3	Control
CHIC2	0.647206	7.17378	25.3511	1.03822e-05	0.00157444	vFB1.0	BAG3	Control
KIT	3.28	2.25599	20.1231	5.90753e-05	0.00421598	vFB1.0	BAG3	Control
KIAA1211	3.90345	5.04228	77.469	6.20622e-11	1.17645e-06	vFB1.0	BAG3	Control
UBA6-AS1	1.39516	6.91459	11.1314	0.00183066	0.0307098	vFB1.0	BAG3	Control
GNRHR	2.53785	2.8693	22.5439	2.58928e-05	0.00262472	vFB1.0	BAG3	Control
TMPRSS11D	2.70116	3.77889	26.1203	8.14245e-06	0.00139052	vFB1.0	BAG3	Control
TMPRSS11A	2.01231	2.97529	12.03	0.00125875	0.025064	vFB1.0	BAG3	Control
TMPRSS11F	2.67773	1.52607	10.5833	0.00231015	0.0350892	vFB1.0	BAG3	Control
SLC4A4	1.87965	4.54265	15.7806	0.000286	0.0105533	vFB1.0	BAG3	Control
AC095056.1	3.34479	1.52404	23.4371	1.92682e-05	0.00221362	vFB1.0	BAG3	Control
AC110795.1	0.858827	4.10792	9.29796	0.00403925	0.0484957	vFB1.0	BAG3	Control
SHROOM3	2.01365	6.96715	57.9538	2.52137e-09	2.38975e-05	vFB1.0	BAG3	Control
AC107072.2	1.80283	5.01505	49.0187	1.78279e-08	3.55053e-05	vFB1.0	BAG3	Control
SEPTIN11	1.04736	8.18844	16.5524	0.000213932	0.00889319	vFB1.0	BAG3	Control
BMP2K	1.00975	6.5144	39.3287	1.89567e-07	0.000158227	vFB1.0	BAG3	Control
PAQR3	0.813947	4.97746	15.8523	0.000278341	0.0103455	vFB1.0	BAG3	Control
RASGEF1B	1.92992	4.8658	32.3285	1.27085e-06	0.000472719	vFB1.0	BAG3	Control
AC124016.1	-1.13803	4.39766	14.0281	0.000562875	0.0158027	vFB1.0	BAG3	Control
TMEM150C	-1.03257	6.14497	17.5896	0.000145853	0.00706759	vFB1.0	BAG3	Control
SCD5	-1.04408	6.32731	11.6161	0.00149423	0.02758	vFB1.0	BAG3	Control
ABRAXAS1	-0.917434	4.9328	12.2677	0.00114159	0.0235473	vFB1.0	BAG3	Control
AC104827.1	1.1846	5.58453	15.5259	0.000315081	0.0111016	vFB1.0	BAG3	Control
PTPN13	1.13874	8.37792	10.9192	0.00200246	0.0321398	vFB1.0	BAG3	Control
AC112250.2	-2.42194	2.39153	13.6198	0.000661517	0.0171117	vFB1.0	BAG3	Control
AC093895.1	-1.9281	4.87419	11.061	0.00188589	0.0312899	vFB1.0	BAG3	Control
TSPAN5	2.01556	5.13	32.2954	1.28288e-06	0.000472719	vFB1.0	BAG3	Control
ADH5	-1.09778	6.61469	18.8294	9.32115e-05	0.00538694	vFB1.0	BAG3	Control
ADH1B	-2.75172	9.29662	23.3013	2.01476e-05	0.00227964	vFB1.0	BAG3	Control
H2AFZ	-1.6677	3.93712	11.8875	0.00133506	0.0259297	vFB1.0	BAG3	Control
BANK1	-1.95123	3.17848	9.70821	0.00337236	0.0438692	vFB1.0	BAG3	Control
NFKB1	0.609182	6.92185	13.0339	0.000836239	0.0197161	vFB1.0	BAG3	Control
AC018797.3	0.862846	4.91463	11.4054	0.0016317	0.0288262	vFB1.0	BAG3	Control
AC096564.1	1.1381	4.44146	11.4062	0.00163112	0.0288262	vFB1.0	BAG3	Control
ANK2	1.43432	7.32373	16.4133	0.000225352	0.00910826	vFB1.0	BAG3	Control
AC093879.1	2.32911	4.83647	24.0371	1.58388e-05	0.00196236	vFB1.0	BAG3	Control
CAMK2D	0.603226	8.65365	9.90994	0.00308829	0.0416074	vFB1.0	BAG3	Control
AC104779.1	2.19762	2.37689	15.4831	0.000320271	0.0112271	vFB1.0	BAG3	Control
SEC24D	0.646397	8.0077	9.20364	0.00421158	0.0498227	vFB1.0	BAG3	Control
PDE5A	1.00276	8.04685	25.8521	8.85932e-06	0.00146638	vFB1.0	BAG3	Control
AC121154.1	2.05318	4.49993	20.8752	4.55443e-05	0.00358446	vFB1.0	BAG3	Control
FAT4	0.975337	6.70055	17.256	0.000164836	0.00763969	vFB1.0	BAG3	Control
AC079380.1	1.16657	4.70867	11.5821	0.00151561	0.0277583	vFB1.0	BAG3	Control
MAML3	1.37103	8.10011	52.8569	7.51529e-09	3.36186e-05	vFB1.0	BAG3	Control
GAB1	0.714209	8.21008	12.8611	0.00089662	0.0204775	vFB1.0	BAG3	Control
AC097658.3	1.64259	3.53006	15.0585	0.000376876	0.0124461	vFB1.0	BAG3	Control
AC107223.1	0.836944	5.36747	11.5264	0.0015512	0.0280578	vFB1.0	BAG3	Control
SMAD1-AS2	1.85053	2.72835	13.8909	0.000594172	0.0162059	vFB1.0	BAG3	Control
DCLK2	1.12655	4.51136	10.6326	0.00226196	0.0346626	vFB1.0	BAG3	Control
AC023424.3	0.822497	6.72549	19.5257	7.2824e-05	0.00463032	vFB1.0	BAG3	Control
AC097467.3	1.47659	2.48554	9.4894	0.00371212	0.0464162	vFB1.0	BAG3	Control
AC022272.1	1.87514	2.4686	16.4188	0.000224884	0.00910826	vFB1.0	BAG3	Control
MSMO1	-1.21591	3.5354	10.4575	0.00243793	0.0358521	vFB1.0	BAG3	Control
AC074254.2	3.13989	1.36927	19.6014	7.09076e-05	0.00461898	vFB1.0	BAG3	Control
HAND2	-1.34336	4.00784	10.0343	0.00292588	0.0402197	vFB1.0	BAG3	Control
GLRA3	2.01136	2.16926	9.86801	0.00314518	0.0420748	vFB1.0	BAG3	Control
AC093801.1	2.31526	2.71118	14.3396	0.000498118	0.0148698	vFB1.0	BAG3	Control
AHRR	2.79476	2.63005	11.7933	0.00138821	0.0262342	vFB1.0	BAG3	Control
AC012640.1	-2.89006	1.7176	10.4883	0.00240593	0.0355763	vFB1.0	BAG3	Control
CMBL	-1.95693	3.323	10.845	0.00206648	0.0327382	vFB1.0	BAG3	Control
ANKH	1.5434	7.19583	19.6296	7.02094e-05	0.00460515	vFB1.0	BAG3	Control
AC024588.1	2.06754	2.58749	15.2141	0.000354994	0.0119951	vFB1.0	BAG3	Control
MYO10	1.54848	6.0278	14.53	0.000462445	0.0140708	vFB1.0	BAG3	Control
CDH18	-3.58716	3.535	13.0982	0.000814867	0.019381	vFB1.0	BAG3	Control
AC114930.1	2.57648	3.92833	13.1599	0.000794907	0.0191221	vFB1.0	BAG3	Control
CDH10	2.31255	1.88113	11.791	0.00138949	0.0262342	vFB1.0	BAG3	Control
AC025181.2	-1.76549	2.82838	9.68879	0.00340113	0.0439181	vFB1.0	BAG3	Control
GDNF-AS1	2.15747	3.90348	19.3133	7.84911e-05	0.00490872	vFB1.0	BAG3	Control
TTC33	0.707968	6.39612	13.9418	0.000582357	0.0159525	vFB1.0	BAG3	Control
PRKAA1	-0.628672	6.64497	9.46835	0.00374667	0.0465717	vFB1.0	BAG3	Control
AC025171.3	-2.65408	2.09616	11.49	0.00157494	0.0283788	vFB1.0	BAG3	Control
FGF10	-3.27514	4.0561	18.5364	0.000103515	0.00570414	vFB1.0	BAG3	Control
FGF10-AS1	-2.67324	3.10313	10.8137	0.00209406	0.0329692	vFB1.0	BAG3	Control
AC022126.1	1.33018	4.42194	13.2766	0.000758565	0.0187231	vFB1.0	BAG3	Control
ITGA1	0.846137	6.59787	10.3833	0.00251683	0.0365306	vFB1.0	BAG3	Control
AC008892.1	0.826218	5.67659	14.0277	0.000562955	0.0158027	vFB1.0	BAG3	Control
AC008937.3	3.09397	1.45619	20.3991	5.36748e-05	0.00400575	vFB1.0	BAG3	Control
ZSWIM6	1.17822	7.228	36.3835	4.12809e-07	0.000269835	vFB1.0	BAG3	Control
RNF180	0.615279	7.16944	11.0791	0.00187154	0.0311474	vFB1.0	BAG3	Control
AC063979.2	2.26638	1.70504	10.6466	0.00224851	0.0345683	vFB1.0	BAG3	Control
AC010245.1	1.64333	1.72419	9.60731	0.00352473	0.0449931	vFB1.0	BAG3	Control
IQGAP2	1.62472	6.33834	23.052	2.18739e-05	0.00241917	vFB1.0	BAG3	Control
AC025188.1	1.56252	4.07943	13.0056	0.000845805	0.0198185	vFB1.0	BAG3	Control
LHFPL2	0.760598	7.34556	12.8501	0.000900586	0.0205186	vFB1.0	BAG3	Control
VCAN-AS1	1.29404	5.03756	10.7903	0.00211505	0.0331072	vFB1.0	BAG3	Control
HAPLN1	1.77113	4.51	10.0744	0.00287547	0.0396715	vFB1.0	BAG3	Control
EDIL3	1.26998	6.77265	18.6232	0.000100343	0.00561094	vFB1.0	BAG3	Control
COX7C	-3.75935	3.17637	10.3786	0.00252193	0.0365766	vFB1.0	BAG3	Control
MEF2C-AS1	1.23598	5.06601	11.1147	0.0018436	0.0308178	vFB1.0	BAG3	Control
LYSMD3	-1.01153	5.09181	23.3455	1.98568e-05	0.0022675	vFB1.0	BAG3	Control
ADGRV1	-2.16242	2.34045	9.69559	0.00339103	0.0439181	vFB1.0	BAG3	Control
NR2F1-AS1	1.39409	5.24745	14.1304	0.000540686	0.0153958	vFB1.0	BAG3	Control
AC106818.2	0.71092	5.30615	10.0236	0.00293953	0.0403196	vFB1.0	BAG3	Control
ARSK	-1.3422	3.94929	13.5466	0.000681056	0.0173523	vFB1.0	BAG3	Control
AC008592.2	2.08274	2.32881	14.6921	0.000434201	0.0135374	vFB1.0	BAG3	Control
AC008883.1	1.58239	3.2424	19.0435	8.63673e-05	0.00516532	vFB1.0	BAG3	Control
AC122697.1	2.63447	3.20312	24.3011	1.45394e-05	0.0018707	vFB1.0	BAG3	Control
LINC02234	1.64186	3.59036	11.2431	0.00174664	0.0299361	vFB1.0	BAG3	Control
AC008522.1	1.67574	2.46379	16.7369	0.000199723	0.00852693	vFB1.0	BAG3	Control
SLCO4C1	3.12521	2.30679	24.2455	1.4803e-05	0.0018707	vFB1.0	BAG3	Control
PAM	0.805591	8.40354	26.8467	6.49068e-06	0.00121819	vFB1.0	BAG3	Control
NUDT12	-1.05424	4.83353	15.2554	0.00034941	0.0118912	vFB1.0	BAG3	Control
STARD4-AS1	2.02019	5.30503	13.7614	0.000625386	0.0166734	vFB1.0	BAG3	Control
NREP	1.8474	5.19067	12.2482	0.00115074	0.0236332	vFB1.0	BAG3	Control
NREP-AS1	2.05117	2.79653	15.366	0.000334917	0.0115516	vFB1.0	BAG3	Control
CDO1	-1.2084	4.75241	13.3008	0.000751273	0.0185916	vFB1.0	BAG3	Control
SNCAIP	1.89775	5.30656	32.2578	1.29676e-06	0.000472719	vFB1.0	BAG3	Control
AC119150.1	1.79286	2.647	13.7048	0.000639581	0.0168154	vFB1.0	BAG3	Control
AC022101.1	1.63399	3.44149	11.8616	0.00134945	0.0260105	vFB1.0	BAG3	Control
AC008591.1	1.24026	5.41329	9.36628	0.00391912	0.0477811	vFB1.0	BAG3	Control
CHSY3	1.09134	7.08318	12.9052	0.000880765	0.0202373	vFB1.0	BAG3	Control
P4HA2	-1.27005	5.02834	10.5058	0.00238795	0.0354981	vFB1.0	BAG3	Control
AC004039.1	1.31353	4.3457	20.2699	5.61352e-05	0.00410849	vFB1.0	BAG3	Control
JADE2	-0.911591	4.97471	15.236	0.000352017	0.0119332	vFB1.0	BAG3	Control
C5orf24	-0.758075	4.95989	9.97079	0.00300768	0.0409713	vFB1.0	BAG3	Control
SPOCK1	-1.31552	8.81013	14.01	0.000566913	0.0158117	vFB1.0	BAG3	Control
AC244517.11	0.932711	4.81035	11.3757	0.00165208	0.0290778	vFB1.0	BAG3	Control
SPRY4-AS1	1.43842	6.63615	27.8333	4.79044e-06	0.00104489	vFB1.0	BAG3	Control
FGF1	1.80886	5.18922	20.9405	4.45342e-05	0.00355185	vFB1.0	BAG3	Control
LINC01844	2.6548	2.24257	15.6832	0.000296771	0.0107528	vFB1.0	BAG3	Control
PRELID2	0.950245	6.59267	13.9721	0.000575426	0.0159071	vFB1.0	BAG3	Control
DPYSL3	0.977299	6.773	10.3152	0.0025916	0.0371887	vFB1.0	BAG3	Control
AC012613.1	1.98435	4.31958	22.2841	2.82422e-05	0.00266347	vFB1.0	BAG3	Control
GPX3	-2.5624	5.92233	14.7372	0.000426674	0.013413	vFB1.0	BAG3	Control
CCDC69	-2.86177	2.95493	13.6192	0.000661685	0.0171117	vFB1.0	BAG3	Control
FAT2	1.62507	2.70216	14.7618	0.00042263	0.0133555	vFB1.0	BAG3	Control
SAP30L-AS1	0.777127	5.6463	14.0682	0.000554054	0.0156756	vFB1.0	BAG3	Control
AC025434.1	2.08321	3.03306	13.488	0.000697142	0.0176168	vFB1.0	BAG3	Control
MED7	-0.989881	3.73139	9.67083	0.00342797	0.0441745	vFB1.0	BAG3	Control
AC136424.2	1.11644	5.21448	14.7612	0.000422731	0.0133555	vFB1.0	BAG3	Control
LINC01847	1.05736	4.14377	17.3886	0.000156997	0.00737704	vFB1.0	BAG3	Control
ZBED8	-1.26116	3.58256	10.46	0.00243527	0.0358409	vFB1.0	BAG3	Control
CCNG1	-1.01104	4.31781	11.0117	0.00192552	0.0315745	vFB1.0	BAG3	Control
AC011389.1	1.61139	2.92113	9.69748	0.00338822	0.0439181	vFB1.0	BAG3	Control
LINC01411	-3.38159	1.33484	9.88338	0.00326266	0.0430381	vFB1.0	BAG3	Control
THOC3	-1.84734	2.72995	10.5767	0.00231668	0.0350953	vFB1.0	BAG3	Control
FGFR4	-2.23689	2.34808	11.2761	0.00172253	0.029738	vFB1.0	BAG3	Control
AC008610.1	-2.8265	1.74193	9.97146	0.00300681	0.0409713	vFB1.0	BAG3	Control
CNOT6	0.668142	5.31962	11.853	0.00135429	0.0260105	vFB1.0	BAG3	Control
RACK1	-0.971384	5.76995	22.0921	3.01207e-05	0.00276675	vFB1.0	BAG3	Control
NQO2	-0.655435	5.60317	14.4239	0.000481978	0.0145484	vFB1.0	BAG3	Control
AL031963.3	-2.22119	3.00035	17.1172	0.000173482	0.00781121	vFB1.0	BAG3	Control
FAM217A	1.30321	4.00566	17.7702	0.000136553	0.00679397	vFB1.0	BAG3	Control
AL022097.1	0.818755	4.42824	9.20502	0.004209	0.0498227	vFB1.0	BAG3	Control
ATXN1	0.609402	7.89309	13.7082	0.000638705	0.0168154	vFB1.0	BAG3	Control
E2F3	1.22797	4.81867	19.6541	6.96062e-05	0.00458144	vFB1.0	BAG3	Control
GPLD1	1.06192	3.9749	9.74804	0.00331415	0.0434161	vFB1.0	BAG3	Control
ALDH5A1	1.03911	3.84417	12.4959	0.00103989	0.0222674	vFB1.0	BAG3	Control
HIST1H1C	-5.48735	2.24462	17.6693	0.000157378	0.00737704	vFB1.0	BAG3	Control
HIST1H4C	-3.6545	2.86086	17.4355	0.00015432	0.00731456	vFB1.0	BAG3	Control
HIST1H1E	-2.7611	2.35521	10.9665	0.00196274	0.0319088	vFB1.0	BAG3	Control
HCG11	-1.02732	4.1672	11.486	0.00157759	0.0283805	vFB1.0	BAG3	Control
ABT1	-1.34526	3.24919	10.8059	0.00210107	0.0329974	vFB1.0	BAG3	Control
VARS2	1.97741	2.81262	21.126	4.17928e-05	0.00344445	vFB1.0	BAG3	Control
DDAH2	-0.997781	4.89659	11.1484	0.00181757	0.0306257	vFB1.0	BAG3	Control
HSPA1A	-4.8781	2.99917	10.32	0.00258627	0.037143	vFB1.0	BAG3	Control
ATF6B	-0.760981	5.71839	12.1581	0.00119411	0.0241316	vFB1.0	BAG3	Control
SMIM29	-3.1552	1.97172	14.7485	0.000424813	0.0133767	vFB1.0	BAG3	Control
AL451165.2	-3.15441	1.96253	12.5111	0.00103348	0.0222369	vFB1.0	BAG3	Control
UHRF1BP1	0.67672	5.52407	13.6021	0.000666185	0.0172046	vFB1.0	BAG3	Control
SRSF3	-0.667241	6.55052	9.30579	0.00402528	0.0484957	vFB1.0	BAG3	Control
AL096712.2	1.89223	1.68268	9.32227	0.00399607	0.0483713	vFB1.0	BAG3	Control
BTBD9	0.601794	7.77386	25.839	8.89605e-06	0.00146638	vFB1.0	BAG3	Control
DNAH8	2.14094	1.76075	13.7062	0.000639218	0.0168154	vFB1.0	BAG3	Control
KCNK17	2.84442	1.48802	11.8527	0.00135443	0.0260105	vFB1.0	BAG3	Control
KIF6	1.55286	2.60574	9.53063	0.00364541	0.0458814	vFB1.0	BAG3	Control
MRPS10	-0.822213	4.41105	11.7568	0.00140935	0.0265036	vFB1.0	BAG3	Control
AL359813.1	-3.39119	1.62554	13.8824	0.000641498	0.0168424	vFB1.0	BAG3	Control
RUNX2	0.913806	6.23642	13.0722	0.000823422	0.0195354	vFB1.0	BAG3	Control
MMUT	-0.729744	5.15252	9.91595	0.00308023	0.0415304	vFB1.0	BAG3	Control
TMEM14A	-0.930621	4.09883	10.2862	0.00262421	0.0375464	vFB1.0	BAG3	Control
ELOVL5	0.844921	5.22954	11.7915	0.00138921	0.0262342	vFB1.0	BAG3	Control
COL21A1	1.85066	5.31508	17.6965	0.000140267	0.00690622	vFB1.0	BAG3	Control
AL445250.1	1.53012	8.31216	20.2717	5.6101e-05	0.00410849	vFB1.0	BAG3	Control
AL512427.2	1.91276	2.36908	13.1448	0.000799757	0.0191659	vFB1.0	BAG3	Control
KHDRBS2	2.67927	2.62124	10.4395	0.00245686	0.0360187	vFB1.0	BAG3	Control
AL391807.1	-0.872974	6.88284	10.4181	0.00247951	0.0360995	vFB1.0	BAG3	Control
LINC00472	0.789496	6.14768	9.42287	0.0038225	0.047174	vFB1.0	BAG3	Control
RIMS1	2.41534	3.65765	14.9199	0.000397551	0.0128381	vFB1.0	BAG3	Control
AL445465.1	1.44277	4.02246	21.3305	3.89753e-05	0.00328237	vFB1.0	BAG3	Control
TPBG	-0.89285	5.3923	13.8704	0.000599	0.0162907	vFB1.0	BAG3	Control
DOP1A	0.668482	6.87618	16.3166	0.000233662	0.0093373	vFB1.0	BAG3	Control
PNRC1	-0.942809	6.26512	10.9727	0.00195755	0.0319065	vFB1.0	BAG3	Control
ANKRD6	1.06241	6.66394	20.119	5.91608e-05	0.00421598	vFB1.0	BAG3	Control
BACH2	1.08504	8.01658	21.9141	3.19816e-05	0.00281973	vFB1.0	BAG3	Control
AL158136.1	2.17751	1.66325	10.5785	0.00231486	0.0350953	vFB1.0	BAG3	Control
EPHA7	2.82288	2.21195	13.8261	0.000609592	0.0164783	vFB1.0	BAG3	Control
AL024507.2	2.22127	1.317	9.45759	0.00376446	0.0467237	vFB1.0	BAG3	Control
AL050350.1	2.45274	2.10191	17.6011	0.000145241	0.00706759	vFB1.0	BAG3	Control
FAM229B	-1.01255	4.43719	12.4069	0.00107835	0.0227884	vFB1.0	BAG3	Control
RNF217	0.605915	6.6076	9.33261	0.00397784	0.0482217	vFB1.0	BAG3	Control
AL590006.1	1.20589	4.1108	15.2749	0.000346813	0.011826	vFB1.0	BAG3	Control
SMLR1	2.76553	1.64384	24.1468	1.52846e-05	0.00191877	vFB1.0	BAG3	Control
AL133346.1	1.01786	5.86136	11.0136	0.00192398	0.0315745	vFB1.0	BAG3	Control
TARID	1.01428	6.77182	13.414	0.000718018	0.0180275	vFB1.0	BAG3	Control
AL138828.1	1.13158	7.45335	10.9261	0.00199662	0.0321289	vFB1.0	BAG3	Control
HIVEP2	0.98177	7.3708	19.9526	6.26951e-05	0.00433718	vFB1.0	BAG3	Control
AL023584.2	1.95902	2.71348	23.0414	2.19507e-05	0.00241917	vFB1.0	BAG3	Control
PEX3	0.629772	5.59233	9.55082	0.00361322	0.0457165	vFB1.0	BAG3	Control
PLAGL1	0.707342	8.51986	10.9396	0.00198522	0.032027	vFB1.0	BAG3	Control
SF3B5	-2.85187	3.14007	18.7908	9.45028e-05	0.00539577	vFB1.0	BAG3	Control
AL356599.1	0.758677	6.31667	16.9175	0.000186777	0.00814823	vFB1.0	BAG3	Control
RAB32	-0.995487	4.59872	10.5336	0.0023597	0.0354387	vFB1.0	BAG3	Control
LRP11	-0.864972	5.84173	16.0623	0.00025711	0.00986168	vFB1.0	BAG3	Control
PLEKHG1	1.7059	5.78916	24.4076	1.40471e-05	0.0018707	vFB1.0	BAG3	Control
ESR1	1.06083	7.66538	13.903	0.000591333	0.0161517	vFB1.0	BAG3	Control
CNKSR3	1.92402	4.34787	12.6145	0.000990893	0.02174	vFB1.0	BAG3	Control
AL049820.1	1.2532	3.05714	11.2791	0.00172038	0.029738	vFB1.0	BAG3	Control
SYNJ2	1.38628	5.6484	15.6111	0.000305029	0.0108705	vFB1.0	BAG3	Control
MRPL18	-1.13747	4.49793	16.1441	0.000249305	0.00967016	vFB1.0	BAG3	Control
SMOC2	1.98582	8.80564	20.9366	4.45949e-05	0.00355185	vFB1.0	BAG3	Control
AL135910.1	-1.02084	5.17259	11.2932	0.0017102	0.0296331	vFB1.0	BAG3	Control
ERMARD	0.709461	5.27602	9.86385	0.00315087	0.0420916	vFB1.0	BAG3	Control
AC147651.1	3.45938	1.42473	13.754	0.00093725	0.0210255	vFB1.0	BAG3	Control
INTS1	0.817642	4.63914	9.48495	0.00371939	0.0464304	vFB1.0	BAG3	Control
TMEM184A	1.77791	2.30206	9.45648	0.00376629	0.0467237	vFB1.0	BAG3	Control
CHST12	-0.816654	5.16091	15.5426	0.000313082	0.0110724	vFB1.0	BAG3	Control
LFNG	3.42412	3.23012	29.7913	2.65784e-06	0.000777072	vFB1.0	BAG3	Control
AMZ1	0.915754	5.97846	17.1884	0.000168986	0.00775616	vFB1.0	BAG3	Control
AC092171.4	-2.04143	3.81004	11.384	0.00164633	0.0290231	vFB1.0	BAG3	Control
CYTH3	0.798775	8.09812	17.5406	0.000148492	0.00711386	vFB1.0	BAG3	Control
ZNF316	1.02348	4.05934	12.4097	0.00107714	0.0227884	vFB1.0	BAG3	Control
RPA3	0.946422	5.53105	10.6515	0.00224383	0.0345524	vFB1.0	BAG3	Control
AGMO	1.45422	6.73266	19.7602	6.70616e-05	0.00452164	vFB1.0	BAG3	Control
MEOX2	1.39877	6.6688	14.6047	0.0004492	0.0138117	vFB1.0	BAG3	Control
AC005550.2	1.90191	5.03023	18.93	8.99262e-05	0.00529392	vFB1.0	BAG3	Control
CRPPA	1.50695	6.82561	42.6822	8.09941e-08	0.000117554	vFB1.0	BAG3	Control
CRPPA-AS1	2.07744	3.6459	28.2949	4.1625e-06	0.00102473	vFB1.0	BAG3	Control
TWIST1	-1.20656	4.76949	14.2886	0.000508147	0.0149802	vFB1.0	BAG3	Control
ITGB8	1.43713	6.57093	20.686	4.86074e-05	0.00372667	vFB1.0	BAG3	Control
SP4	0.655053	5.05422	9.94417	0.00304267	0.0412567	vFB1.0	BAG3	Control
GSDME	0.942038	4.456	10.2866	0.00262367	0.0375464	vFB1.0	BAG3	Control
BMPER	-1.98862	6.97187	12.9508	0.000864696	0.0200381	vFB1.0	BAG3	Control
SFRP4	1.49148	4.24331	20.0357	6.09021e-05	0.00430769	vFB1.0	BAG3	Control
YAE1	-0.748396	5.26031	10.2066	0.00271573	0.0382462	vFB1.0	BAG3	Control
AC004837.4	-1.71914	3.21708	13.7449	0.000629496	0.0167074	vFB1.0	BAG3	Control
C7orf25	-1.99592	2.1826	10.124	0.00281446	0.0391997	vFB1.0	BAG3	Control
MRPL32	-0.900467	4.48043	12.5567	0.00101447	0.0220278	vFB1.0	BAG3	Control
MRPS24	-2.35268	3.14597	9.479	0.00372915	0.0464304	vFB1.0	BAG3	Control
AEBP1	1.57573	4.88127	21.3186	3.91335e-05	0.00328237	vFB1.0	BAG3	Control
CCM2	0.694742	6.7308	12.5296	0.00102573	0.0221202	vFB1.0	BAG3	Control
EGFR-AS1	2.02716	3.43645	19.7391	6.75606e-05	0.00452164	vFB1.0	BAG3	Control
ZNF713	0.981413	4.14967	9.70895	0.00337127	0.0438692	vFB1.0	BAG3	Control
SUMF2	-0.830508	6.24159	17.0641	0.000176915	0.00792814	vFB1.0	BAG3	Control
ZNF680	-0.62229	7.00479	9.78097	0.00326682	0.0430381	vFB1.0	BAG3	Control
VKORC1L1	0.663985	6.32888	12.7843	0.000924899	0.0208968	vFB1.0	BAG3	Control
ASL	-0.965897	4.83358	10.2792	0.00263204	0.0375983	vFB1.0	BAG3	Control
AC068533.3	0.65203	5.1967	9.74995	0.00331138	0.0434159	vFB1.0	BAG3	Control
RABGEF1	0.601978	7.56255	17.8999	0.000130256	0.00661968	vFB1.0	BAG3	Control
POM121	0.667058	6.34188	15.9934	0.000263875	0.00998405	vFB1.0	BAG3	Control
NSUN5	-1.06433	4.7278	11.4764	0.00158393	0.0284496	vFB1.0	BAG3	Control
CLIP2	0.839651	5.13813	11.2313	0.00175529	0.0300369	vFB1.0	BAG3	Control
AC211433.1	0.693699	5.80792	11.9033	0.00132637	0.0258404	vFB1.0	BAG3	Control
CCL26	-4.73608	1.76696	21.1058	4.82198e-05	0.00372667	vFB1.0	BAG3	Control
TMEM120A	-1.0285	4.7688	10.8902	0.0020272	0.0323628	vFB1.0	BAG3	Control
ZP3	1.42547	3.69159	10.1153	0.00282508	0.0393188	vFB1.0	BAG3	Control
CCDC146	0.675017	6.75483	9.73784	0.00332896	0.0435233	vFB1.0	BAG3	Control
AC006145.1	1.24682	3.42292	12.857	0.000898075	0.0204861	vFB1.0	BAG3	Control
CDK6	1.10002	5.36557	10.8072	0.00209991	0.0329974	vFB1.0	BAG3	Control
AC000065.1	2.82682	2.31797	25.1902	1.09279e-05	0.0016311	vFB1.0	BAG3	Control
PPP1R9A	2.92037	2.47769	15.6902	0.00029599	0.0107528	vFB1.0	BAG3	Control
BRI3	-0.590375	5.75071	10.079	0.00286985	0.0396507	vFB1.0	BAG3	Control
KPNA7	1.72643	2.58319	13.7447	0.000629541	0.0167074	vFB1.0	BAG3	Control
FAM200A	-0.775888	5.04163	10.5106	0.00238307	0.0354981	vFB1.0	BAG3	Control
AC073842.2	-1.31815	3.20965	9.5508	0.00361325	0.0457165	vFB1.0	BAG3	Control
PPP1R35	-1.14747	5.20887	16.8567	0.000191035	0.00822582	vFB1.0	BAG3	Control
UPK3BL1	-1.55838	4.31709	17.8015	0.000135002	0.00678804	vFB1.0	BAG3	Control
FBXL13	0.801825	6.17952	11.0342	0.00190733	0.0315298	vFB1.0	BAG3	Control
DNAJC2	0.646694	5.82401	15.001	0.000385314	0.0126367	vFB1.0	BAG3	Control
AC004884.2	1.76024	1.91896	10.4829	0.00241152	0.0356296	vFB1.0	BAG3	Control
GPR22	3.09808	1.32717	11.6554	0.00147	0.0273119	vFB1.0	BAG3	Control
NRCAM	2.32464	3.14705	13.1259	0.000805845	0.019263	vFB1.0	BAG3	Control
AC002463.1	0.723348	7.22533	10.1111	0.00283017	0.0393319	vFB1.0	BAG3	Control
ST7-AS2	1.00182	5.10387	14.6359	0.000443786	0.013701	vFB1.0	BAG3	Control
AC015983.2	-3.06587	3.61792	10.5109	0.00238275	0.0354981	vFB1.0	BAG3	Control
AUXG01000058.1	1.8742	2.76386	15.7361	0.000290873	0.0106379	vFB1.0	BAG3	Control
AKR1B1	-1.12222	4.46387	11.4727	0.00158637	0.0284496	vFB1.0	BAG3	Control
AC083870.1	1.07255	8.03243	29.133	3.23353e-06	0.000869909	vFB1.0	BAG3	Control
AC004889.1	1.3075	5.44561	38.4871	2.36046e-07	0.000178979	vFB1.0	BAG3	Control
ZNF862	-0.86932	6.78948	22.5264	2.60445e-05	0.00262606	vFB1.0	BAG3	Control
GBX1	2.99682	1.38817	13.3045	0.000750149	0.018588	vFB1.0	BAG3	Control
LINC01003	-1.38705	3.61878	13.5038	0.000692763	0.0175562	vFB1.0	BAG3	Control
PAXIP1-AS1	-0.754929	4.89685	10.5316	0.00236178	0.0354387	vFB1.0	BAG3	Control
GATA4	-0.725511	7.27149	21.9278	3.1834e-05	0.00281973	vFB1.0	BAG3	Control
AC100800.1	1.40652	4.66046	17.596	0.000145511	0.00706759	vFB1.0	BAG3	Control
AC009884.1	2.10914	2.39413	19.0254	8.69243e-05	0.00516532	vFB1.0	BAG3	Control
AC090541.1	1.78271	2.32971	11.4672	0.00159001	0.0284609	vFB1.0	BAG3	Control
AC087854.1	1.15488	6.05873	26.301	7.69401e-06	0.00132589	vFB1.0	BAG3	Control
AC037459.2	1.75184	2.59845	14.8306	0.000411526	0.0131549	vFB1.0	BAG3	Control
AC105046.1	2.90961	1.2892	13.3661	0.00129211	0.0254343	vFB1.0	BAG3	Control
AC013643.2	1.50045	2.91873	16.6152	0.000208985	0.00874506	vFB1.0	BAG3	Control
SCARA5	-1.93478	6.36218	25.0294	1.15033e-05	0.00169035	vFB1.0	BAG3	Control
KIF13B	1.30228	7.7018	34.5754	6.7616e-07	0.000388402	vFB1.0	BAG3	Control
AC108449.1	1.54516	5.05376	32.9023	1.07962e-06	0.000437162	vFB1.0	BAG3	Control
DUSP4	-2.3814	2.28465	13.0028	0.000846769	0.0198185	vFB1.0	BAG3	Control
GSR	-1.3497	4.81559	14.6119	0.000447943	0.0138068	vFB1.0	BAG3	Control
WRN	0.608929	7.47455	20.8227	4.63743e-05	0.00361758	vFB1.0	BAG3	Control
AC009563.1	2.19089	2.12786	17.8175	0.000134221	0.00676674	vFB1.0	BAG3	Control
AC108863.2	1.45649	3.32265	11.2467	0.00174394	0.0299169	vFB1.0	BAG3	Control
KAT6A	0.690067	7.43002	23.2929	2.02036e-05	0.00227964	vFB1.0	BAG3	Control
SLC20A2	0.632899	7.32841	15.3641	0.000335163	0.0115516	vFB1.0	BAG3	Control
CEBPD	-1.40488	8.106	16.3428	0.000231377	0.00931205	vFB1.0	BAG3	Control
AC104350.1	2.62606	1.81062	24.4419	1.38922e-05	0.0018707	vFB1.0	BAG3	Control
AC027698.1	1.02003	6.67607	14.1699	0.000532351	0.0152881	vFB1.0	BAG3	Control
NKAIN3	2.56498	3.3304	17.0042	0.000180878	0.0080298	vFB1.0	BAG3	Control
ADHFE1	-1.76462	6.32048	11.4142	0.00162564	0.0287996	vFB1.0	BAG3	Control
SNHG6	-1.00967	5.31226	9.87095	0.00314115	0.0420507	vFB1.0	BAG3	Control
AC011853.2	1.88601	2.9436	12.2436	0.00115292	0.0236523	vFB1.0	BAG3	Control
SULF1	1.22684	7.76978	20.1727	5.80637e-05	0.00420098	vFB1.0	BAG3	Control
TRPA1	1.58603	5.20599	22.7928	2.38349e-05	0.00255085	vFB1.0	BAG3	Control
AC036214.1	1.28355	5.1806	10.9466	0.00197933	0.0320055	vFB1.0	BAG3	Control
AC009686.1	2.86881	1.22351	24.7854	3.63601e-05	0.00313292	vFB1.0	BAG3	Control
ZNF704	0.919652	8.15329	24.3622	1.42545e-05	0.0018707	vFB1.0	BAG3	Control
AC079209.2	0.913737	4.14376	9.83479	0.00319103	0.042389	vFB1.0	BAG3	Control
IMPA1	0.925574	5.39164	13.9845	0.000572634	0.0158929	vFB1.0	BAG3	Control
CNGB3	1.6506	3.49023	12.0881	0.00122902	0.0246087	vFB1.0	BAG3	Control
AC090572.3	2.50844	1.73705	10.5974	0.0022962	0.0349332	vFB1.0	BAG3	Control
CNBD1	1.76819	5.36844	20.4599	5.25569e-05	0.00393782	vFB1.0	BAG3	Control
AF121898.1	1.79285	4.53183	15.6276	0.000303112	0.0108411	vFB1.0	BAG3	Control
MMP16	1.1826	6.80471	10.5605	0.00233278	0.0352352	vFB1.0	BAG3	Control
AC090578.1	0.876075	5.98467	12.5454	0.00101912	0.022053	vFB1.0	BAG3	Control
LINC00535	-1.1796	6.38268	16.9527	0.000184358	0.00810832	vFB1.0	BAG3	Control
CPQ	0.700203	8.66456	19.6155	7.05567e-05	0.00461197	vFB1.0	BAG3	Control
OSR2	-1.34404	3.67973	9.3145	0.00400982	0.0484766	vFB1.0	BAG3	Control
SNX31	2.2265	1.51513	10.6373	0.00225743	0.0346492	vFB1.0	BAG3	Control
LRP12	0.749806	5.15089	9.38031	0.00389492	0.0476953	vFB1.0	BAG3	Control
ZFPM2-AS1	0.679418	8.85147	9.81392	0.00322019	0.0426144	vFB1.0	BAG3	Control
CSMD3	2.24533	3.06502	13.0166	0.000842075	0.0198185	vFB1.0	BAG3	Control
MED30	-0.61849	4.75011	9.77317	0.00327797	0.0431509	vFB1.0	BAG3	Control
EXT1	1.07763	9.69795	28.6521	3.73624e-06	0.000946787	vFB1.0	BAG3	Control
MTBP	0.985945	5.0242	14.516	0.000464985	0.0141028	vFB1.0	BAG3	Control
AC104958.1	1.34738	3.67192	13.2723	0.000759898	0.0187316	vFB1.0	BAG3	Control
WASHC5-AS1	2.12939	1.97018	13.921	0.000587148	0.0160606	vFB1.0	BAG3	Control
LINC00861	2.27718	1.85691	12.2519	0.001149	0.023623	vFB1.0	BAG3	Control
ASAP1	1.13385	8.80529	23.8378	1.69001e-05	0.00200416	vFB1.0	BAG3	Control
EFR3A	0.645461	6.69975	16.2511	0.000239474	0.00947699	vFB1.0	BAG3	Control
AC103706.1	-1.4398	3.24547	10.1713	0.00275755	0.0386049	vFB1.0	BAG3	Control
KHDRBS3	0.982873	6.17883	10.5732	0.00232007	0.0350992	vFB1.0	BAG3	Control
MINCR	-2.38692	2.86708	19.5707	7.16786e-05	0.00462156	vFB1.0	BAG3	Control
GRINA	-1.54365	4.41488	28.0991	4.41755e-06	0.00102767	vFB1.0	BAG3	Control
CYHR1	-0.783844	5.66528	12.6496	0.000976845	0.0215817	vFB1.0	BAG3	Control
ARHGAP39	1.71374	2.69682	11.4119	0.00162722	0.0288007	vFB1.0	BAG3	Control
RFX3	0.618337	7.40441	18.5715	0.000102218	0.0056491	vFB1.0	BAG3	Control
AK3	0.585759	5.6447	10.808	0.00209913	0.0329974	vFB1.0	BAG3	Control
AL136980.1	2.43588	1.2678	13.9614	0.000577857	0.0159111	vFB1.0	BAG3	Control
MPDZ	0.697498	7.36944	12.0834	0.00123139	0.0246087	vFB1.0	BAG3	Control
AL137017.1	-3.58494	1.44914	12.3254	0.00118518	0.0240025	vFB1.0	BAG3	Control
ZDHHC21	0.960619	6.84507	22.083	3.0213e-05	0.00276675	vFB1.0	BAG3	Control
FREM1	1.1876	8.18738	11.0289	0.00191159	0.0315646	vFB1.0	BAG3	Control
AL449983.1	1.93622	3.05768	22.4028	2.71416e-05	0.0026598	vFB1.0	BAG3	Control
BNC2-AS1	-1.93148	4.30699	17.0915	0.000175134	0.00786692	vFB1.0	BAG3	Control
ADAMTSL1	1.68392	4.23553	12.4491	0.00105994	0.022601	vFB1.0	BAG3	Control
PLIN2	-1.26641	6.22835	12.2789	0.00113635	0.0235328	vFB1.0	BAG3	Control
AL391117.1	2.37333	3.13923	10.3605	0.00254159	0.0367774	vFB1.0	BAG3	Control
MYORG	-1.86207	2.3288	11.1527	0.00181432	0.0305982	vFB1.0	BAG3	Control
C9orf131	2.79764	1.54125	22.6457	2.50294e-05	0.00255085	vFB1.0	BAG3	Control
AL135841.1	1.79601	1.96136	10.3225	0.00258342	0.037143	vFB1.0	BAG3	Control
PGM5	-2.06447	3.67067	9.89764	0.00310486	0.0417575	vFB1.0	BAG3	Control
PIP5K1B	-3.39016	1.94645	9.38867	0.00388058	0.0476735	vFB1.0	BAG3	Control
FAM189A2	2.78702	2.28823	14.7322	0.000427506	0.0134169	vFB1.0	BAG3	Control
RFK	-1.60016	4.99642	23.9869	1.60992e-05	0.00196889	vFB1.0	BAG3	Control
VPS13A	0.708943	6.73387	9.38471	0.00388736	0.0476951	vFB1.0	BAG3	Control
AL354733.3	1.34656	5.74194	12.7645	0.00093236	0.0209406	vFB1.0	BAG3	Control
GOLM1	0.593092	5.08973	9.712	0.00336678	0.043863	vFB1.0	BAG3	Control
GAS1	-2.17626	5.16098	24.7809	1.24564e-05	0.00177662	vFB1.0	BAG3	Control
S1PR3	-1.42646	3.69149	10.9527	0.00197422	0.0320024	vFB1.0	BAG3	Control
OGN	0.948632	5.48145	10.2988	0.00260998	0.0374242	vFB1.0	BAG3	Control
PHF2	0.756612	5.20782	12.5729	0.00100777	0.0219327	vFB1.0	BAG3	Control
AOPEP	0.720078	8.34306	14.3211	0.00050174	0.0149309	vFB1.0	BAG3	Control
PRXL2C	-0.89049	4.37658	11.2127	0.00176909	0.030103	vFB1.0	BAG3	Control
FSD1L	0.678747	5.91686	11.9413	0.0013057	0.0255426	vFB1.0	BAG3	Control
AL807761.4	2.3387	3.06269	27.2011	5.81642e-06	0.00117755	vFB1.0	BAG3	Control
CTNNAL1	1.36893	4.59668	30.5424	2.13007e-06	0.000679976	vFB1.0	BAG3	Control
SHOC1	0.904034	7.15968	13.6452	0.000654883	0.0170521	vFB1.0	BAG3	Control
UGCG	1.0115	5.58658	14.7782	0.000419951	0.0133555	vFB1.0	BAG3	Control
ATP6V1G1	-0.702355	5.12228	10.8245	0.00208448	0.032895	vFB1.0	BAG3	Control
AL390774.2	0.846531	5.14028	10.1772	0.00275048	0.0385637	vFB1.0	BAG3	Control
AL450263.1	2.73389	1.1747	11.1984	0.00177972	0.0302027	vFB1.0	BAG3	Control
AL162426.1	2.03895	2.00243	17.2677	0.000164127	0.00762545	vFB1.0	BAG3	Control
CDK9	-0.911777	4.34815	11.0644	0.00188318	0.0312862	vFB1.0	BAG3	Control
ENG	0.989388	7.32655	14.6802	0.000436214	0.0135743	vFB1.0	BAG3	Control
AL162586.1	0.843111	4.16983	9.78163	0.00326588	0.0430381	vFB1.0	BAG3	Control
SLC25A25	1.3482	4.39439	23.9136	1.64878e-05	0.00200348	vFB1.0	BAG3	Control
GOLGA2	0.867455	5.82657	12.9946	0.000849567	0.0198185	vFB1.0	BAG3	Control
COQ4	0.860136	5.1578	22.6566	2.49388e-05	0.00255085	vFB1.0	BAG3	Control
PHYHD1	-0.987125	5.313	14.2843	0.000509008	0.0149802	vFB1.0	BAG3	Control
DOLK	-2.60792	2.0517	10.8297	0.00207991	0.0328831	vFB1.0	BAG3	Control
NUP188	0.6644	4.96932	9.20276	0.00421322	0.0498227	vFB1.0	BAG3	Control
IER5L	-1.37181	5.23477	10.1459	0.00278792	0.0389159	vFB1.0	BAG3	Control
FNBP1	0.591639	7.07851	13.263	0.000762718	0.0187524	vFB1.0	BAG3	Control
SURF1	-0.897171	4.31772	15.4819	0.000320413	0.0112271	vFB1.0	BAG3	Control
SNHG7	-1.25407	5.57597	21.9755	3.13264e-05	0.00281973	vFB1.0	BAG3	Control
TMEM141	-2.20355	3.22505	11.6537	0.00147106	0.0273119	vFB1.0	BAG3	Control
DPP7	-1.09417	5.47688	14.0123	0.000566389	0.0158117	vFB1.0	BAG3	Control
DIP2C	0.673148	7.25217	19.7834	6.65199e-05	0.00451954	vFB1.0	BAG3	Control
AKR1C1	-1.35541	6.56697	11.7265	0.00142718	0.0267858	vFB1.0	BAG3	Control
AL365356.1	0.916285	5.51102	24.6741	1.2891e-05	0.00177662	vFB1.0	BAG3	Control
AL137186.2	-1.44304	3.87006	13.5946	0.000668185	0.0172328	vFB1.0	BAG3	Control
IL15RA	-1.08479	6.84141	15.7481	0.000289546	0.0106369	vFB1.0	BAG3	Control
DHTKD1	-0.903546	5.43516	10.5422	0.00235109	0.0353861	vFB1.0	BAG3	Control
NUDT5	-0.780834	6.16991	10.5754	0.00231796	0.0350953	vFB1.0	BAG3	Control
MALRD1	1.07252	6.06767	10.8427	0.00206848	0.0327382	vFB1.0	BAG3	Control
AL157895.1	1.73339	2.35384	9.64705	0.00346386	0.0444556	vFB1.0	BAG3	Control
PLXDC2	0.79955	10.4936	9.95009	0.00303486	0.0411802	vFB1.0	BAG3	Control
AC069549.1	1.70064	4.12444	22.849	2.33946e-05	0.00255085	vFB1.0	BAG3	Control
AC069549.2	3.24502	2.75077	43.749	6.22607e-08	9.83511e-05	vFB1.0	BAG3	Control
OTUD1	-4.59152	3.10578	19.981	6.2076e-05	0.00433718	vFB1.0	BAG3	Control
BAMBI	-2.6392	3.88419	10.606	0.00228784	0.0349182	vFB1.0	BAG3	Control
SVIL	1.00499	8.89515	21.4046	3.8004e-05	0.00325975	vFB1.0	BAG3	Control
LINC02664	1.24664	5.68453	16.0382	0.000259457	0.00987605	vFB1.0	BAG3	Control
ZEB1-AS1	1.40679	6.88665	51.6596	9.80019e-09	3.36186e-05	vFB1.0	BAG3	Control
ZEB1	0.681864	10.0314	13.8135	0.000612617	0.0164783	vFB1.0	BAG3	Control
CCDC7	0.78279	7.2217	17.1927	0.00016872	0.00775616	vFB1.0	BAG3	Control
ZNF33B	-1.32965	4.65777	11.4279	0.00161637	0.0287161	vFB1.0	BAG3	Control
RASSF4	-1.42229	7.59393	9.38516	0.00388659	0.0476951	vFB1.0	BAG3	Control
ZNF22	-1.41229	5.04085	22.7344	2.43023e-05	0.00255085	vFB1.0	BAG3	Control
AL591684.1	1.64414	2.18644	11.926	0.00131397	0.0256515	vFB1.0	BAG3	Control
MAPK8	0.610661	7.63604	17.1443	0.000171759	0.0077839	vFB1.0	BAG3	Control
WDFY4	2.03638	2.86269	31.1621	1.77788e-06	0.000591253	vFB1.0	BAG3	Control
AC060234.3	2.99023	1.51976	19.1772	8.23641e-05	0.00506914	vFB1.0	BAG3	Control
AC022537.1	2.61053	1.95569	18.5856	0.000101704	0.0056491	vFB1.0	BAG3	Control
PRKG1-AS1	0.956458	5.08327	11.1377	0.00182581	0.0307098	vFB1.0	BAG3	Control
BICC1	0.67691	10.9042	10.5543	0.00233894	0.0353	vFB1.0	BAG3	Control
ANK3	0.978143	6.59424	14.0497	0.000558104	0.0157432	vFB1.0	BAG3	Control
AL592430.1	1.83257	2.36926	13.2372	0.000770641	0.0188251	vFB1.0	BAG3	Control
RHOBTB1	0.931279	5.83082	13.1773	0.00078937	0.0190615	vFB1.0	BAG3	Control
AC010997.5	-1.6257	3.39368	12.1305	0.00120773	0.0243809	vFB1.0	BAG3	Control
AL135925.1	-1.23707	4.33475	16.0474	0.00025856	0.00986168	vFB1.0	BAG3	Control
PLAC9	-1.05645	6.65944	12.2617	0.0011444	0.0235797	vFB1.0	BAG3	Control
NRG3	1.66329	4.50615	12.0991	0.00122345	0.0246087	vFB1.0	BAG3	Control
RGR	-2.39125	3.90188	13.1225	0.000806958	0.0192654	vFB1.0	BAG3	Control
AL136982.3	-3.57706	1.52846	13.4428	0.000761129	0.0187376	vFB1.0	BAG3	Control
EXOC6	1.15612	5.49154	23.4852	1.89662e-05	0.00219222	vFB1.0	BAG3	Control
MYOF	0.922233	5.89566	11.5383	0.00154352	0.0280257	vFB1.0	BAG3	Control
PLCE1	1.07109	6.69306	9.99843	0.00297181	0.0406448	vFB1.0	BAG3	Control
PLCE1-AS1	1.99354	1.37908	11.187	0.00178832	0.0303214	vFB1.0	BAG3	Control
TBC1D12	0.645514	6.42181	14.7102	0.00043117	0.013465	vFB1.0	BAG3	Control
ARHGAP19	0.893091	4.81269	13.6299	0.000658875	0.0170857	vFB1.0	BAG3	Control
RRP12	0.676561	4.46063	9.20359	0.00421167	0.0498227	vFB1.0	BAG3	Control
PI4K2A	1.05702	4.34415	17.7052	0.000139825	0.0069024	vFB1.0	BAG3	Control
FBXL15	-1.08337	3.88724	12.9986	0.00084821	0.0198185	vFB1.0	BAG3	Control
COL17A1	3.30827	1.80304	27.8297	4.79559e-06	0.00104489	vFB1.0	BAG3	Control
SFR1	-1.40053	2.96044	10.9317	0.00199185	0.0320981	vFB1.0	BAG3	Control
BBIP1	-0.696577	5.85633	10.3198	0.00258645	0.037143	vFB1.0	BAG3	Control
TDRD1	1.59016	3.08684	10.5661	0.00232715	0.0351782	vFB1.0	BAG3	Control
VWA2	1.90664	2.47728	9.82023	0.00321135	0.0425993	vFB1.0	BAG3	Control
AFAP1L2	1.82316	4.2357	21.0333	4.31409e-05	0.00348141	vFB1.0	BAG3	Control
AC016825.1	3.68489	1.14518	19.3649	0.00122694	0.0246087	vFB1.0	BAG3	Control
ENO4	0.936781	4.65895	13.0492	0.000831099	0.0196438	vFB1.0	BAG3	Control
GRK5-IT1	-5.0204	2.3269	17.4566	0.000169795	0.00777449	vFB1.0	BAG3	Control
AL731566.3	2.65217	1.45415	23.8516	1.68242e-05	0.00200416	vFB1.0	BAG3	Control
CHST15	2.21008	1.66598	9.62592	0.00349609	0.0447783	vFB1.0	BAG3	Control
MMP21	2.01869	2.81545	26.8529	6.47814e-06	0.00121819	vFB1.0	BAG3	Control
AL359094.1	1.64094	4.86193	28.725	3.65504e-06	0.000946787	vFB1.0	BAG3	Control
AL158166.2	1.71056	1.83927	10.0547	0.00290018	0.0399243	vFB1.0	BAG3	Control
STK32C	-1.09658	4.19636	11.5142	0.00155912	0.0281473	vFB1.0	BAG3	Control
KNDC1	2.04806	1.82661	12.5396	0.00102154	0.0220803	vFB1.0	BAG3	Control
MTG1	-0.620112	6.59255	12.3671	0.00109605	0.0230597	vFB1.0	BAG3	Control
AL731769.2	1.46133	3.22316	13.3508	0.000736399	0.0183673	vFB1.0	BAG3	Control
SIRT3	-0.613955	5.29968	11.2197	0.00176384	0.0300948	vFB1.0	BAG3	Control
RNH1	-0.971955	6.38745	20.4862	5.20796e-05	0.00391755	vFB1.0	BAG3	Control
MIR210HG	-1.83778	3.31547	12.3265	0.00111444	0.0232402	vFB1.0	BAG3	Control
TSPAN4	0.921537	5.5619	10.1121	0.00282893	0.0393319	vFB1.0	BAG3	Control
AP2A2	0.679186	6.38155	13.9557	0.000579164	0.0159111	vFB1.0	BAG3	Control
TSSC4	-1.26643	3.29726	10.0889	0.00285752	0.039538	vFB1.0	BAG3	Control
CDKN1C	-2.32186	5.99318	41.2925	1.14702e-07	0.000120794	vFB1.0	BAG3	Control
AC104389.5	0.974553	5.6547	28.0232	4.5208e-06	0.00103249	vFB1.0	BAG3	Control
TRIM5	0.773492	6.23102	14.1001	0.000547165	0.0155038	vFB1.0	BAG3	Control
CAVIN3	-1.63076	4.14974	17.2952	0.000162477	0.00756734	vFB1.0	BAG3	Control
AC087280.2	1.14157	3.77353	9.30553	0.00402575	0.0484957	vFB1.0	BAG3	Control
ST5	0.873816	7.54467	16.534	0.000215407	0.00893491	vFB1.0	BAG3	Control
AC026894.1	1.33019	5.30763	24.7157	1.27198e-05	0.00177662	vFB1.0	BAG3	Control
AC011092.3	1.5367	3.51555	12.915	0.00087728	0.0202305	vFB1.0	BAG3	Control
SOX6	0.874682	8.94841	17.0409	0.00017844	0.00795886	vFB1.0	BAG3	Control
AC103794.1	1.8422	2.27872	15.7792	0.000286158	0.0105533	vFB1.0	BAG3	Control
PLEKHA7	1.53858	3.34183	11.1277	0.00183357	0.0307314	vFB1.0	BAG3	Control
HTATIP2	-2.37441	4.66521	33.5916	8.89112e-07	0.00042599	vFB1.0	BAG3	Control
SVIP	1.24277	4.55781	10.4883	0.00240599	0.0355763	vFB1.0	BAG3	Control
AC131571.1	0.813456	6.03854	16.1371	0.000249967	0.00967016	vFB1.0	BAG3	Control
QSER1	0.773174	6.2965	21.1721	4.11401e-05	0.00340546	vFB1.0	BAG3	Control
CSTF3	0.620313	6.26889	13.101	0.000813943	0.019381	vFB1.0	BAG3	Control
HIPK3	0.711737	8.22883	18.8623	9.2123e-05	0.0053567	vFB1.0	BAG3	Control
LMO2	-3.24106	1.29824	9.57211	0.00373034	0.0464304	vFB1.0	BAG3	Control
ACCS	-1.10732	4.65225	13.1777	0.000789262	0.0190615	vFB1.0	BAG3	Control
AC134775.1	-3.29571	1.49619	9.84872	0.0033115	0.0434159	vFB1.0	BAG3	Control
AC103681.2	2.26628	2.08102	13.8106	0.00061334	0.0164783	vFB1.0	BAG3	Control
PEX16	-1.11751	3.87417	13.3675	0.000731497	0.0182691	vFB1.0	BAG3	Control
NR1H3	-1.11196	4.6395	11.9849	0.00128243	0.025349	vFB1.0	BAG3	Control
AC018410.1	2.05498	1.40924	9.96325	0.00301754	0.0409746	vFB1.0	BAG3	Control
TNKS1BP1	-1.06854	6.25311	28.0784	4.4455e-06	0.00102767	vFB1.0	BAG3	Control
SMTNL1	1.91441	1.6784	11.0137	0.00192394	0.0315745	vFB1.0	BAG3	Control
SERPING1	-0.804667	6.76698	14.3063	0.000504648	0.0149802	vFB1.0	BAG3	Control
DTX4	1.14812	4.84946	15.0162	0.000383064	0.0125847	vFB1.0	BAG3	Control
CYB561A3	-1.13278	4.17429	12.1841	0.00118143	0.0239777	vFB1.0	BAG3	Control
FADS3	-1.16473	5.23612	16.4296	0.000223984	0.00910826	vFB1.0	BAG3	Control
FTH1	-1.67139	6.78358	14.6683	0.000438244	0.0135743	vFB1.0	BAG3	Control
TMEM179B	-0.797236	5.78895	10.9097	0.00201049	0.0322153	vFB1.0	BAG3	Control
C11orf95	-2.28177	3.36572	26.4385	7.37018e-06	0.00130948	vFB1.0	BAG3	Control
VEGFB	-1.22067	5.89849	15.1137	0.000368954	0.0123349	vFB1.0	BAG3	Control
TRMT112	-1.52914	3.99823	11.0926	0.00186088	0.0310518	vFB1.0	BAG3	Control
CAPN1	-0.676958	5.06537	9.36027	0.00392954	0.0478432	vFB1.0	BAG3	Control
CDC42EP2	-1.21594	4.90616	18.2149	0.000116213	0.00618312	vFB1.0	BAG3	Control
FAM89B	-1.5917	3.58037	12.2907	0.00113089	0.0234542	vFB1.0	BAG3	Control
RNASEH2C	-0.766044	5.29835	14.5619	0.00045674	0.013942	vFB1.0	BAG3	Control
MUS81	1.17225	5.08669	30.3595	2.24752e-06	0.000687163	vFB1.0	BAG3	Control
PACS1	0.906222	7.31889	13.9589	0.00057843	0.0159111	vFB1.0	BAG3	Control
CTSF	-0.924104	5.06113	10.4424	0.00245378	0.0360015	vFB1.0	BAG3	Control
C11orf80	1.16463	6.74118	19.027	8.68758e-05	0.00516532	vFB1.0	BAG3	Control
SSH3	-1.13507	3.83271	15.9611	0.000267117	0.0100466	vFB1.0	BAG3	Control
POLD4	-1.21744	5.97319	17.7799	0.000136068	0.00679397	vFB1.0	BAG3	Control
GSTP1	-1.03834	5.3765	9.66816	0.00343199	0.0441962	vFB1.0	BAG3	Control
NDUFV1	-0.738954	6.08625	11.8683	0.00134575	0.0260105	vFB1.0	BAG3	Control
ALDH3B1	-2.42911	1.73069	10.887	0.00202995	0.0323631	vFB1.0	BAG3	Control
MRGPRF	-1.78226	3.0706	11.9618	0.00129468	0.0254584	vFB1.0	BAG3	Control
LINC02753	2.49068	1.64768	9.64919	0.00346062	0.0444442	vFB1.0	BAG3	Control
TENM4	1.77419	7.49752	17.6047	0.000145053	0.00706759	vFB1.0	BAG3	Control
CCDC89	-2.64035	1.87492	11.5923	0.00150913	0.027672	vFB1.0	BAG3	Control
PICALM	0.786899	7.94907	40.6518	1.34945e-07	0.0001279	vFB1.0	BAG3	Control
AP003059.2	1.66652	1.87209	9.94088	0.00304703	0.0412667	vFB1.0	BAG3	Control
FZD4	-1.36471	6.36257	22.1166	2.9874e-05	0.0027624	vFB1.0	BAG3	Control
DEUP1	1.47668	3.31823	10.9473	0.00197875	0.0320055	vFB1.0	BAG3	Control
SMCO4	1.07409	4.36984	9.94032	0.00304776	0.0412667	vFB1.0	BAG3	Control
PIWIL4	0.691554	5.78644	10.6006	0.00229308	0.0349332	vFB1.0	BAG3	Control
AP000943.2	1.06697	5.49801	16.9572	0.000184051	0.00810832	vFB1.0	BAG3	Control
AMOTL1	1.14743	7.21467	17.5384	0.000148612	0.00711386	vFB1.0	BAG3	Control
AP002383.2	1.92368	4.23353	16.6885	0.000203356	0.00860448	vFB1.0	BAG3	Control
AP000787.1	1.35897	6.13221	14.2926	0.000507352	0.0149802	vFB1.0	BAG3	Control
SESN3	1.23546	6.51368	10.365	0.00253672	0.0367349	vFB1.0	BAG3	Control
PGR-AS1	0.918525	5.37668	11.6658	0.0014637	0.0272286	vFB1.0	BAG3	Control
TRPC6	1.5725	4.36971	15.0952	0.000371591	0.0123763	vFB1.0	BAG3	Control
ANGPTL5	-2.25341	3.33787	12.7472	0.000938899	0.0210375	vFB1.0	BAG3	Control
PDGFD	1.17826	10.1704	18.0301	0.000124247	0.00643506	vFB1.0	BAG3	Control
DDI1	3.96803	1.39689	29.6821	2.74532e-06	0.000777072	vFB1.0	BAG3	Control
CASP4	0.89053	5.96916	22.3246	2.78613e-05	0.0026598	vFB1.0	BAG3	Control
C11orf65	0.906388	5.13757	19.9538	6.26694e-05	0.00433718	vFB1.0	BAG3	Control
C11orf1	-2.86556	2.37403	15.1724	0.000360724	0.0121671	vFB1.0	BAG3	Control
CADM1	2.18116	5.68763	36.5121	3.98757e-07	0.000269835	vFB1.0	BAG3	Control
AP000462.1	1.8349	3.80277	20.8668	4.56755e-05	0.00358446	vFB1.0	BAG3	Control
AP001267.1	2.27072	1.61002	17.5717	0.000146808	0.00708117	vFB1.0	BAG3	Control
TREH	1.33723	4.70438	12.2329	0.00115802	0.0236903	vFB1.0	BAG3	Control
CBL	0.848205	5.49859	16.7155	0.00020132	0.00853952	vFB1.0	BAG3	Control
UBASH3B	1.92963	3.42622	14.1679	0.000532775	0.0152881	vFB1.0	BAG3	Control
AP002762.2	1.87386	2.29409	10.0812	0.00286712	0.0396419	vFB1.0	BAG3	Control
TBRG1	-0.923114	6.65725	18.1318	0.000119757	0.00625376	vFB1.0	BAG3	Control
MSANTD2	0.622773	5.6206	10.6642	0.00223165	0.0344208	vFB1.0	BAG3	Control
ROBO3	1.74144	4.20938	17.519	0.000149666	0.00714626	vFB1.0	BAG3	Control
AP001007.1	1.57488	2.44169	10.6649	0.00223106	0.0344208	vFB1.0	BAG3	Control
GSEC	-2.12318	2.30004	10.8565	0.0020564	0.0326665	vFB1.0	BAG3	Control
FLI1	0.795533	5.82644	9.24658	0.00413217	0.0492328	vFB1.0	BAG3	Control
ADAMTS8	3.66625	2.80226	34.0536	7.81478e-07	0.000411491	vFB1.0	BAG3	Control
NTM	1.56276	4.59827	12.0114	0.00126848	0.0251815	vFB1.0	BAG3	Control
JAM3	0.646138	6.15342	18.3209	0.000111855	0.00602365	vFB1.0	BAG3	Control
THYN1	-0.960694	3.9602	9.89677	0.00310604	0.0417575	vFB1.0	BAG3	Control
AC021054.1	1.47118	4.4594	20.2572	5.63831e-05	0.00411076	vFB1.0	BAG3	Control
ANO2	2.51638	3.15162	18.0472	0.000123482	0.00643057	vFB1.0	BAG3	Control
FAM66C	1.06408	4.667	13.5604	0.000677347	0.0173043	vFB1.0	BAG3	Control
LINC00937	1.49478	3.38097	15.682	0.000296906	0.0107528	vFB1.0	BAG3	Control
RIMKLB	0.60975	6.49179	12.3348	0.00111062	0.0231949	vFB1.0	BAG3	Control
A2ML1	1.68169	2.79107	14.8067	0.000415349	0.0132548	vFB1.0	BAG3	Control
KLRG1	-2.24267	3.10376	12.5672	0.00101014	0.021959	vFB1.0	BAG3	Control
BCL2L14	0.704015	6.23509	10.0701	0.0028809	0.0397166	vFB1.0	BAG3	Control
APOLD1	-2.37045	5.11633	12.3628	0.001098	0.0230751	vFB1.0	BAG3	Control
HEBP1	-1.35981	3.81932	19.8744	6.44324e-05	0.00440932	vFB1.0	BAG3	Control
H2AFJ	-0.934346	6.43301	15.5506	0.000312134	0.0110724	vFB1.0	BAG3	Control
C12orf60	2.00286	4.7696	30.2528	2.31916e-06	0.000697809	vFB1.0	BAG3	Control
RERG-AS1	1.96123	1.27631	9.92136	0.003073	0.0414899	vFB1.0	BAG3	Control
MGST1	-1.72702	8.75807	13.5299	0.00068562	0.0174217	vFB1.0	BAG3	Control
AC007529.2	-2.66923	5.55585	30.4507	2.18815e-06	0.000679976	vFB1.0	BAG3	Control
AC007529.1	-3.97514	1.86249	19.0434	8.63698e-05	0.00516532	vFB1.0	BAG3	Control
AC092110.1	-3.0297	1.52527	16.1613	0.000247703	0.00964161	vFB1.0	BAG3	Control
AC053513.1	1.2134	5.81109	24.277	1.46532e-05	0.0018707	vFB1.0	BAG3	Control
PPFIBP1	0.961039	8.52707	14.3034	0.000505214	0.0149802	vFB1.0	BAG3	Control
ETFBKMT	-0.726722	3.86886	9.3023	0.00403151	0.0484957	vFB1.0	BAG3	Control
LINC02422	-1.29785	3.63564	12.3759	0.00109212	0.0230025	vFB1.0	BAG3	Control
BICD1	0.75348	7.4105	9.72078	0.00335387	0.043755	vFB1.0	BAG3	Control
PKP2	3.09309	2.66332	10.1889	0.00273656	0.0384253	vFB1.0	BAG3	Control
AC090531.1	2.48724	1.71566	10.3422	0.00256172	0.0369839	vFB1.0	BAG3	Control
IRAK4	-0.642421	5.58946	12.2355	0.00115676	0.0236903	vFB1.0	BAG3	Control
TMEM117	1.22072	6.09003	20.1523	5.84774e-05	0.00421482	vFB1.0	BAG3	Control
RPAP3	0.922787	4.81232	14.0097	0.000566961	0.0158117	vFB1.0	BAG3	Control
TUBA1B	-1.15874	6.07456	12.1888	0.00117917	0.0239777	vFB1.0	BAG3	Control
TUBA1A	-1.19228	5.97137	13.4074	0.000719932	0.0180516	vFB1.0	BAG3	Control
FMNL3	1.20403	6.63787	31.4666	1.62776e-06	0.000571406	vFB1.0	BAG3	Control
NCKAP5L	-0.782949	5.99392	11.8624	0.00134903	0.0260105	vFB1.0	BAG3	Control
LIMA1	0.719691	8.0462	10.4882	0.00240604	0.0355763	vFB1.0	BAG3	Control
AC008147.2	1.37853	3.04322	11.3445	0.00167383	0.0292463	vFB1.0	BAG3	Control
RARG	-1.26226	3.72333	11.0032	0.00193245	0.0316062	vFB1.0	BAG3	Control
MFSD5	-4.30801	1.79606	22.3706	3.18086e-05	0.00281973	vFB1.0	BAG3	Control
SHMT2	-2.06604	2.91107	10.2686	0.00264414	0.0376576	vFB1.0	BAG3	Control
GLI1	2.01291	2.85669	18.2058	0.000116596	0.00618312	vFB1.0	BAG3	Control
AC083805.2	1.35025	3.19489	12.5009	0.00103778	0.0222674	vFB1.0	BAG3	Control
GIHCG	-1.27784	3.7341	10.0501	0.00290591	0.0399742	vFB1.0	BAG3	Control
SLC16A7	-0.95088	6.7457	11.7102	0.00143692	0.0268778	vFB1.0	BAG3	Control
AC020611.2	0.902188	6.36592	14.19	0.000528181	0.0152393	vFB1.0	BAG3	Control
AC025576.3	1.0646	4.09192	12.3339	0.00111105	0.0231949	vFB1.0	BAG3	Control
AC135279.4	3.19961	1.23944	19.6765	6.90627e-05	0.00456151	vFB1.0	BAG3	Control
LEMD3	0.637947	5.84411	12.7712	0.000929825	0.0209332	vFB1.0	BAG3	Control
MSRB3	0.620876	7.59734	17.3427	0.000159663	0.00745462	vFB1.0	BAG3	Control
AC025419.1	1.93801	3.50527	25.7527	9.14144e-06	0.00147831	vFB1.0	BAG3	Control
LINC02454	2.06215	2.79574	10.8941	0.0020238	0.0323628	vFB1.0	BAG3	Control
GLIPR1L1	1.01078	5.25247	10.0274	0.00293468	0.0402822	vFB1.0	BAG3	Control
PHLDA1	1.90805	3.68683	15.3901	0.000331848	0.011479	vFB1.0	BAG3	Control
AC011611.4	-1.90323	2.86039	9.89231	0.00311207	0.0417678	vFB1.0	BAG3	Control
NAP1L1	0.589023	7.52675	9.28197	0.00406794	0.0486817	vFB1.0	BAG3	Control
AC073571.1	1.29199	4.40179	14.566	0.000456021	0.013942	vFB1.0	BAG3	Control
CCDC59	-0.853637	4.71383	12.9016	0.000882034	0.0202419	vFB1.0	BAG3	Control
BTG1	-1.24926	6.22114	19.5757	7.15514e-05	0.00462156	vFB1.0	BAG3	Control
CDK17	0.814048	6.8113	31.2921	1.71207e-06	0.000579536	vFB1.0	BAG3	Control
TMPO	0.856892	5.56964	13.2582	0.000764172	0.0187638	vFB1.0	BAG3	Control
CHPT1	-1.02951	7.0128	15.4526	0.000324019	0.0113314	vFB1.0	BAG3	Control
SYCP3	-1.23984	5.26475	11.6765	0.00145718	0.0271488	vFB1.0	BAG3	Control
SLC41A2	1.54867	5.59894	22.785	2.38973e-05	0.00255085	vFB1.0	BAG3	Control
NUAK1	-2.98173	3.21769	15.8307	0.000280629	0.0104082	vFB1.0	BAG3	Control
CORO1C	0.797528	6.50975	13.0022	0.000846981	0.0198185	vFB1.0	BAG3	Control
IFT81	-0.738349	5.94125	9.90699	0.00309226	0.0416313	vFB1.0	BAG3	Control
ALDH2	-1.71006	5.72044	28.0998	4.41657e-06	0.00102767	vFB1.0	BAG3	Control
RPLP0	-1.64807	6.06617	35.5656	5.15262e-07	0.000315075	vFB1.0	BAG3	Control
AC004263.2	2.40478	2.45922	30.6413	2.06927e-06	0.000676294	vFB1.0	BAG3	Control
SRSF9	-0.804214	4.5207	10.8237	0.00208519	0.032895	vFB1.0	BAG3	Control
SETD1B	-1.0011	4.3399	11.1809	0.0017929	0.0303448	vFB1.0	BAG3	Control
EIF2B1	0.71399	5.77758	14.2408	0.000517765	0.0150302	vFB1.0	BAG3	Control
ATP6V0A2	0.740089	5.54735	18.032	0.000124161	0.00643506	vFB1.0	BAG3	Control
PIWIL1	2.82481	1.4061	23.6084	1.82154e-05	0.00211835	vFB1.0	BAG3	Control
AC078925.1	1.91305	2.1959	11.0069	0.00192946	0.0315899	vFB1.0	BAG3	Control
SPATA13	0.936186	5.14753	11.8579	0.00135153	0.0260105	vFB1.0	BAG3	Control
RPL21	-1.77228	5.53335	12.2568	0.00114668	0.0236009	vFB1.0	BAG3	Control
AL353648.1	2.29576	1.68647	12.6016	0.00099609	0.0217784	vFB1.0	BAG3	Control
STARD13-AS	0.909231	7.23606	14.8891	0.000402321	0.0129042	vFB1.0	BAG3	Control
AL627232.1	1.78163	3.10133	18.7728	9.51139e-05	0.00539814	vFB1.0	BAG3	Control
AL139383.1	1.72925	7.08338	29.1417	3.22514e-06	0.000869909	vFB1.0	BAG3	Control
KBTBD6	-2.71939	2.44672	20.3364	5.48551e-05	0.00406185	vFB1.0	BAG3	Control
KBTBD7	-1.67653	3.31871	18.154	0.0001188	0.00622094	vFB1.0	BAG3	Control
RGCC	2.27479	4.01914	10.4277	0.00246925	0.036061	vFB1.0	BAG3	Control
DGKH	0.876748	7.02359	29.6806	2.74656e-06	0.000777072	vFB1.0	BAG3	Control
OLFM4	-2.83541	2.25889	10.7762	0.00212773	0.0332508	vFB1.0	BAG3	Control
PCDH9-AS2	1.31866	7.00297	24.9056	1.19682e-05	0.00174514	vFB1.0	BAG3	Control
PCDH9-AS4	1.57112	3.847	18.6971	9.77232e-05	0.00551374	vFB1.0	BAG3	Control
AL160254.1	1.1585	5.16538	16.1383	0.000249854	0.00967016	vFB1.0	BAG3	Control
KLF12	0.731205	8.61902	19.4682	7.43143e-05	0.00468007	vFB1.0	BAG3	Control
UCHL3	0.978819	4.8262	13.7675	0.000623881	0.0166567	vFB1.0	BAG3	Control
LMO7-AS1	1.19386	4.44557	14.6027	0.000449558	0.0138117	vFB1.0	BAG3	Control
LMO7	2.27499	4.54724	9.27377	0.00408272	0.048797	vFB1.0	BAG3	Control
MYCBP2-AS1	0.695777	6.57709	10.2185	0.00270182	0.0381069	vFB1.0	BAG3	Control
EDNRB	-2.47167	6.87701	22.3736	2.74082e-05	0.0026598	vFB1.0	BAG3	Control
OBI1-AS1	-1.3081	3.39761	9.84381	0.00317851	0.0422523	vFB1.0	BAG3	Control
AL590807.1	1.92012	9.6106	28.1264	4.38105e-06	0.00102767	vFB1.0	BAG3	Control
LINC00377	1.53342	6.33832	13.7317	0.000632786	0.0167176	vFB1.0	BAG3	Control
GPC6-AS2	2.13862	1.48488	10.7979	0.00210821	0.0330275	vFB1.0	BAG3	Control
TGDS	-0.979194	4.86268	11.8463	0.00135804	0.0260105	vFB1.0	BAG3	Control
RAP2A	-0.964172	5.15647	12.1079	0.00121904	0.024557	vFB1.0	BAG3	Control
FARP1	0.790152	6.54705	10.5241	0.00236933	0.0354387	vFB1.0	BAG3	Control
STK24	0.69265	6.89473	13.0825	0.00082002	0.0194791	vFB1.0	BAG3	Control
FGF14	2.0107	8.24285	20.1294	5.89454e-05	0.00421598	vFB1.0	BAG3	Control
FAM155A	1.71628	3.91556	12.0017	0.00127354	0.0252293	vFB1.0	BAG3	Control
COL4A2-AS2	1.23908	3.07701	11.3087	0.00169911	0.0294949	vFB1.0	BAG3	Control
ATP11A-AS1	1.66292	1.6429	9.6866	0.00340439	0.0439303	vFB1.0	BAG3	Control
DCUN1D2-AS	1.83036	1.65184	9.50444	0.00368763	0.0461404	vFB1.0	BAG3	Control
GAS6	-1.32874	5.47309	10.5447	0.00234855	0.0353861	vFB1.0	BAG3	Control
CCNB1IP1	-0.996837	5.36513	13.2286	0.000773307	0.0188534	vFB1.0	BAG3	Control
RNASE4	-2.20604	4.34686	20.499	5.18507e-05	0.00391586	vFB1.0	BAG3	Control
C14orf119	-1.00179	4.50868	11.4373	0.00161	0.0286796	vFB1.0	BAG3	Control
PCK2	-1.36629	3.33158	9.53134	0.00364428	0.0458814	vFB1.0	BAG3	Control
AL136295.2	-2.70445	1.89707	12.6285	0.000985262	0.0216666	vFB1.0	BAG3	Control
CHMP4A	-0.607139	5.97438	9.4769	0.00373259	0.0464304	vFB1.0	BAG3	Control
NFATC4	-1.0884	5.25869	19.037	8.65691e-05	0.00516532	vFB1.0	BAG3	Control
STXBP6	-1.25081	7.33135	12.8425	0.00090337	0.0205574	vFB1.0	BAG3	Control
NOVA1	-0.806891	8.51351	12.9815	0.000854067	0.0198403	vFB1.0	BAG3	Control
AL158058.2	2.45234	1.38785	15.1016	0.000370667	0.0123703	vFB1.0	BAG3	Control
G2E3-AS1	1.08925	4.87752	11.5399	0.0015425	0.0280257	vFB1.0	BAG3	Control
AP4S1	0.677202	5.87521	16.9913	0.00018174	0.00804921	vFB1.0	BAG3	Control
AL355112.1	2.02645	1.45039	9.98374	0.00299081	0.0408457	vFB1.0	BAG3	Control
SPTSSA	-1.62518	4.11192	13.243	0.000768842	0.0188054	vFB1.0	BAG3	Control
EAPP	-0.663647	6.33616	9.85456	0.00316365	0.0421731	vFB1.0	BAG3	Control
LINC00517	-2.68151	2.08398	11.8132	0.00137679	0.0261769	vFB1.0	BAG3	Control
AL356022.1	2.58726	1.99069	25.9315	8.64037e-06	0.00144944	vFB1.0	BAG3	Control
DNAAF2	-0.92688	3.99971	9.26158	0.00410482	0.0489377	vFB1.0	BAG3	Control
CDKL1	0.934056	6.98683	9.89506	0.00310835	0.041759	vFB1.0	BAG3	Control
MAP4K5	0.692475	7.30506	19.8258	6.55382e-05	0.00446886	vFB1.0	BAG3	Control
AL358332.1	1.88987	2.1691	10.8017	0.0021048	0.0330013	vFB1.0	BAG3	Control
FRMD6-AS1	-1.24108	4.45944	10.4506	0.00244513	0.0359023	vFB1.0	BAG3	Control
AL139317.5	1.11801	7.18182	26.516	7.19406e-06	0.00129877	vFB1.0	BAG3	Control
FERMT2	0.598298	7.30095	13.8168	0.000611817	0.0164783	vFB1.0	BAG3	Control
AL365295.1	1.57792	7.60573	23.8633	1.67602e-05	0.00200416	vFB1.0	BAG3	Control
AL365295.2	2.29583	3.26708	25.2873	1.05949e-05	0.00159394	vFB1.0	BAG3	Control
LINC02331	2.01894	3.44334	25.3753	1.03026e-05	0.00157444	vFB1.0	BAG3	Control
SAMD4A	1.19677	7.94224	28.6435	3.74599e-06	0.000946787	vFB1.0	BAG3	Control
AL133444.1	4.16934	1.4848	27.9606	4.60791e-06	0.00103985	vFB1.0	BAG3	Control
AL158801.3	1.06283	3.65247	10.2231	0.00269648	0.0380599	vFB1.0	BAG3	Control
LINC00520	2.94262	1.18326	25.744	0.000190512	0.00822582	vFB1.0	BAG3	Control
AL132989.2	2.81344	1.35727	26.9445	6.29668e-06	0.00121796	vFB1.0	BAG3	Control
DHRS7	-1.0659	5.12398	17.4059	0.000156002	0.00735615	vFB1.0	BAG3	Control
HIF1A	-0.825417	6.37936	26.3754	7.5168e-06	0.00131228	vFB1.0	BAG3	Control
GALNT16	1.29145	5.21039	12.2152	0.00116645	0.0237755	vFB1.0	BAG3	Control
AL356804.1	1.23775	3.6869	14.2044	0.000525194	0.0151762	vFB1.0	BAG3	Control
ADAM20	1.80932	1.89889	9.97983	0.0029959	0.0408857	vFB1.0	BAG3	Control
AC005520.2	-1.51337	3.71981	12.6732	0.000967513	0.0214254	vFB1.0	BAG3	Control
AC005480.1	0.91829	6.01208	18.4744	0.000105844	0.0057956	vFB1.0	BAG3	Control
ISCA2	-1.15873	3.96816	9.76322	0.00329225	0.0433087	vFB1.0	BAG3	Control
DLST	-0.59863	6.64338	9.53269	0.00364212	0.0458814	vFB1.0	BAG3	Control
IFT43	0.600789	6.45819	9.692	0.00339635	0.0439181	vFB1.0	BAG3	Control
ESRRB	-3.18408	1.87645	10.1033	0.00283976	0.0394141	vFB1.0	BAG3	Control
ANGEL1	-0.888716	5.01932	12.0566	0.00124505	0.0248172	vFB1.0	BAG3	Control
AC007686.4	-3.77156	2.76079	15.2784	0.000346342	0.011826	vFB1.0	BAG3	Control
IRF2BPL	-2.06927	3.76528	17.24	0.00016581	0.00766607	vFB1.0	BAG3	Control
LINC02288	-3.00225	3.37751	19.5079	7.32801e-05	0.00463032	vFB1.0	BAG3	Control
AC007686.2	-2.3437	3.46342	11.3421	0.00167554	0.0292463	vFB1.0	BAG3	Control
NRXN3	1.47077	6.32727	12.6428	0.000979556	0.0215903	vFB1.0	BAG3	Control
TSHR	1.34103	4.14802	18.2039	0.000116678	0.00618312	vFB1.0	BAG3	Control
PTPN21	0.653429	6.63031	18.1862	0.000117426	0.00618312	vFB1.0	BAG3	Control
AL162171.2	1.71916	4.06645	41.5226	1.08237e-07	0.00012069	vFB1.0	BAG3	Control
TTC7B	0.639444	6.40683	15.9629	0.000266938	0.0100466	vFB1.0	BAG3	Control
CATSPERB	-2.16986	7.17259	16.3287	0.000232604	0.00932188	vFB1.0	BAG3	Control
AL121839.2	-2.0642	4.87988	15.6735	0.00029787	0.0107528	vFB1.0	BAG3	Control
TC2N	-1.19744	7.96926	10.1683	0.0027611	0.0386049	vFB1.0	BAG3	Control
CCDC85C	1.40163	3.08441	12.5324	0.00102455	0.02212	vFB1.0	BAG3	Control
EVL	0.611851	6.49863	15.448	0.000324592	0.0113314	vFB1.0	BAG3	Control
DEGS2	3.73658	2.17856	33.8863	8.18783e-07	0.000419482	vFB1.0	BAG3	Control
AL157871.4	1.4908	3.73664	17.9572	0.000127575	0.00651835	vFB1.0	BAG3	Control
BEGAIN	1.72967	2.09239	9.85213	0.003167	0.0421881	vFB1.0	BAG3	Control
AL137779.1	1.35445	2.85876	11.6372	0.00148116	0.0274189	vFB1.0	BAG3	Control
RCOR1	0.695179	6.17129	15.9614	0.000267085	0.0100466	vFB1.0	BAG3	Control
AL161669.3	-1.87889	4.73723	17.6582	0.000142245	0.0069855	vFB1.0	BAG3	Control
LINC02691	2.16142	2.5317	17.1301	0.000172658	0.00779263	vFB1.0	BAG3	Control
AL583810.1	2.69028	1.31126	16.4795	0.000219839	0.00907785	vFB1.0	BAG3	Control
LINC02250	0.852539	5.16223	9.41953	0.00382812	0.0471912	vFB1.0	BAG3	Control
ATP10A	1.06994	7.24723	14.9834	0.000387933	0.0127006	vFB1.0	BAG3	Control
TJP1	0.753421	7.22037	26.9983	6.19278e-06	0.00121796	vFB1.0	BAG3	Control
RYR3	2.25918	5.34182	30.4766	2.17161e-06	0.000679976	vFB1.0	BAG3	Control
AC010809.1	1.17274	2.8497	10.2362	0.00268137	0.038045	vFB1.0	BAG3	Control
THBS1	1.57349	5.63979	9.68968	0.00339981	0.0439181	vFB1.0	BAG3	Control
CATSPER2	0.973939	4.5831	9.57063	0.00358193	0.0456005	vFB1.0	BAG3	Control
EID1	-1.21934	5.99749	16.9207	0.000186556	0.00814823	vFB1.0	BAG3	Control
GABPB1-IT1	-0.868151	5.88159	12.4443	0.00106203	0.02262	vFB1.0	BAG3	Control
LYSMD2	-1.64282	3.26833	10.5229	0.00237056	0.0354387	vFB1.0	BAG3	Control
PRTG	1.05417	5.29877	22.2328	2.87317e-05	0.00268295	vFB1.0	BAG3	Control
ALDH1A2	1.09628	7.83656	18.0093	0.000125188	0.00646613	vFB1.0	BAG3	Control
GTF2A2	-0.751691	4.5263	13.3396	0.000739699	0.0184254	vFB1.0	BAG3	Control
RORA-AS1	0.937559	8.29182	25.4775	9.97373e-06	0.00154969	vFB1.0	BAG3	Control
AC009560.4	1.68874	4.57353	26.6682	6.86087e-06	0.00126267	vFB1.0	BAG3	Control
AC012404.2	1.3964	2.83088	13.0578	0.000828217	0.0196001	vFB1.0	BAG3	Control
AC104574.2	-2.27443	6.05485	9.67427	0.00342282	0.044138	vFB1.0	BAG3	Control
AC018618.1	-2.79398	5.57	11.8323	0.00136594	0.0260762	vFB1.0	BAG3	Control
AC073167.1	0.737842	5.99429	12.8667	0.000894581	0.0204603	vFB1.0	BAG3	Control
DAPK2	4.21234	3.63648	28.3285	4.12024e-06	0.00102473	vFB1.0	BAG3	Control
AC015914.1	3.7418	2.127	22.4873	2.63869e-05	0.00263258	vFB1.0	BAG3	Control
RAB11A	0.825238	8.08188	15.9995	0.000263276	0.00998132	vFB1.0	BAG3	Control
CORO2B	-0.942896	7.08153	13.4434	0.000709656	0.0178886	vFB1.0	BAG3	Control
RPLP1	-4.67452	4.50576	11.5918	0.00150943	0.027672	vFB1.0	BAG3	Control
THSD4	3.00403	6.67463	14.9315	0.000395789	0.0128381	vFB1.0	BAG3	Control
THSD4-AS1	2.03131	2.8166	9.41789	0.00383089	0.0471912	vFB1.0	BAG3	Control
NR2E3	1.61767	2.21763	11.2242	0.00176056	0.0300762	vFB1.0	BAG3	Control
LOXL1-AS1	2.19794	2.6389	15.7326	0.000291258	0.0106379	vFB1.0	BAG3	Control
ULK3	-1.17423	4.47796	11.0466	0.00189739	0.0314121	vFB1.0	BAG3	Control
SCAMP5	-1.18095	3.82244	9.70331	0.00337959	0.0439065	vFB1.0	BAG3	Control
PTPN9	0.733331	8.02661	10.8772	0.00203838	0.0324158	vFB1.0	BAG3	Control
CSPG4	1.607	2.85111	12.8661	0.000894786	0.0204603	vFB1.0	BAG3	Control
AC105020.1	2.21158	1.59576	11.7526	0.00141183	0.026524	vFB1.0	BAG3	Control
PEAK1	1.10777	8.55225	39.1159	2.0033e-07	0.000158227	vFB1.0	BAG3	Control
AC103858.1	2.06908	1.831	10.3922	0.00250717	0.0364742	vFB1.0	BAG3	Control
GOLGA6L9	1.8603	3.24907	16.2787	0.000237009	0.00941876	vFB1.0	BAG3	Control
TM6SF1	1.46058	2.92771	16.0563	0.000257687	0.00986168	vFB1.0	BAG3	Control
HDGFL3	0.771341	6.21945	15.0857	0.000372944	0.0123763	vFB1.0	BAG3	Control
MFGE8	-0.998654	7.9608	12.3175	0.00111851	0.0232994	vFB1.0	BAG3	Control
LINC01578	-0.646985	7.60254	14.4931	0.000469144	0.0141836	vFB1.0	BAG3	Control
AC012409.2	1.04781	5.86393	9.61447	0.00351368	0.0448824	vFB1.0	BAG3	Control
NR2F2	-0.894268	5.09837	11.277	0.00172194	0.029738	vFB1.0	BAG3	Control
AC022523.1	-1.9013	3.18572	9.54808	0.00361758	0.0457165	vFB1.0	BAG3	Control
CERS3-AS1	-2.97499	3.55	12.808	0.000916076	0.0207717	vFB1.0	BAG3	Control
PCSK6	0.839096	9.34904	9.51523	0.00367018	0.0460741	vFB1.0	BAG3	Control
RHBDF1	-1.10148	5.01152	11.3262	0.00168675	0.0293879	vFB1.0	BAG3	Control
MPG	-0.965087	5.87014	11.4453	0.00160467	0.0286422	vFB1.0	BAG3	Control
LUC7L	0.706609	7.28218	26.3631	7.54582e-06	0.00131228	vFB1.0	BAG3	Control
CHTF18	1.55683	2.92756	11.0702	0.00187854	0.0312366	vFB1.0	BAG3	Control
AC009041.2	1.91378	6.12323	24.6883	1.28324e-05	0.00177662	vFB1.0	BAG3	Control
IFT140	0.776548	6.73818	14.7507	0.000424446	0.0133767	vFB1.0	BAG3	Control
AL031710.1	2.23391	1.14369	10.5592	0.00348709	0.0446932	vFB1.0	BAG3	Control
NME3	-0.940899	6.61703	22.1965	2.90835e-05	0.00270249	vFB1.0	BAG3	Control
SPSB3	-1.43748	6.69519	37.0639	3.43937e-07	0.000241469	vFB1.0	BAG3	Control
MSRB1	-4.29964	1.81286	14.5975	0.000487525	0.0146227	vFB1.0	BAG3	Control
NDUFB10	-3.45259	2.85108	9.40543	0.003852	0.0473839	vFB1.0	BAG3	Control
AC005363.2	-1.84449	2.58923	10.6701	0.00222606	0.0344208	vFB1.0	BAG3	Control
ABCA3	1.56331	3.74649	14.2805	0.000509767	0.0149802	vFB1.0	BAG3	Control
KCTD5	-1.21142	3.14545	10.098	0.00284631	0.0394405	vFB1.0	BAG3	Control
ZNF213	1.13423	5.04154	20.8614	4.57607e-05	0.00358446	vFB1.0	BAG3	Control
CARHSP1	-0.703342	6.50161	9.21187	0.00419623	0.0497695	vFB1.0	BAG3	Control
SOCS1	-2.8602	3.99927	21.0869	4.23555e-05	0.00346073	vFB1.0	BAG3	Control
MIR193BHG	-2.76195	4.87169	17.145	0.000171713	0.0077839	vFB1.0	BAG3	Control
IGSF6	1.34343	2.79496	12.7413	0.000941164	0.0210393	vFB1.0	BAG3	Control
NPIPB4	0.831147	4.8402	9.5369	0.00363538	0.0458804	vFB1.0	BAG3	Control
AC009019.1	1.74013	1.89469	10.5043	0.00238951	0.0354981	vFB1.0	BAG3	Control
CDR2	0.640482	7.00095	17.4328	0.000154468	0.00731456	vFB1.0	BAG3	Control
PRKCB	2.5433	2.27712	15.1419	0.000364972	0.0122667	vFB1.0	BAG3	Control
NUPR1	-1.64216	5.46745	42.1263	9.30214e-08	0.000117554	vFB1.0	BAG3	Control
AC133550.2	2.10297	2.60339	20.6772	4.87558e-05	0.00372667	vFB1.0	BAG3	Control
AC009093.6	2.75485	1.44388	13.7878	0.000618878	0.0165933	vFB1.0	BAG3	Control
CDIPT	-1.11571	4.92535	18.3869	0.000109226	0.00591957	vFB1.0	BAG3	Control
YPEL3	-0.611779	6.17265	11.2308	0.00175569	0.0300369	vFB1.0	BAG3	Control
MYLPF	2.14916	1.80735	9.33217	0.00397862	0.0482217	vFB1.0	BAG3	Control
ORAI3	-1.28785	3.90491	16.9047	0.000187664	0.00815906	vFB1.0	BAG3	Control
VKORC1	-1.21065	4.32459	14.2324	0.000519473	0.0150338	vFB1.0	BAG3	Control
AC026470.2	1.36358	3.58658	14.928	0.000396311	0.0128381	vFB1.0	BAG3	Control
AC007347.1	1.88906	3.64846	27.5859	5.16726e-06	0.00110057	vFB1.0	BAG3	Control
IRX3	-3.72588	3.59915	17.7543	0.000137347	0.00681557	vFB1.0	BAG3	Control
CES5A	-3.22737	1.30137	9.79869	0.00338338	0.0439065	vFB1.0	BAG3	Control
GNAO1	-1.31671	4.92309	9.29031	0.00405295	0.0486137	vFB1.0	BAG3	Control
OGFOD1	0.77965	4.65379	11.2616	0.00173311	0.0298408	vFB1.0	BAG3	Control
ARL2BP	-0.954089	4.69584	10.2077	0.00271452	0.0382462	vFB1.0	BAG3	Control
CDH11	1.07261	6.24053	12.4942	0.00104063	0.0222674	vFB1.0	BAG3	Control
AC018557.1	1.56858	2.68258	12.3402	0.00110819	0.0231949	vFB1.0	BAG3	Control
AC018557.3	0.844231	4.6512	12.8903	0.000886102	0.0203107	vFB1.0	BAG3	Control
CIAO2B	-1.00927	5.24733	19.051	8.6139e-05	0.00516532	vFB1.0	BAG3	Control
AC012184.3	0.72628	4.60714	9.87433	0.00313652	0.0420183	vFB1.0	BAG3	Control
PHLPP2	1.27786	5.49077	34.2711	7.35626e-07	0.000398415	vFB1.0	BAG3	Control
PSMD7	-0.668081	5.69028	10.2753	0.0026365	0.0376124	vFB1.0	BAG3	Control
AC105430.1	1.63393	2.76636	11.6006	0.00150392	0.027672	vFB1.0	BAG3	Control
AC092376.2	-2.92568	1.72958	12.7371	0.000942774	0.0210497	vFB1.0	BAG3	Control
AC099313.1	2.82543	1.26361	11.8458	0.00135831	0.0260105	vFB1.0	BAG3	Control
CMC2	0.853317	5.38117	12.4162	0.00107427	0.0227884	vFB1.0	BAG3	Control
TAF1C	-1.08599	4.51781	14.3252	0.000500932	0.0149303	vFB1.0	BAG3	Control
AC093519.2	2.22409	1.30099	9.80311	0.00323541	0.042739	vFB1.0	BAG3	Control
AC010531.5	2.12117	3.11482	33.5581	8.97503e-07	0.00042599	vFB1.0	BAG3	Control
MAP1LC3B	-0.887202	5.35062	13.8626	0.000600846	0.0163175	vFB1.0	BAG3	Control
ZCCHC14	0.680696	5.80813	12.6053	0.000994599	0.0217709	vFB1.0	BAG3	Control
CYBA	-1.02091	4.64399	9.96674	0.00301297	0.0409713	vFB1.0	BAG3	Control
AC135782.3	2.48675	1.12913	17.0596	0.00196214	0.0319088	vFB1.0	BAG3	Control
SPATA33	-1.02851	4.28379	10.2749	0.002637	0.0376124	vFB1.0	BAG3	Control
DOC2B	1.88082	2.81728	11.9764	0.00128691	0.0253847	vFB1.0	BAG3	Control
SERPINF1	-0.832817	7.9757	9.42831	0.00381333	0.0471222	vFB1.0	BAG3	Control
AC005696.1	-2.93077	1.50548	9.88644	0.00373285	0.0464304	vFB1.0	BAG3	Control
AC027796.4	2.23767	1.47416	10.3363	0.00256816	0.0370391	vFB1.0	BAG3	Control
RABEP1	0.670784	7.60019	26.8701	6.44371e-06	0.00121819	vFB1.0	BAG3	Control
CD68	-4.16663	1.88837	15.5129	0.000345325	0.011826	vFB1.0	BAG3	Control
SAT2	-1.15488	6.1814	24.7281	1.26694e-05	0.00177662	vFB1.0	BAG3	Control
TRAPPC1	-1.97283	2.90343	10.4287	0.00246821	0.036061	vFB1.0	BAG3	Control
MYH10	1.35718	6.82118	24.6482	1.29988e-05	0.00177662	vFB1.0	BAG3	Control
MYH13	1.0042	6.46731	11.3472	0.00167196	0.0292463	vFB1.0	BAG3	Control
MYH8	1.42855	3.74134	12.6801	0.000964807	0.0214193	vFB1.0	BAG3	Control
MYH4	1.18519	4.31705	12.0822	0.00123199	0.0246087	vFB1.0	BAG3	Control
MYH1	1.98499	4.3045	33.5525	8.98903e-07	0.00042599	vFB1.0	BAG3	Control
CDRT4	0.771504	5.71253	11.8821	0.00133807	0.0259616	vFB1.0	BAG3	Control
TVP23C	0.999318	6.38869	42.3151	8.87395e-08	0.000117554	vFB1.0	BAG3	Control
RASD1	-4.52882	2.67722	16.1905	0.000244996	0.00959536	vFB1.0	BAG3	Control
RAI1-AS1	1.82387	2.14136	12.1675	0.0011895	0.0240642	vFB1.0	BAG3	Control
SMCR5	1.49803	4.11814	21.9362	3.17441e-05	0.00281973	vFB1.0	BAG3	Control
SPECC1	1.02254	7.54451	14.6745	0.000437192	0.0135743	vFB1.0	BAG3	Control
NATD1	-2.07213	2.18945	9.56632	0.00358871	0.0456254	vFB1.0	BAG3	Control
CORO6	-2.01831	4.75212	11.8065	0.00138063	0.0261975	vFB1.0	BAG3	Control
EVI2B	0.851203	4.37701	9.41761	0.00383136	0.0471912	vFB1.0	BAG3	Control
MYO1D	1.2517	7.96316	24.261	1.4729e-05	0.0018707	vFB1.0	BAG3	Control
AC025211.1	1.23493	3.77087	11.1753	0.0017971	0.0303617	vFB1.0	BAG3	Control
MIEN1	-1.68745	3.24659	14.96	0.000391455	0.0127381	vFB1.0	BAG3	Control
THRA	-0.819371	4.82923	12.3374	0.00110947	0.0231949	vFB1.0	BAG3	Control
JUP	-1.61002	5.86421	31.8896	1.44099e-06	0.000515384	vFB1.0	BAG3	Control
AC099811.5	-3.63656	1.64684	10.3498	0.00267514	0.0379849	vFB1.0	BAG3	Control
NAGLU	-1.20157	6.21316	35.1555	5.76377e-07	0.000341431	vFB1.0	BAG3	Control
MLX	-0.937869	5.24065	15.8993	0.000273429	0.0102231	vFB1.0	BAG3	Control
MEOX1	2.74944	4.35361	16.2367	0.000240777	0.00950869	vFB1.0	BAG3	Control
TMUB2	-0.780823	5.31154	9.23424	0.00415483	0.0493477	vFB1.0	BAG3	Control
GRN	-1.49194	4.34498	19.0625	8.57862e-05	0.00516532	vFB1.0	BAG3	Control
FMNL1	-1.54266	4.15914	15.0481	0.000378377	0.0124739	vFB1.0	BAG3	Control
EFCAB13	0.752146	6.76204	19.305	7.87219e-05	0.00490872	vFB1.0	BAG3	Control
AC005920.2	0.834131	5.39516	13.2482	0.000767254	0.0187908	vFB1.0	BAG3	Control
COX11	-0.667803	5.19003	9.36601	0.00391959	0.0477811	vFB1.0	BAG3	Control
TMEM100	-2.99716	2.69803	13.4265	0.000714459	0.0179619	vFB1.0	BAG3	Control
C17orf64	1.76611	2.56166	11.2131	0.00176877	0.030103	vFB1.0	BAG3	Control
AC005828.1	2.21476	2.45726	21.0005	4.3628e-05	0.00350429	vFB1.0	BAG3	Control
LIMD2	1.34481	2.87221	14.9582	0.000391722	0.0127381	vFB1.0	BAG3	Control
SMARCD2	-1.12424	5.70364	16.0943	0.000254029	0.00980695	vFB1.0	BAG3	Control
AC005803.1	2.21567	1.67555	16.2792	0.000236968	0.00941876	vFB1.0	BAG3	Control
CEP112	0.640673	7.74605	16.4268	0.000224215	0.00910826	vFB1.0	BAG3	Control
C17orf58	-1.8601	3.87316	14.7118	0.000430895	0.013465	vFB1.0	BAG3	Control
LINC01482	1.63182	5.24056	15.6729	0.000297943	0.0107528	vFB1.0	BAG3	Control
LINC00511	1.90636	3.9102	18.464	0.000106241	0.0057956	vFB1.0	BAG3	Control
SDK2	2.64074	3.39971	32.7773	1.11852e-06	0.000437162	vFB1.0	BAG3	Control
NAT9	-0.822204	5.6626	9.86509	0.00314918	0.0420916	vFB1.0	BAG3	Control
H3F3B	-1.24731	7.37478	13.582	0.000671533	0.0172722	vFB1.0	BAG3	Control
TRIM47	-1.22122	3.669	12.5506	0.00101699	0.0220392	vFB1.0	BAG3	Control
RNF157	-1.52989	4.3097	9.81523	0.00321836	0.0426144	vFB1.0	BAG3	Control
CYGB	-1.89708	4.98702	53.8625	6.02959e-09	3.36186e-05	vFB1.0	BAG3	Control
SRSF2	-0.73868	7.13256	10.643	0.00225199	0.0345938	vFB1.0	BAG3	Control
ENDOV	-0.723509	5.00685	9.74429	0.00331958	0.0434572	vFB1.0	BAG3	Control
LINC00482	-3.51738	2.7593	17.9747	0.00012677	0.00650923	vFB1.0	BAG3	Control
AC027601.6	-0.992584	4.69559	15.1309	0.000366512	0.0122749	vFB1.0	BAG3	Control
OXLD1	-1.12797	4.41217	11.4234	0.00161941	0.0287161	vFB1.0	BAG3	Control
AC139530.1	-1.15885	3.84497	10.6659	0.00223009	0.0344208	vFB1.0	BAG3	Control
SIRT7	-1.08608	4.87759	17.5532	0.000147808	0.00711131	vFB1.0	BAG3	Control
HEXD	-0.84091	5.20399	12.5883	0.00100151	0.0218324	vFB1.0	BAG3	Control
RAB40B	1.06214	4.02156	10.6973	0.0022004	0.0341332	vFB1.0	BAG3	Control
ZNF750	2.03657	1.786	12.2318	0.00115852	0.0236903	vFB1.0	BAG3	Control
AP001011.1	0.885606	6.91114	18.8717	9.1814e-05	0.0053567	vFB1.0	BAG3	Control
MYL12A	-6.91663	3.18593	15.9822	0.00029013	0.0106377	vFB1.0	BAG3	Control
DLGAP1-AS4	2.42673	2.2604	11.3171	0.00169316	0.0294185	vFB1.0	BAG3	Control
APCDD1	-1.21354	7.72457	15.8782	0.000275627	0.010285	vFB1.0	BAG3	Control
GNAL	1.13555	4.52324	9.23834	0.00414729	0.04932	vFB1.0	BAG3	Control
AP001120.5	2.57974	1.54585	12.4642	0.00105345	0.0225056	vFB1.0	BAG3	Control
AP001269.4	-3.02146	2.09882	12.9926	0.000850257	0.0198185	vFB1.0	BAG3	Control
SPIRE1	0.778099	6.80259	19.2869	7.92255e-05	0.00492393	vFB1.0	BAG3	Control
SEH1L	0.892439	5.08756	16.8738	0.000189825	0.00821537	vFB1.0	BAG3	Control
LDLRAD4	1.1838	6.87216	13.6314	0.000658479	0.0170857	vFB1.0	BAG3	Control
AP005131.1	2.86124	2.71026	25.705	9.2804e-06	0.00147831	vFB1.0	BAG3	Control
AC091588.3	2.05028	1.96087	14.9214	0.000397334	0.0128381	vFB1.0	BAG3	Control
TMEM241	0.753523	6.87103	16.8303	0.000192912	0.00827341	vFB1.0	BAG3	Control
AC090772.2	1.26875	3.96284	11.2133	0.00176863	0.030103	vFB1.0	BAG3	Control
DSC1	2.52105	1.23883	12.6863	0.000962396	0.0214193	vFB1.0	BAG3	Control
GAREM1	0.696519	7.01315	11.018	0.00192043	0.0315745	vFB1.0	BAG3	Control
GALNT1	0.643805	5.91783	10.3272	0.00257828	0.0371382	vFB1.0	BAG3	Control
ELAC1	-1.22414	3.86159	21.256	3.9978e-05	0.00332378	vFB1.0	BAG3	Control
AC093462.1	-2.22237	1.71909	9.42492	0.00381904	0.0471621	vFB1.0	BAG3	Control
AC006305.1	1.76626	3.14384	10.8981	0.00202044	0.0323475	vFB1.0	BAG3	Control
AC104365.1	0.90264	4.88954	13.4851	0.000697942	0.0176168	vFB1.0	BAG3	Control
AC022726.2	2.66084	1.45069	15.6106	0.00030508	0.0108705	vFB1.0	BAG3	Control
AC005909.2	2.42595	2.44939	13.6895	0.000643463	0.0168707	vFB1.0	BAG3	Control
CCDC102B	1.28139	7.65554	14.2486	0.000516177	0.0150071	vFB1.0	BAG3	Control
AC096708.2	2.61209	1.33136	21.2702	3.97852e-05	0.00332233	vFB1.0	BAG3	Control
AC090337.2	2.49977	2.19743	15.826	0.000281126	0.0104082	vFB1.0	BAG3	Control
DOK6	0.831456	7.1872	21.032	4.31595e-05	0.00348141	vFB1.0	BAG3	Control
AC119868.2	1.59508	5.01148	27.5295	5.25742e-06	0.00110733	vFB1.0	BAG3	Control
CYB5A	-1.65273	4.78056	19.3785	7.67028e-05	0.0048145	vFB1.0	BAG3	Control
LINC00909	-0.628603	5.32722	9.66148	0.00344204	0.0442655	vFB1.0	BAG3	Control
AC018529.2	2.26715	1.58413	13.5125	0.000690376	0.0175191	vFB1.0	BAG3	Control
AC125437.3	1.61261	3.08755	11.8395	0.00136188	0.0260503	vFB1.0	BAG3	Control
TXNL4A	0.893756	5.49635	16.4817	0.00021966	0.00907785	vFB1.0	BAG3	Control
RNF126	-0.900184	4.77461	12.2205	0.00116392	0.0237495	vFB1.0	BAG3	Control
PTBP1	0.631406	5.69048	11.7932	0.00138825	0.0262342	vFB1.0	BAG3	Control
PLPPR3	2.08084	1.57855	9.55123	0.00361257	0.0457165	vFB1.0	BAG3	Control
ELANE	-2.56477	5.23034	27.1058	5.99016e-06	0.00119526	vFB1.0	BAG3	Control
CFD	-1.88115	8.86228	12.7412	0.000941198	0.0210393	vFB1.0	BAG3	Control
CNN2	1.61873	2.95609	9.72823	0.00334297	0.0436428	vFB1.0	BAG3	Control
POLR2E	-0.821519	4.17952	11.724	0.00142871	0.026788	vFB1.0	BAG3	Control
GPX4	-1.1155	5.59245	19.0652	8.57057e-05	0.00516532	vFB1.0	BAG3	Control
MOB3A	-1.09057	5.37833	18.6878	9.80471e-05	0.00551508	vFB1.0	BAG3	Control
OAZ1	-1.19789	6.15731	24.6999	1.27846e-05	0.00177662	vFB1.0	BAG3	Control
EEF2	-1.52091	4.76828	11.1348	0.00182802	0.0307098	vFB1.0	BAG3	Control
RFX2	0.957488	5.34728	11.2061	0.00177399	0.0301594	vFB1.0	BAG3	Control
AC011444.2	3.36738	2.45497	28.8792	3.48928e-06	0.000918651	vFB1.0	BAG3	Control
AC010336.6	2.63508	1.22313	13.9517	0.000580077	0.0159131	vFB1.0	BAG3	Control
KANK3	-2.13679	3.70383	18.6968	9.77325e-05	0.00551374	vFB1.0	BAG3	Control
PRAM1	1.80405	1.9929	12.0883	0.00122892	0.0246087	vFB1.0	BAG3	Control
OLFM2	1.16418	3.78223	10.961	0.00196732	0.0319285	vFB1.0	BAG3	Control
AC011511.2	1.6557	3.16591	10.4801	0.00241446	0.0356453	vFB1.0	BAG3	Control
CCDC151	-1.30765	3.4859	10.8531	0.00205932	0.0326665	vFB1.0	BAG3	Control
DHPS	-0.894106	4.42565	10.1344	0.00280176	0.0390803	vFB1.0	BAG3	Control
TRIR	-0.674582	5.40064	10.0097	0.00295725	0.0405041	vFB1.0	BAG3	Control
RAD23A	-0.776921	5.67703	12.4938	0.00104078	0.0222674	vFB1.0	BAG3	Control
ZSWIM4	1.08266	4.69609	13.1822	0.000787833	0.0190615	vFB1.0	BAG3	Control
DDX39A	-1.25202	4.11048	14.1663	0.000533101	0.0152881	vFB1.0	BAG3	Control
OCEL1	-1.66827	3.14968	15.5463	0.000312641	0.0110724	vFB1.0	BAG3	Control
PGLS	-0.858014	4.98788	16.6364	0.000207336	0.00872699	vFB1.0	BAG3	Control
JUND	-1.29042	6.47223	13.1414	0.000800851	0.0191678	vFB1.0	BAG3	Control
LSM4	-1.64845	3.46074	18.5937	0.000101408	0.0056491	vFB1.0	BAG3	Control
PGPEP1	1.29381	4.53527	18.8689	9.19053e-05	0.0053567	vFB1.0	BAG3	Control
ELL	0.943481	5.11949	16.9848	0.000182178	0.0080498	vFB1.0	BAG3	Control
RFXANK	-1.16676	3.24413	11.1325	0.00182982	0.0307098	vFB1.0	BAG3	Control
GATAD2A	0.640711	6.51753	10.6277	0.00226668	0.034707	vFB1.0	BAG3	Control
ZNF429	-0.822946	6.28517	11.8298	0.00136736	0.0260762	vFB1.0	BAG3	Control
AC008507.2	2.11148	1.87144	13.1667	0.00079275	0.0190945	vFB1.0	BAG3	Control
PDCD5	-0.892253	5.04884	14.2984	0.000506201	0.0149802	vFB1.0	BAG3	Control
UBA2	0.649836	6.55193	16.852	0.000191369	0.00822582	vFB1.0	BAG3	Control
PSENEN	-1.64402	2.61114	9.6492	0.0034606	0.0444442	vFB1.0	BAG3	Control
EID2B	-1.28499	3.80108	10.7634	0.00213938	0.0333581	vFB1.0	BAG3	Control
BLVRB	-1.48141	5.31374	29.1076	3.25826e-06	0.000869909	vFB1.0	BAG3	Control
SPTBN4	1.16577	3.38955	12.1918	0.0011777	0.0239777	vFB1.0	BAG3	Control
NUMBL	0.829404	5.51446	20.5029	5.178e-05	0.00391586	vFB1.0	BAG3	Control
GSK3A	-1.04728	4.26216	17.8486	0.000132711	0.0067264	vFB1.0	BAG3	Control
ZNF235	0.633345	6.44966	15.1356	0.000365855	0.0122746	vFB1.0	BAG3	Control
RELB	1.22148	4.8073	9.40044	0.00386048	0.0474573	vFB1.0	BAG3	Control
FOSB	3.77741	2.22861	12.223	0.00116272	0.0237495	vFB1.0	BAG3	Control
HIF3A	-2.48959	8.79762	12.608	0.000993506	0.0217709	vFB1.0	BAG3	Control
AC010331.1	-1.61195	3.61231	13.9711	0.000575663	0.0159071	vFB1.0	BAG3	Control
AC026803.3	-1.16799	4.2467	9.81301	0.00322148	0.0426144	vFB1.0	BAG3	Control
PLEKHA4	1.47725	5.15057	19.7185	6.80498e-05	0.00452293	vFB1.0	BAG3	Control
FTL	-1.94573	6.00836	24.6414	1.30276e-05	0.00177662	vFB1.0	BAG3	Control
PIH1D1	-0.803222	5.3167	11.0177	0.00192066	0.0315745	vFB1.0	BAG3	Control
RRAS	-1.49683	4.58745	26.9758	6.23599e-06	0.00121796	vFB1.0	BAG3	Control
IRF3	0.704746	5.70397	11.7066	0.00143906	0.0268778	vFB1.0	BAG3	Control
NR1H2	-0.841754	4.30303	9.45463	0.00376936	0.0467312	vFB1.0	BAG3	Control
HAS1	2.67954	1.75025	11.5552	0.00153266	0.0279555	vFB1.0	BAG3	Control
AC010320.2	1.20337	3.55749	11.4963	0.00157085	0.028332	vFB1.0	BAG3	Control
ZNF480	-1.06566	4.44617	13.323	0.000744619	0.0184993	vFB1.0	BAG3	Control
ZNF528-AS1	0.686795	5.71641	11.823	0.00137119	0.0261229	vFB1.0	BAG3	Control
ZNF578	0.893126	3.90384	9.33829	0.00396788	0.048153	vFB1.0	BAG3	Control
LENG8-AS1	-0.849548	5.7597	12.3139	0.00112019	0.0233088	vFB1.0	BAG3	Control
AC008735.2	1.58919	4.31765	32.8357	1.10017e-06	0.000437162	vFB1.0	BAG3	Control
PCED1A	0.865666	4.55754	13.5673	0.000675491	0.0173016	vFB1.0	BAG3	Control
UBOX5-AS1	0.701231	5.16323	11.2234	0.00176116	0.0300762	vFB1.0	BAG3	Control
AL035448.1	1.36954	3.69568	13.6354	0.00065743	0.0170857	vFB1.0	BAG3	Control
AL121900.1	1.12941	2.90476	11.0195	0.00191924	0.0315745	vFB1.0	BAG3	Control
AL031668.1	2.77759	2.34638	19.5418	7.24109e-05	0.00463032	vFB1.0	BAG3	Control
AL035458.2	1.14111	3.11591	13.3102	0.000748428	0.0185696	vFB1.0	BAG3	Control
NORAD	-1.17892	5.50193	15.7084	0.000293951	0.0107156	vFB1.0	BAG3	Control
DLGAP4-AS1	0.887629	4.90924	11.5533	0.00153388	0.0279555	vFB1.0	BAG3	Control
CTNNBL1	0.626075	5.39685	12.7772	0.000927564	0.0209071	vFB1.0	BAG3	Control
SNHG11	-1.18501	3.74062	16.4376	0.000223309	0.00910826	vFB1.0	BAG3	Control
MAFB	-1.77624	4.63529	12.8016	0.000918442	0.0208005	vFB1.0	BAG3	Control
PLCG1-AS1	1.13028	4.55158	21.1087	4.2041e-05	0.00344991	vFB1.0	BAG3	Control
ADA	-1.60533	5.38112	18.4599	0.000106397	0.0057956	vFB1.0	BAG3	Control
PABPC1L	0.989535	4.47887	14.141	0.000538423	0.015371	vFB1.0	BAG3	Control
TOMM34	1.03421	3.2427	9.26529	0.00409807	0.0489377	vFB1.0	BAG3	Control
PLTP	-0.95113	5.69165	10.9204	0.00200138	0.0321398	vFB1.0	BAG3	Control
STAU1	0.624338	6.28355	11.0336	0.00190782	0.0315298	vFB1.0	BAG3	Control
ZFAS1	-0.813396	5.76689	11.5633	0.00152753	0.027939	vFB1.0	BAG3	Control
CEBPB-AS1	1.38493	2.7391	10.6933	0.00220414	0.0341633	vFB1.0	BAG3	Control
AL353653.1	-1.7792	4.77139	9.64001	0.00347457	0.0445629	vFB1.0	BAG3	Control
NFATC2	1.5846	4.04381	11.1843	0.00179032	0.0303282	vFB1.0	BAG3	Control
DOK5	1.44709	5.89564	32.8783	1.08696e-06	0.000437162	vFB1.0	BAG3	Control
ATP5F1E	-4.00499	3.20316	12.0111	0.00126864	0.0251815	vFB1.0	BAG3	Control
PSMA7	-0.942725	5.47212	10.3859	0.00251398	0.0365306	vFB1.0	BAG3	Control
RPS21	-1.99719	5.50903	26.7639	6.65957e-06	0.00123763	vFB1.0	BAG3	Control
SLCO4A1	-4.00711	1.49068	12.0037	0.0013494	0.0260105	vFB1.0	BAG3	Control
MRGBP	-1.26239	3.13682	10.1679	0.00276157	0.0386049	vFB1.0	BAG3	Control
ZBTB46	1.49564	5.96161	39.1205	2.0009e-07	0.000158227	vFB1.0	BAG3	Control
ZBTB46-AS1	1.31144	2.87988	10.4541	0.00244147	0.0358763	vFB1.0	BAG3	Control
UCKL1	1.34845	4.72456	22.6975	2.46016e-05	0.00255085	vFB1.0	BAG3	Control
C20orf204	2.47035	1.4892	11.3429	0.00167493	0.0292463	vFB1.0	BAG3	Control
AF130417.1	2.07253	2.24085	11.7722	0.00140042	0.026388	vFB1.0	BAG3	Control
AP001136.1	2.12939	1.36995	10.0608	0.0028925	0.0398475	vFB1.0	BAG3	Control
IFNAR2	0.785481	5.84835	12.1866	0.00118019	0.0239777	vFB1.0	BAG3	Control
IFNGR2	0.607345	7.10976	11.8457	0.00135835	0.0260105	vFB1.0	BAG3	Control
DONSON	0.678747	4.75838	10.3844	0.00251563	0.0365306	vFB1.0	BAG3	Control
TTC3	0.870273	7.83944	11.8895	0.00133399	0.0259297	vFB1.0	BAG3	Control
AF129408.1	-2.66797	1.88004	10.823	0.00208587	0.032895	vFB1.0	BAG3	Control
PLAC4	2.61275	2.43412	19.5378	7.25145e-05	0.00463032	vFB1.0	BAG3	Control
AP001057.1	-2.6282	2.92193	14.7212	0.000429333	0.013452	vFB1.0	BAG3	Control
SUMO3	-1.53462	3.20339	14.2711	0.000511659	0.0149907	vFB1.0	BAG3	Control
COL6A2	-0.709843	9.01631	10.5207	0.00237277	0.0354438	vFB1.0	BAG3	Control
MCM3AP	0.604109	5.94946	11.475	0.00158488	0.0284496	vFB1.0	BAG3	Control
HDHD5	-0.851549	5.11122	10.5256	0.00236785	0.0354387	vFB1.0	BAG3	Control
GP1BB	1.59135	2.97422	10.9612	0.00196712	0.0319285	vFB1.0	BAG3	Control
THAP7	-0.928346	4.49975	11.0065	0.00192979	0.0315899	vFB1.0	BAG3	Control
AL022323.2	2.46587	1.16175	12.4055	0.00179632	0.0303617	vFB1.0	BAG3	Control
SEZ6L	2.85193	4.36792	19.5253	7.28325e-05	0.00463032	vFB1.0	BAG3	Control
AC003681.1	1.05356	4.74166	10.919	0.00200257	0.0321398	vFB1.0	BAG3	Control
AC004542.2	2.9125	1.3132	14.5393	0.000875496	0.0202305	vFB1.0	BAG3	Control
SELENOM	-1.48828	4.87217	18.8395	9.2874e-05	0.00538385	vFB1.0	BAG3	Control
TIMP3	-1.3473	8.98137	11.0553	0.0018904	0.0313238	vFB1.0	BAG3	Control
Z82215.1	1.3295	3.58548	12.9094	0.000879271	0.0202305	vFB1.0	BAG3	Control
TST	-1.75732	3.39996	11.5512	0.00153522	0.0279555	vFB1.0	BAG3	Control
MPST	-1.77133	4.12507	15.5363	0.00031384	0.0110785	vFB1.0	BAG3	Control
H1F0	-2.72162	3.75626	16.4727	0.000220402	0.00907785	vFB1.0	BAG3	Control
AL022311.1	0.813415	3.56392	9.558	0.00360185	0.0457165	vFB1.0	BAG3	Control
BAIAP2L2	1.54408	2.87331	16.2084	0.000243353	0.00957778	vFB1.0	BAG3	Control
SUN2	-1.11349	5.3622	16.0819	0.00025522	0.00981329	vFB1.0	BAG3	Control
PMM1	-1.5451	3.96318	19.7398	6.75433e-05	0.00452164	vFB1.0	BAG3	Control
PIM3	-1.79967	4.28026	28.1666	4.32783e-06	0.00102767	vFB1.0	BAG3	Control
MOV10L1	2.75234	1.37338	13.8848	0.000595606	0.0162217	vFB1.0	BAG3	Control
TYMP	-0.902517	5.56378	9.36016	0.00392972	0.0478432	vFB1.0	BAG3	Control
IL3RA	1.35768	4.94659	21.6799	3.46143e-05	0.00299611	vFB1.0	BAG3	Control
PRKX	0.942006	5.94966	11.2029	0.00177641	0.0301734	vFB1.0	BAG3	Control
PRKX-AS1	1.30244	3.68918	12.6782	0.000965547	0.0214193	vFB1.0	BAG3	Control
BX842570.1	1.22296	2.9408	14.9131	0.000398596	0.0128482	vFB1.0	BAG3	Control
FAM9B	3.31189	3.28942	11.424	0.00161904	0.0287161	vFB1.0	BAG3	Control
WWC3-AS1	1.19205	3.81473	10.3202	0.00258606	0.037143	vFB1.0	BAG3	Control
FRMPD4	2.22164	4.69271	12.2704	0.00114034	0.0235471	vFB1.0	BAG3	Control
TMSB4X	-0.958787	7.05178	9.70032	0.00338402	0.0439065	vFB1.0	BAG3	Control
ACE2	-3.46933	4.39276	20.3877	5.38866e-05	0.00400578	vFB1.0	BAG3	Control
NHS	1.07522	5.60246	13.7752	0.00062199	0.0166297	vFB1.0	BAG3	Control
POLA1	1.06844	6.34055	32.7412	1.13004e-06	0.000437162	vFB1.0	BAG3	Control
IL1RAPL1	0.986592	9.45086	9.8152	0.00321839	0.0426144	vFB1.0	BAG3	Control
AL592043.1	1.32803	4.49588	10.353	0.0025498	0.036868	vFB1.0	BAG3	Control
MID1IP1	-2.98253	4.31755	34.2842	7.32945e-07	0.000398415	vFB1.0	BAG3	Control
MAOA	-3.95905	5.0017	18.9975	8.77916e-05	0.00519628	vFB1.0	BAG3	Control
LINC01560	-1.56056	3.38348	14.6438	0.00044242	0.0136811	vFB1.0	BAG3	Control
SYN1	3.00396	2.07957	22.7779	2.39533e-05	0.00255085	vFB1.0	BAG3	Control
EBP	-1.86904	2.59144	9.89132	0.00311341	0.0417678	vFB1.0	BAG3	Control
PLP2	-1.67623	4.45739	16.9145	0.000186985	0.00814823	vFB1.0	BAG3	Control
SHROOM4	0.882394	6.21094	14.763	0.000422434	0.0133555	vFB1.0	BAG3	Control
Z83745.1	2.30883	1.79735	11.2592	0.00173485	0.029842	vFB1.0	BAG3	Control
ZC3H12B	0.727795	5.75836	16.2064	0.000243537	0.00957778	vFB1.0	BAG3	Control
ZNF711	1.66435	2.346	10.4183	0.00247927	0.0360995	vFB1.0	BAG3	Control
PABPC5	-1.47952	3.94024	12.9315	0.000871461	0.0201702	vFB1.0	BAG3	Control
PCDH19	2.02355	2.29154	14.1555	0.000535382	0.0153072	vFB1.0	BAG3	Control
HNRNPH2	-1.18902	4.18137	10.6468	0.0022483	0.0345683	vFB1.0	BAG3	Control
ZMAT1	1.06659	5.22381	10.6621	0.00223367	0.0344239	vFB1.0	BAG3	Control
AL035427.1	1.51003	4.85243	21.7231	3.41116e-05	0.00297201	vFB1.0	BAG3	Control
TCEAL7	-1.46627	2.88753	9.30789	0.00402155	0.0484957	vFB1.0	BAG3	Control
TCEAL9	-1.05918	5.02407	10.5426	0.00235064	0.0353861	vFB1.0	BAG3	Control
BEX3	-1.05752	5.70267	18.1757	0.000117869	0.00618927	vFB1.0	BAG3	Control
IL1RAPL2	1.60491	2.71574	11.8745	0.00134227	0.0260105	vFB1.0	BAG3	Control
MORC4	0.746071	6.08878	15.6651	0.00029882	0.0107528	vFB1.0	BAG3	Control
AL109946.1	1.59148	4.14065	25.567	9.69456e-06	0.00153142	vFB1.0	BAG3	Control
ACSL4	0.712542	6.42905	10.9947	0.00193947	0.0316662	vFB1.0	BAG3	Control
ALG13-AS1	1.70851	5.42299	49.7794	1.49774e-08	3.55053e-05	vFB1.0	BAG3	Control
KLHL13	0.908711	6.87872	9.34949	0.00394828	0.0479767	vFB1.0	BAG3	Control
PGRMC1	-1.31531	3.92132	16.1974	0.00024436	0.00959024	vFB1.0	BAG3	Control
RHOXF1-AS1	1.55759	2.82926	9.44013	0.00379352	0.0469692	vFB1.0	BAG3	Control
HPRT1	1.204	4.99084	17.584	0.000146154	0.00706759	vFB1.0	BAG3	Control
RTL8A	-1.22269	3.68296	10.6699	0.00222629	0.0344208	vFB1.0	BAG3	Control
G6PD	-1.28351	3.10417	9.32863	0.00398484	0.0482662	vFB1.0	BAG3	Control
IKBKG	-1.22352	3.9212	11.942	0.00130531	0.0255426	vFB1.0	BAG3	Control
MTCP1	0.586378	4.83899	9.88962	0.00311573	0.0417692	vFB1.0	BAG3	Control
TMLHE-AS1	1.65527	6.09895	32.839	1.09913e-06	0.000437162	vFB1.0	BAG3	Control
MT-ATP8	2.88099	3.27902	19.1116	8.43026e-05	0.00516532	vFB1.0	BAG3	Control
LINC02549	2.09034	1.2952	9.55864	0.00360084	0.0457165	vFB1.0	BAG3	Control
AL357832.1	2.78471	1.18921	18.2389	0.00061319	0.0164783	vFB1.0	BAG3	Control
LINC01629	-4.89892	1.72423	13.8661	0.000645567	0.0169025	vFB1.0	BAG3	Control
SERPINA5	-3.30118	1.74433	11.5283	0.00155	0.0280578	vFB1.0	BAG3	Control
AC106886.3	2.26384	1.33452	11.2505	0.00174122	0.0299169	vFB1.0	BAG3	Control
MSGN1	3.84413	1.424	17.0997	0.000302948	0.0108411	vFB1.0	BAG3	Control
JADRR	-4.98687	1.78688	18.0717	0.000136446	0.00679397	vFB1.0	BAG3	Control
AC091885.2	2.72173	1.39289	11.5919	0.00150941	0.027672	vFB1.0	BAG3	Control
FAM71C	2.27033	1.27915	13.2	0.000782217	0.0189855	vFB1.0	BAG3	Control
AL160159.1	3.59485	1.15188	17.5986	0.000258106	0.00986168	vFB1.0	BAG3	Control
AL163953.1	3.04286	1.60748	21.3589	3.86e-05	0.00326729	vFB1.0	BAG3	Control
AC105402.4	2.76684	1.29379	10.8901	0.00269127	0.0380469	vFB1.0	BAG3	Control
LRIT1	-3.47717	1.7467	11.9683	0.00129122	0.0254343	vFB1.0	BAG3	Control
SHANK2-AS1	2.29717	1.30702	11.3715	0.00165501	0.0291023	vFB1.0	BAG3	Control
AC012301.1	2.85681	1.14607	18.337	0.000270906	0.0101689	vFB1.0	BAG3	Control
FAM163B	2.62882	1.35046	12.0929	0.00200407	0.0321398	vFB1.0	BAG3	Control
AC064829.1	-3.54199	1.31305	12.4906	0.00110921	0.0231949	vFB1.0	BAG3	Control
OPALIN	2.79606	1.31542	13.147	0.000799035	0.0191659	vFB1.0	BAG3	Control
AC011752.1	3.7691	1.5794	21.3582	3.86091e-05	0.00326729	vFB1.0	BAG3	Control
LINC02117	3.52045	1.22346	18.2404	0.000210645	0.00879514	vFB1.0	BAG3	Control
AP000527.1	5.27564	1.45663	35.1199	0.000126745	0.00650923	vFB1.0	BAG3	Control
KAZN	-2.57817	8.62592	32.7431	1.05251e-08	3.21471e-05	vFB1.1	BAG3	Control
AL357873.1	-4.01185	6.44768	18.4416	1.75234e-05	0.0107044	vFB1.1	BAG3	Control
PLA2G2A	-7.18913	6.84616	41.6367	1.10029e-10	1.00819e-06	vFB1.1	BAG3	Control
AL078459.1	2.15406	6.34195	17.3918	3.042e-05	0.0168933	vFB1.1	BAG3	Control
LINC02802	-2.85509	7.81157	26.1454	3.16791e-07	0.000446577	vFB1.1	BAG3	Control
S100A10	-2.93389	6.80842	16.629	4.5459e-05	0.0219232	vFB1.1	BAG3	Control
CD34	-2.28366	7.58309	15.9278	6.58176e-05	0.0294188	vFB1.1	BAG3	Control
AC018742.1	3.24439	5.93509	23.1584	1.49245e-06	0.00151948	vFB1.1	BAG3	Control
INPP4A	1.56974	7.86966	15.6563	7.59719e-05	0.0316423	vFB1.1	BAG3	Control
FHL2	3.10819	6.58923	20.2694	6.72862e-06	0.00513786	vFB1.1	BAG3	Control
PAX8-AS1	-5.48255	6.11246	15.0644	0.000103919	0.0405195	vFB1.1	BAG3	Control
NPPC	-6.0901	6.01063	20.9314	4.76162e-06	0.00396643	vFB1.1	BAG3	Control
ACKR3	-6.31329	6.82419	26.4292	2.73502e-07	0.000425064	vFB1.1	BAG3	Control
LSAMP	-1.83878	7.69221	15.7997	7.04265e-05	0.0307294	vFB1.1	BAG3	Control
KCNMB2-AS1	2.07561	8.06189	36.5212	1.5114e-09	9.23263e-06	vFB1.1	BAG3	Control
RASGEF1B	3.1577	5.83938	18.9137	1.36798e-05	0.00895342	vFB1.1	BAG3	Control
PTPN13	1.48996	8.46144	16.3434	5.28481e-05	0.0242124	vFB1.1	BAG3	Control
ADH1B	-2.12572	8.78116	24.1228	9.04193e-07	0.00097472	vFB1.1	BAG3	Control
SPOCK1	-3.01772	8.44865	27.4392	1.62193e-07	0.000297235	vFB1.1	BAG3	Control
TBX20	-1.84543	9.40087	22.0825	2.61259e-06	0.00239391	vFB1.1	BAG3	Control
ZP3	3.96809	5.18983	14.974	0.000109018	0.0416222	vFB1.1	BAG3	Control
SERPINE1	-2.22394	8.65963	24.23	8.55213e-07	0.00097472	vFB1.1	BAG3	Control
NRG3	3.39256	6.08361	24.5082	7.40228e-07	0.000904361	vFB1.1	BAG3	Control
SORBS1	2.40979	7.61356	22.3055	2.32618e-06	0.00224366	vFB1.1	BAG3	Control
CDKN1C	-4.0036	6.81	19.4663	1.02414e-05	0.00704082	vFB1.1	BAG3	Control
SLCO2B1	-6.02004	6.09634	20.52	5.90285e-06	0.00470329	vFB1.1	BAG3	Control
AP000787.1	2.62239	6.55618	15.7447	7.25031e-05	0.0308998	vFB1.1	BAG3	Control
AP002518.2	1.73476	8.98953	26.3953	2.78335e-07	0.000425064	vFB1.1	BAG3	Control
C12orf60	4.25933	5.29859	30.2522	3.79579e-08	9.93737e-05	vFB1.1	BAG3	Control
MGST1	-1.74618	8.67446	18.1813	2.00888e-05	0.0118757	vFB1.1	BAG3	Control
NR4A1	-2.8517	7.16071	21.5587	3.43266e-06	0.00299557	vFB1.1	BAG3	Control
CYSLTR2	-3.00745	6.60377	17.3123	3.17197e-05	0.0170969	vFB1.1	BAG3	Control
AL590807.1	2.0837	9.8568	43.3896	4.49088e-11	8.22998e-07	vFB1.1	BAG3	Control
GPC6	2.04628	7.71816	29.984	4.35863e-08	9.98453e-05	vFB1.1	BAG3	Control
FGF14	1.59623	8.50549	19.8639	8.31782e-06	0.00609729	vFB1.1	BAG3	Control
DLK1	-6.57411	6.51373	29.3588	6.01749e-08	0.000122529	vFB1.1	BAG3	Control
FGF7	-3.78715	6.82574	24.9178	5.98524e-07	0.000783468	vFB1.1	BAG3	Control
THSD4	3.40575	7.22449	35.1534	3.04969e-09	1.11777e-05	vFB1.1	BAG3	Control
IFT140	1.95771	6.96495	17.1634	3.43045e-05	0.0179618	vFB1.1	BAG3	Control
AC009163.1	3.83735	5.02758	17.6029	2.72233e-05	0.0155904	vFB1.1	BAG3	Control
IGFBP4	-2.48243	7.12653	18.7421	1.49676e-05	0.00945851	vFB1.1	BAG3	Control
SOX9	-5.50908	6.17024	15.4205	8.60625e-05	0.0350485	vFB1.1	BAG3	Control
ACTG1	-2.248	7.91441	19.4419	1.03734e-05	0.00704082	vFB1.1	BAG3	Control
CFD	-2.34236	10.4387	35.5085	2.54137e-09	1.11777e-05	vFB1.1	BAG3	Control
APOE	-2.67966	7.24067	16.4495	4.99715e-05	0.0234815	vFB1.1	BAG3	Control
ADA	-3.78621	6.15384	15.1737	9.80758e-05	0.0390726	vFB1.1	BAG3	Control
TIMP3	-1.60036	9.64797	16.8879	3.96619e-05	0.0196445	vFB1.1	BAG3	Control
MT-ATP8	4.5121	4.89042	19.1502	3.65572e-05	0.0186096	vFB1.1	BAG3	Control
SKI	1.26653	7.25821	12.2961	0.000803576	0.045598	vFB1.2	BAG3	Control
PRDM16	3.09045	5.4116	17.3082	9.02379e-05	0.0145934	vFB1.2	BAG3	Control
MEGF6	2.2432	6.58918	12.0908	0.000882223	0.0482168	vFB1.2	BAG3	Control
TNFRSF25	3.18113	5.00954	18.3608	5.81809e-05	0.0118341	vFB1.2	BAG3	Control
SPSB1	2.07481	7.49897	30.289	5.95432e-07	0.000839134	vFB1.2	BAG3	Control
AL357873.1	-3.14072	6.80755	25.1821	3.90611e-06	0.00270721	vFB1.2	BAG3	Control
KAZN-AS1	-2.9956	5.77096	17.4873	8.37075e-05	0.0139962	vFB1.2	BAG3	Control
PLA2G2A	-2.42515	5.73945	12.8125	0.000636299	0.0415701	vFB1.2	BAG3	Control
ID3	-2.59141	7.54269	14.8087	0.000262894	0.0258971	vFB1.2	BAG3	Control
SH3BGRL3	-2.67304	4.62597	12.3747	0.000775409	0.0455174	vFB1.2	BAG3	Control
MARCKSL1	-4.52305	4.8842	23.1372	8.56721e-06	0.00382605	vFB1.2	BAG3	Control
RNF19B	2.39477	5.07563	15.2861	0.000213673	0.0234209	vFB1.2	BAG3	Control
FOXO6	2.50037	4.47651	12.282	0.00080875	0.045721	vFB1.2	BAG3	Control
GLIS1	3.58249	6.60844	42.1485	1.10068e-08	3.61939e-05	vFB1.2	BAG3	Control
ACOT11	3.34588	4.76749	15.1221	0.000229409	0.024473	vFB1.2	BAG3	Control
MROH7	2.81249	4.7039	12.2649	0.000815039	0.0459449	vFB1.2	BAG3	Control
SGIP1	1.49479	8.64361	18.1939	6.23469e-05	0.012301	vFB1.2	BAG3	Control
AL354949.1	-3.58284	5.306	18.0393	6.64815e-05	0.0127348	vFB1.2	BAG3	Control
AC093158.1	-3.36415	4.13892	15.1827	0.000230949	0.024473	vFB1.2	BAG3	Control
AL078459.1	1.9381	6.24382	20.4185	2.51193e-05	0.00762468	vFB1.2	BAG3	Control
DDAH1	2.38879	7.34892	34.1667	1.53014e-07	0.00033544	vFB1.2	BAG3	Control
COL24A1	1.82121	8.03851	24.7701	4.56865e-06	0.00276799	vFB1.2	BAG3	Control
LINC02795	4.04234	4.3202	19.3432	4.74417e-05	0.0104561	vFB1.2	BAG3	Control
GBP1	2.98451	5.17587	23.8806	6.42484e-06	0.00325031	vFB1.2	BAG3	Control
LINC01768	2.467	4.1199	12.2557	0.000818467	0.0460067	vFB1.2	BAG3	Control
NGF	-2.05822	7.81492	18.9474	4.56831e-05	0.0104561	vFB1.2	BAG3	Control
LINC02802	-3.18096	6.77928	24.3148	5.43728e-06	0.00289939	vFB1.2	BAG3	Control
HIST2H2AC	-2.87935	3.96673	14.2185	0.000793613	0.0455174	vFB1.2	BAG3	Control
C1orf56	-1.83166	6.36463	12.5317	0.000722231	0.0442535	vFB1.2	BAG3	Control
S100A6	-2.63843	6.94231	29.2431	8.67562e-07	0.00106981	vFB1.2	BAG3	Control
S100A4	-2.31732	6.09282	14.4566	0.000306636	0.0282707	vFB1.2	BAG3	Control
RPS27	-3.34118	5.83706	15.878	0.000165583	0.0216355	vFB1.2	BAG3	Control
AL451085.2	-3.46895	4.21118	13.6968	0.00044074	0.033791	vFB1.2	BAG3	Control
FAM163A	-5.49901	4.82148	21.0501	2.06212e-05	0.00678121	vFB1.2	BAG3	Control
HMCN1	1.7127	7.83078	20.5744	2.35925e-05	0.00761551	vFB1.2	BAG3	Control
ASPM	5.47487	4.22447	20.7906	4.40969e-05	0.0104561	vFB1.2	BAG3	Control
COA6-AS1	-3.47611	5.24995	17.2455	9.2649e-05	0.0146314	vFB1.2	BAG3	Control
RPS7	-1.89277	6.30272	14.7138	0.000274001	0.0262933	vFB1.2	BAG3	Control
AC018742.1	5.41536	6.87012	51.1956	7.02277e-10	1.38559e-05	vFB1.2	BAG3	Control
AC009411.2	4.90457	4.66477	19.5734	4.33544e-05	0.0104373	vFB1.2	BAG3	Control
LINC01822	3.61508	4.14111	15.8703	0.000192139	0.022187	vFB1.2	BAG3	Control
CRIM1	1.41665	7.22633	13.2886	0.00051403	0.0368793	vFB1.2	BAG3	Control
AC006369.1	3.08798	3.99649	12.5526	0.000790028	0.0455174	vFB1.2	BAG3	Control
ZFP36L2	-1.34663	8.14847	14.0221	0.000371192	0.0314318	vFB1.2	BAG3	Control
PLEKHH2	1.26196	8.26419	15.5665	0.000189303	0.022187	vFB1.2	BAG3	Control
DOK1	-3.8719	4.29985	17.2744	9.53336e-05	0.0148318	vFB1.2	BAG3	Control
LINC00342	1.32418	7.34271	16.0771	0.000152047	0.0204074	vFB1.2	BAG3	Control
ARID5A	1.85329	5.50927	12.4721	0.000741962	0.0449794	vFB1.2	BAG3	Control
COX5B	-4.11089	4.84685	17.5729	8.076e-05	0.0139666	vFB1.2	BAG3	Control
AFF3	1.71834	9.44469	25.9798	2.89038e-06	0.00219336	vFB1.2	BAG3	Control
AC108058.1	3.46785	5.00329	23.4931	7.46225e-06	0.00356637	vFB1.2	BAG3	Control
AC016745.1	-4.83496	4.62046	18.9873	4.71255e-05	0.0104561	vFB1.2	BAG3	Control
DBI	-4.24184	4.45502	15.8602	0.000172871	0.0217389	vFB1.2	BAG3	Control
CFAP221	3.52513	4.22718	13.2984	0.000570729	0.0383009	vFB1.2	BAG3	Control
GLI2	1.51145	6.98881	13.6155	0.000444396	0.0337935	vFB1.2	BAG3	Control
THSD7B	4.06301	5.28389	30.9079	4.77515e-07	0.000826552	vFB1.2	BAG3	Control
TANC1	1.57998	8.0311	13.454	0.000477468	0.0354315	vFB1.2	BAG3	Control
PLA2R1	1.42774	6.93168	13.7823	0.000412693	0.0325798	vFB1.2	BAG3	Control
FIGN	1.50119	8.22412	14.323	0.000325133	0.0291585	vFB1.2	BAG3	Control
CALCRL	-1.60522	7.35606	13.1983	0.000535188	0.0372434	vFB1.2	BAG3	Control
AC011997.2	3.1606	4.06151	12.9046	0.000677251	0.0427314	vFB1.2	BAG3	Control
BMPR2	1.27609	8.39316	18.0596	6.59235e-05	0.0127348	vFB1.2	BAG3	Control
PARD3B	1.19871	9.79044	14.2068	0.000342178	0.0300154	vFB1.2	BAG3	Control
SPEG	3.77059	4.29366	14.2057	0.00038656	0.0320455	vFB1.2	BAG3	Control
NPPC	-3.63612	4.67871	20.2824	2.6535e-05	0.00793235	vFB1.2	BAG3	Control
LRRFIP1	1.22625	7.90353	15.399	0.000203488	0.022997	vFB1.2	BAG3	Control
OSBPL10	2.11762	6.29786	16.7862	0.000112456	0.0165578	vFB1.2	BAG3	Control
ITGA9-AS1	1.29712	6.70656	12.3631	0.000779498	0.0455174	vFB1.2	BAG3	Control
ARIH2OS	-3.31299	4.1396	14.8269	0.000269222	0.0261663	vFB1.2	BAG3	Control
RPL29	-3.34125	5.11806	15.5328	0.000192073	0.022187	vFB1.2	BAG3	Control
FHIT	1.40363	8.37538	12.9046	0.000610478	0.0403877	vFB1.2	BAG3	Control
MAGI1	1.92541	8.3185	19.0042	4.46309e-05	0.0104561	vFB1.2	BAG3	Control
AC097634.1	3.53349	4.07076	14.7285	0.000309687	0.0283795	vFB1.2	BAG3	Control
PDZRN3	1.6376	7.6246	11.9954	0.000921437	0.0495366	vFB1.2	BAG3	Control
ROBO2	2.78124	5.23353	17.9111	7.01266e-05	0.0130528	vFB1.2	BAG3	Control
CADM2	3.07822	5.70902	22.9782	9.11427e-06	0.00382605	vFB1.2	BAG3	Control
CD200	3.5923	4.86799	19.414	3.7741e-05	0.00961009	vFB1.2	BAG3	Control
KALRN	2.2246	8.75624	24.5279	5.01125e-06	0.00278899	vFB1.2	BAG3	Control
GATA2-AS1	2.9221	4.99105	16.499	0.000127023	0.0181606	vFB1.2	BAG3	Control
MRAS	2.75019	4.91857	15.6939	0.000179202	0.0221093	vFB1.2	BAG3	Control
PLSCR4	1.38797	8.63769	17.3515	8.86142e-05	0.0144492	vFB1.2	BAG3	Control
IQCJ-SCHIP1	1.70229	6.15584	15.7613	0.000174088	0.0217389	vFB1.2	BAG3	Control
SLC7A14-AS1	2.28489	7.07095	20.91	2.0622e-05	0.00678121	vFB1.2	BAG3	Control
AC117453.1	3.5486	4.48863	12.7753	0.00064704	0.0418561	vFB1.2	BAG3	Control
ATP5ME	-4.30434	4.92976	17.6131	8.28228e-05	0.0139666	vFB1.2	BAG3	Control
NSD2	1.77017	6.07725	16.4172	0.000131515	0.0186676	vFB1.2	BAG3	Control
LINC00504	2.59965	4.84157	12.7893	0.000642981	0.0417303	vFB1.2	BAG3	Control
AC098829.1	2.57668	7.76203	30.4405	5.64045e-07	0.000839134	vFB1.2	BAG3	Control
TBC1D1	1.60086	6.35884	13.4492	0.000478507	0.0354315	vFB1.2	BAG3	Control
DANCR	-2.42031	5.94933	12.7495	0.000654605	0.0422071	vFB1.2	BAG3	Control
KIAA1211	3.54942	6.45742	45.5893	3.76264e-09	2.6336e-05	vFB1.2	BAG3	Control
ADAMTS3	1.67653	6.6558	13.1441	0.00054832	0.0375637	vFB1.2	BAG3	Control
CXCL10	5.96248	4.44258	27.6445	4.62968e-06	0.00276799	vFB1.2	BAG3	Control
SEPTIN11	1.30538	8.60041	14.8478	0.000258455	0.0256457	vFB1.2	BAG3	Control
FRAS1	2.32262	6.20894	21.0075	1.98341e-05	0.00674701	vFB1.2	BAG3	Control
RASGEF1B	2.11752	5.8258	19.8979	3.09988e-05	0.00859784	vFB1.2	BAG3	Control
ADH1B	-2.2108	9.17903	16.1643	0.000146486	0.0197957	vFB1.2	BAG3	Control
RPL34	-3.36189	5.4054	17.5195	8.25874e-05	0.0139666	vFB1.2	BAG3	Control
FAT4	1.53971	7.57077	19.8681	3.13758e-05	0.00859784	vFB1.2	BAG3	Control
AC079380.1	1.73774	6.49463	11.9661	0.000933845	0.0499316	vFB1.2	BAG3	Control
GAB1	1.07457	8.3306	13.2546	0.000521896	0.0370396	vFB1.2	BAG3	Control
GPM6A	4.71052	5.41293	28.4329	1.16481e-06	0.00128378	vFB1.2	BAG3	Control
AC097518.2	5.50509	4.40281	29.4737	1.17121e-06	0.00128378	vFB1.2	BAG3	Control
AHRR	3.82428	4.80876	18.6754	5.10922e-05	0.0108392	vFB1.2	BAG3	Control
ANKH	1.33449	7.65552	13.7975	0.000409924	0.0325798	vFB1.2	BAG3	Control
GDNF-AS1	2.79396	5.28092	22.7166	1.0094e-05	0.00398309	vFB1.2	BAG3	Control
ITGA1	1.79427	8.27345	22.064	1.30413e-05	0.00476491	vFB1.2	BAG3	Control
RPS23	-3.12979	5.42819	13.1225	0.000553638	0.0376837	vFB1.2	BAG3	Control
COX7C	-4.30388	4.49056	15.9235	0.000168277	0.021682	vFB1.2	BAG3	Control
[truncated: 17,831 more rows]
