# Supplementary material for: Cardiac fibroblast BAG3 regulates TGFBR2 signaling and fibrosis in dilated cardiomyopathy
Source: J Clin Invest. 2025 Jan 2;135(1):e181630. doi: 10.1172/JCI181630 (PMC11684812; doi:10.1172/JCI181630)
Supplement: Supplemental table 5 [file jci-135-181630-s038.xlsx]

## Sheet: Cell Type Proportion
ID	Cell Type	Proportion	Primary Genetic Diagnosis
BO_1827	AD	0.00310559	Control
BO_1827	CM	0.420497	Control
BO_1827	EC	0.0782609	Control
BO_1827	FB	0.163354	Control
BO_1827	Lymphoid	0.0142857	Control
BO_1827	Mast	0.0124224	Control
BO_1827	Mural	0.235714	Control
BO_1827	Myeloid	0.0667702	Control
BO_1827	NC	0.00559006	Control
BO_1843	AD	0.0044096	Control
BO_1843	CM	0.702107	Control
BO_1843	EC	0.0276825	Control
BO_1843	FB	0.118079	Control
BO_1843	Lymphoid	0.0066144	Control
BO_1843	Mast	0.00293974	Control
BO_1843	Mural	0.104361	Control
BO_1843	Myeloid	0.0281725	Control
BO_1843	NC	0.00563449	Control
BO_A0018_LVFW	AD	0.0926374	BAG3
BO_A0018_LVFW	CM	0.385687	BAG3
BO_A0018_LVFW	EC	0.0842819	BAG3
BO_A0018_LVFW	FB	0.139743	BAG3
BO_A0018_LVFW	Lymphoid	0.0454105	BAG3
BO_A0018_LVFW	Mast	0.00133204	BAG3
BO_A0018_LVFW	Mural	0.131872	BAG3
BO_A0018_LVFW	Myeloid	0.109591	BAG3
BO_A0018_LVFW	NC	0.00944539	BAG3
BO_A0097_LVFW	AD	0.00555637	BAG3
BO_A0097_LVFW	CM	0.515134	BAG3
BO_A0097_LVFW	EC	0.0437198	BAG3
BO_A0097_LVFW	FB	0.252669	BAG3
BO_A0097_LVFW	Lymphoid	0.00906565	BAG3
BO_A0097_LVFW	Mast	0.00014622	BAG3
BO_A0097_LVFW	Mural	0.119901	BAG3
BO_A0097_LVFW	Myeloid	0.0412341	BAG3
BO_A0097_LVFW	NC	0.0125749	BAG3
BO_A0168_LVFW	AD	0.00717857	BAG3
BO_A0168_LVFW	CM	0.0757595	BAG3
BO_A0168_LVFW	EC	0.135367	BAG3
BO_A0168_LVFW	FB	0.250481	BAG3
BO_A0168_LVFW	Lymphoid	0.0670427	BAG3
BO_A0168_LVFW	Mast	0.000256377	BAG3
BO_A0168_LVFW	Mural	0.241892	BAG3
BO_A0168_LVFW	Myeloid	0.193052	BAG3
BO_A0168_LVFW	NC	0.0289706	BAG3
BO_H04	AD	0.00201153	DCM
BO_H04	CM	0.239775	DCM
BO_H04	EC	0.277592	DCM
BO_H04	FB	0.21282	DCM
BO_H04	Lymphoid	0.030173	DCM
BO_H04	Mast	0.00120692	DCM
BO_H04	Mural	0.169505	DCM
BO_H04	Myeloid	0.041974	DCM
BO_H04	NC	0.024943	DCM
BO_H05	AD	0.00763666	DCM
BO_H05	CM	0.378617	DCM
BO_H05	EC	0.144695	DCM
BO_H05	FB	0.205989	DCM
BO_H05	Lymphoid	0.0295418	DCM
BO_H05	Mast	0.00663183	DCM
BO_H05	Mural	0.130426	DCM
BO_H05	Myeloid	0.0831994	DCM
BO_H05	NC	0.0132637	DCM
BO_H06	AD	0.000307503	DCM
BO_H06	CM	0.244465	DCM
BO_H06	EC	0.2869	DCM
BO_H06	FB	0.161439	DCM
BO_H06	Lymphoid	0.022294	DCM
BO_H06	Mast	0.000461255	DCM
BO_H06	Mural	0.101784	DCM
BO_H06	Myeloid	0.175431	DCM
BO_H06	NC	0.00691882	DCM
BO_H14	AD	0.00511744	DCM
BO_H14	CM	0.32791	DCM
BO_H14	EC	0.166514	DCM
BO_H14	FB	0.189476	DCM
BO_H14	Lymphoid	0.0137777	DCM
BO_H14	Mast	0.000524866	DCM
BO_H14	Mural	0.201811	DCM
BO_H14	Myeloid	0.0774177	DCM
BO_H14	NC	0.0174518	DCM
BO_H16	AD	0.00415445	DCM
BO_H16	CM	0.496579	DCM
BO_H16	EC	0.0696481	DCM
BO_H16	FB	0.134897	DCM
BO_H16	Lymphoid	0.00513196	DCM
BO_H16	Mast	0.00415445	DCM
BO_H16	Mural	0.212366	DCM
BO_H16	Myeloid	0.0669599	DCM
BO_H16	NC	0.00610948	DCM
BO_H24	AD	0.00359263	DCM
BO_H24	CM	0.278975	DCM
BO_H24	EC	0.156826	DCM
BO_H24	FB	0.195095	DCM
BO_H24	Lymphoid	0.0457669	DCM
BO_H24	Mast	0.00156201	DCM
BO_H24	Mural	0.172602	DCM
BO_H24	Myeloid	0.120587	DCM
BO_H24	NC	0.0249922	DCM
BO_H25	AD	0.00366507	DCM
BO_H25	CM	0.414576	DCM
BO_H25	EC	0.14914	DCM
BO_H25	FB	0.162391	DCM
BO_H25	Lymphoid	0.0131097	DCM
BO_H25	Mast	0.000422893	DCM
BO_H25	Mural	0.204398	DCM
BO_H25	Myeloid	0.0455314	DCM
BO_H25	NC	0.00676628	DCM
BO_H26	AD	0.00433548	DCM
BO_H26	CM	0.467334	DCM
BO_H26	EC	0.171775	DCM
BO_H26	FB	0.0586037	DCM
BO_H26	Lymphoid	0.0505307	DCM
BO_H26	Mast	0.00119599	DCM
BO_H26	Mural	0.103902	DCM
BO_H26	Myeloid	0.138735	DCM
BO_H26	NC	0.00358798	DCM
BO_H27	AD	0.00561129	DCM
BO_H27	CM	0.408944	DCM
BO_H27	EC	0.136031	DCM
BO_H27	FB	0.17191	DCM
BO_H27	Lymphoid	0.00935215	DCM
BO_H27	Mast	0.000850196	DCM
BO_H27	Mural	0.169869	DCM
BO_H27	Myeloid	0.0930114	DCM
BO_H27	NC	0.00442102	DCM
BO_H28	AD	0.00679292	DCM
BO_H28	CM	0.282009	DCM
BO_H28	EC	0.171881	DCM
BO_H28	FB	0.199465	DCM
BO_H28	Lymphoid	0.0303623	DCM
BO_H28	Mast	0.00339646	DCM
BO_H28	Mural	0.173631	DCM
BO_H28	Myeloid	0.11795	DCM
BO_H28	NC	0.0145121	DCM
BO_H31	AD	0.0019247	DCM
BO_H31	CM	0.566703	DCM
BO_H31	EC	0.102851	DCM
BO_H31	FB	0.0665223	DCM
BO_H31	Lymphoid	0.0182846	DCM
BO_H31	Mast	0.000481174	DCM
BO_H31	Mural	0.186816	DCM
BO_H31	Myeloid	0.0457115	DCM
BO_H31	NC	0.0107061	DCM
BO_H34	AD	0.00370456	DCM
BO_H34	CM	0.307016	DCM
BO_H34	EC	0.129197	DCM
BO_H34	FB	0.0960871	DCM
BO_H34	Lymphoid	0.0180597	DCM
BO_H34	Mast	0.00486224	DCM
BO_H34	Mural	0.322297	DCM
BO_H34	Myeloid	0.113452	DCM
BO_H34	NC	0.00532531	DCM
BO_H35	AD	0.00290042	DCM
BO_H35	CM	0.271135	DCM
BO_H35	EC	0.170265	DCM
BO_H35	FB	0.178752	DCM
BO_H35	Lymphoid	0.0107423	DCM
BO_H35	Mast	0.00204104	DCM
BO_H35	Mural	0.28929	DCM
BO_H35	Myeloid	0.0684284	DCM
BO_H35	NC	0.00644538	DCM
BO_H36	AD	0.0039039	DCM
BO_H36	CM	0.186186	DCM
BO_H36	EC	0.157057	DCM
BO_H36	FB	0.150751	DCM
BO_H36	Lymphoid	0.0168168	DCM
BO_H36	Mast	0.0012012	DCM
BO_H36	Mural	0.430931	DCM
BO_H36	Myeloid	0.0513514	DCM
BO_H36	NC	0.0018018	DCM
BO_H37	AD	0.00730043	DCM
BO_H37	CM	0.270433	DCM
BO_H37	EC	0.0820505	DCM
BO_H37	FB	0.251547	DCM
BO_H37	Lymphoid	0.0153944	DCM
BO_H37	Mast	0.00238057	DCM
BO_H37	Mural	0.16791	DCM
BO_H37	Myeloid	0.195525	DCM
BO_H37	NC	0.00745913	DCM
BO_H39	AD	0.00294334	DCM
BO_H39	CM	0.412068	DCM
BO_H39	EC	0.130611	DCM
BO_H39	FB	0.216703	DCM
BO_H39	Lymphoid	0.0459897	DCM
BO_H39	Mast	0.00147167	DCM
BO_H39	Mural	0.130243	DCM
BO_H39	Myeloid	0.0500368	DCM
BO_H39	NC	0.00993377	DCM
BO_H40	AD	0.00213119	DCM
BO_H40	CM	0.160786	DCM
BO_H40	EC	0.155103	DCM
BO_H40	FB	0.24189	DCM
BO_H40	Lymphoid	0.0121951	DCM
BO_H40	Mast	0.00213119	DCM
BO_H40	Mural	0.347028	DCM
BO_H40	Myeloid	0.0742363	DCM
BO_H40	NC	0.00449917	DCM
BO_H41	AD	0.00918485	DCM
BO_H41	CM	0.411452	DCM
BO_H41	EC	0.0579793	DCM
BO_H41	FB	0.230195	DCM
BO_H41	Lymphoid	0.0097589	DCM
BO_H41	Mast	0.00114811	DCM
BO_H41	Mural	0.181401	DCM
BO_H41	Myeloid	0.092566	DCM
BO_H41	NC	0.00631458	DCM
BO_H46	AD	0.00518314	Control
BO_H46	CM	0.549413	Control
BO_H46	EC	0.0582815	Control
BO_H46	FB	0.121977	Control
BO_H46	Lymphoid	0.0118636	Control
BO_H46	Mast	0.0029947	Control
BO_H46	Mural	0.18763	Control
BO_H46	Myeloid	0.0444598	Control
BO_H46	NC	0.0181986	Control
BO_H49	AD	0.00958433	Control
BO_H49	CM	0.551828	Control
BO_H49	EC	0.067507	Control
BO_H49	FB	0.14439	Control
BO_H49	Lymphoid	0.00854256	Control
BO_H49	Mast	0.00354204	Control
BO_H49	Mural	0.180331	Control
BO_H49	Myeloid	0.0265653	Control
BO_H49	NC	0.00770914	Control
BO_H51	AD	0.0125354	Control
BO_H51	CM	0.39274	Control
BO_H51	EC	0.0791367	Control
BO_H51	FB	0.275888	Control
BO_H51	Lymphoid	0.0106824	Control
BO_H51	Mast	0.00327011	Control
BO_H51	Mural	0.189666	Control
BO_H51	Myeloid	0.0321561	Control
BO_H51	NC	0.00392413	Control
BO_H53	AD	0.0156227	Control
BO_H53	CM	0.513595	Control
BO_H53	EC	0.0842722	Control
BO_H53	FB	0.183566	Control
BO_H53	Lymphoid	0.00796154	Control
BO_H53	Mast	0.00120174	Control
BO_H53	Mural	0.134595	Control
BO_H53	Myeloid	0.0504732	Control
BO_H53	NC	0.00871263	Control
BO_H55	AD	0.00861813	Control
BO_H55	CM	0.344428	Control
BO_H55	EC	0.105201	Control
BO_H55	FB	0.179792	Control
BO_H55	Lymphoid	0.010847	Control
BO_H55	Mast	0.00341753	Control
BO_H55	Mural	0.21263	Control
BO_H55	Myeloid	0.124963	Control
BO_H55	NC	0.010104	Control
BO_H67	AD	0.00692605	Control
BO_H67	CM	0.354858	Control
BO_H67	EC	0.152169	Control
BO_H67	FB	0.220004	Control
BO_H67	Lymphoid	0.0195559	Control
BO_H67	Mast	0.00509269	Control
BO_H67	Mural	0.174374	Control
BO_H67	Myeloid	0.0554084	Control
BO_H67	NC	0.0116113	Control
BO_H78	AD	0.00359928	BAG3
BO_H78	CM	0.191662	BAG3
BO_H78	EC	0.15177	BAG3
BO_H78	FB	0.279244	BAG3
BO_H78	Lymphoid	0.0206959	BAG3
BO_H78	Mast	0.00329934	BAG3
BO_H78	Mural	0.188062	BAG3
BO_H78	Myeloid	0.146371	BAG3
BO_H78	NC	0.0152969	BAG3
BS_H15	AD	0.00453858	Control
BS_H15	CM	0.583838	Control
BS_H15	EC	0.0547151	Control
BS_H15	FB	0.0490419	Control
BS_H15	Lymphoid	0.0239536	Control
BS_H15	Mast	0.00970751	Control
BS_H15	Mural	0.252269	Control
BS_H15	Myeloid	0.0122289	Control
BS_H15	NC	0.00970751	Control
BS_H20	AD	0.00339127	Control
BS_H20	CM	0.650382	Control
BS_H20	EC	0.0393175	Control
BS_H20	FB	0.0710047	Control
BS_H20	Lymphoid	0.00731242	Control
BS_H20	Mast	0.00943196	Control
BS_H20	Mural	0.193938	Control
BS_H20	Myeloid	0.0107037	Control
BS_H20	NC	0.0145189	Control
BS_H25	AD	0.00678887	Control
BS_H25	CM	0.438968	Control
BS_H25	EC	0.0878479	Control
BS_H25	FB	0.122335	Control
BS_H25	Lymphoid	0.00325866	Control
BS_H25	Mast	0.0112695	Control
BS_H25	Mural	0.302648	Control
BS_H25	Myeloid	0.0153428	Control
BS_H25	NC	0.0115411	Control
BS_H26	AD	0.0104433	Control
BS_H26	CM	0.361773	Control
BS_H26	EC	0.170443	Control
BS_H26	FB	0.0758621	Control
BS_H26	Lymphoid	0.0175369	Control
BS_H26	Mast	0.013399	Control
BS_H26	Mural	0.308768	Control
BS_H26	Myeloid	0.0348768	Control
BS_H26	NC	0.00689655	Control
BS_H35	AD	0.00527945	Control
BS_H35	CM	0.546696	Control
BS_H35	EC	0.0378664	Control
BS_H35	FB	0.0462407	Control
BS_H35	Lymphoid	0.0127435	Control
BS_H35	Mast	0.0116512	Control
BS_H35	Mural	0.300564	Control
BS_H35	Myeloid	0.0338613	Control
BS_H35	NC	0.0050974	Control
BS_H37	AD	0.00652139	Control
BS_H37	CM	0.415301	Control
BS_H37	EC	0.068077	Control
BS_H37	FB	0.0512168	Control
BS_H37	Lymphoid	0.00413552	Control
BS_H37	Mast	0.00429458	Control
BS_H37	Mural	0.422936	Control
BS_H37	Myeloid	0.0189279	Control
BS_H37	NC	0.00858915	Control

## Sheet: FB State Proportion
ID	Cell State	Proportion	Primary Genetic Diagnosis
BO_1827	vFB1.0	0.496169	Control
BO_1827	vFB1.1	0.0191571	Control
BO_1827	vFB1.2	0.0383142	Control
BO_1827	vFB2	0.0708812	Control
BO_1827	vFB3	0.153257	Control
BO_1827	vFB4	0.222222	Control
BO_1843	vFB1.0	0.4875	Control
BO_1843	vFB1.1	0.0145833	Control
BO_1843	vFB1.2	0.0229167	Control
BO_1843	vFB2	0.0395833	Control
BO_1843	vFB3	0.24375	Control
BO_1843	vFB4	0.191667	Control
BO_A0018_LVFW	vFB1.0	0.530706	BAG3
BO_A0018_LVFW	vFB1.1	0.00824931	BAG3
BO_A0018_LVFW	vFB1.2	0.0219982	BAG3
BO_A0018_LVFW	vFB2	0.23648	BAG3
BO_A0018_LVFW	vFB3	0.0971586	BAG3
BO_A0018_LVFW	vFB4	0.105408	BAG3
BO_A0097_LVFW	vFB1.0	0.47245	BAG3
BO_A0097_LVFW	vFB1.1	0.0087925	BAG3
BO_A0097_LVFW	vFB1.2	0.0427901	BAG3
BO_A0097_LVFW	vFB2	0.291325	BAG3
BO_A0097_LVFW	vFB3	0.0691676	BAG3
BO_A0097_LVFW	vFB4	0.115475	BAG3
BO_A0168_LVFW	vFB1.0	0.256492	BAG3
BO_A0168_LVFW	vFB1.1	0.00794913	BAG3
BO_A0168_LVFW	vFB1.2	0.291468	BAG3
BO_A0168_LVFW	vFB2	0.233174	BAG3
BO_A0168_LVFW	vFB3	0.124006	BAG3
BO_A0168_LVFW	vFB4	0.0869104	BAG3
BO_H04	vFB1.0	0.284718	DCM
BO_H04	vFB1.1	0.027267	DCM
BO_H04	vFB1.2	0.0374128	DCM
BO_H04	vFB2	0.339252	DCM
BO_H04	vFB3	0.0741915	DCM
BO_H04	vFB4	0.237159	DCM
BO_H05	vFB1.0	0.355865	DCM
BO_H05	vFB1.1	0.0188867	DCM
BO_H05	vFB1.2	0.134195	DCM
BO_H05	vFB2	0.168986	DCM
BO_H05	vFB3	0.16501	DCM
BO_H05	vFB4	0.157058	DCM
BO_H06	vFB1.0	0.353113	DCM
BO_H06	vFB1.1	0.036965	DCM
BO_H06	vFB1.2	0.0817121	DCM
BO_H06	vFB2	0.220817	DCM
BO_H06	vFB3	0.100195	DCM
BO_H06	vFB4	0.207198	DCM
BO_H14	vFB1.0	0.444211	DCM
BO_H14	vFB1.1	0.0245614	DCM
BO_H14	vFB1.2	0.0407018	DCM
BO_H14	vFB2	0.198596	DCM
BO_H14	vFB3	0.0954386	DCM
BO_H14	vFB4	0.196491	DCM
BO_H16	vFB1.0	0.374768	DCM
BO_H16	vFB1.1	0.0148423	DCM
BO_H16	vFB1.2	0.0185529	DCM
BO_H16	vFB2	0.371058	DCM
BO_H16	vFB3	0.0445269	DCM
BO_H16	vFB4	0.176252	DCM
BO_H24	vFB1.0	0.331671	DCM
BO_H24	vFB1.1	0.0182876	DCM
BO_H24	vFB1.2	0.143807	DCM
BO_H24	vFB2	0.237739	DCM
BO_H24	vFB3	0.101413	DCM
BO_H24	vFB4	0.167082	DCM
BO_H25	vFB1.0	0.397887	DCM
BO_H25	vFB1.1	0.0193662	DCM
BO_H25	vFB1.2	0.0272887	DCM
BO_H25	vFB2	0.377641	DCM
BO_H25	vFB3	0.0440141	DCM
BO_H25	vFB4	0.133803	DCM
BO_H26	vFB1.0	0.292035	DCM
BO_H26	vFB1.1	0.00294985	DCM
BO_H26	vFB1.2	0.0294985	DCM
BO_H26	vFB2	0.460177	DCM
BO_H26	vFB3	0.0619469	DCM
BO_H26	vFB4	0.153392	DCM
BO_H27	vFB1.0	0.306061	DCM
BO_H27	vFB1.1	0.0343434	DCM
BO_H27	vFB1.2	0.0131313	DCM
BO_H27	vFB2	0.346465	DCM
BO_H27	vFB3	0.0393939	DCM
BO_H27	vFB4	0.260606	DCM
BO_H28	vFB1.0	0.470199	DCM
BO_H28	vFB1.1	0.0303532	DCM
BO_H28	vFB1.2	0.0325607	DCM
BO_H28	vFB2	0.227373	DCM
BO_H28	vFB3	0.0844371	DCM
BO_H28	vFB4	0.155077	DCM
BO_H31	vFB1.0	0.306542	DCM
BO_H31	vFB1.1	0.0261682	DCM
BO_H31	vFB1.2	0.0560748	DCM
BO_H31	vFB2	0.314019	DCM
BO_H31	vFB3	0.0766355	DCM
BO_H31	vFB4	0.220561	DCM
BO_H34	vFB1.0	0.482412	DCM
BO_H34	vFB1.1	0.0276382	DCM
BO_H34	vFB1.2	0.09799	DCM
BO_H34	vFB2	0.20603	DCM
BO_H34	vFB3	0.0477387	DCM
BO_H34	vFB4	0.138191	DCM
BO_H35	vFB1.0	0.386716	DCM
BO_H35	vFB1.1	0.027933	DCM
BO_H35	vFB1.2	0.018622	DCM
BO_H35	vFB2	0.255121	DCM
BO_H35	vFB3	0.102421	DCM
BO_H35	vFB4	0.209187	DCM
BO_H36	vFB1.0	0.320166	DCM
BO_H36	vFB1.1	0.00831601	DCM
BO_H36	vFB1.2	0.016632	DCM
BO_H36	vFB2	0.476091	DCM
BO_H36	vFB3	0.02079	DCM
BO_H36	vFB4	0.158004	DCM
BO_H37	vFB1.0	0.29408	DCM
BO_H37	vFB1.1	0.0286442	DCM
BO_H37	vFB1.2	0.0273711	DCM
BO_H37	vFB2	0.237428	DCM
BO_H37	vFB3	0.0668364	DCM
BO_H37	vFB4	0.34564	DCM
BO_H39	vFB1.0	0.467826	DCM
BO_H39	vFB1.1	0.0208696	DCM
BO_H39	vFB1.2	0.0208696	DCM
BO_H39	vFB2	0.267826	DCM
BO_H39	vFB3	0.0608696	DCM
BO_H39	vFB4	0.161739	DCM
BO_H40	vFB1.0	0.323696	DCM
BO_H40	vFB1.1	0.0252968	DCM
BO_H40	vFB1.2	0.130098	DCM
BO_H40	vFB2	0.24729	DCM
BO_H40	vFB3	0.0542075	DCM
BO_H40	vFB4	0.219411	DCM
BO_H41	vFB1.0	0.234733	DCM
BO_H41	vFB1.1	0.0356234	DCM
BO_H41	vFB1.2	0.0184478	DCM
BO_H41	vFB2	0.378499	DCM
BO_H41	vFB3	0.0407125	DCM
BO_H41	vFB4	0.291985	DCM
BO_H46	vFB1.0	0.284351	Control
BO_H46	vFB1.1	0.0314885	Control
BO_H46	vFB1.2	0.0400763	Control
BO_H46	vFB2	0.287214	Control
BO_H46	vFB3	0.166031	Control
BO_H46	vFB4	0.19084	Control
BO_H49	vFB1.0	0.417282	Control
BO_H49	vFB1.1	0.0324963	Control
BO_H49	vFB1.2	0.0391433	Control
BO_H49	vFB2	0.233383	Control
BO_H49	vFB3	0.124815	Control
BO_H49	vFB4	0.15288	Control
BO_H51	vFB1.0	0.466854	Control
BO_H51	vFB1.1	0.029329	Control
BO_H51	vFB1.2	0.0373644	Control
BO_H51	vFB2	0.1591	Control
BO_H51	vFB3	0.135396	Control
BO_H51	vFB4	0.171957	Control
BO_H53	vFB1.0	0.476705	Control
BO_H53	vFB1.1	0.0341098	Control
BO_H53	vFB1.2	0.0366057	Control
BO_H53	vFB2	0.138935	Control
BO_H53	vFB3	0.128952	Control
BO_H53	vFB4	0.184692	Control
BO_H55	vFB1.0	0.418546	Control
BO_H55	vFB1.1	0.0384294	Control
BO_H55	vFB1.2	0.0359231	Control
BO_H55	vFB2	0.190476	Control
BO_H55	vFB3	0.126149	Control
BO_H55	vFB4	0.190476	Control
BO_H67	vFB1.0	0.331461	Control
BO_H67	vFB1.1	0.0187266	Control
BO_H67	vFB1.2	0.0196629	Control
BO_H67	vFB2	0.355805	Control
BO_H67	vFB3	0.0973783	Control
BO_H67	vFB4	0.176966	Control
BO_H78	vFB1.0	0.333696	BAG3
BO_H78	vFB1.1	0.0326087	BAG3
BO_H78	vFB1.2	0.0282609	BAG3
BO_H78	vFB2	0.341304	BAG3
BO_H78	vFB3	0.0532609	BAG3
BO_H78	vFB4	0.21087	BAG3
BS_H15	vFB1.0	0.395122	Control
BS_H15	vFB1.1	0.0146342	Control
BS_H15	vFB1.2	0.0585366	Control
BS_H15	vFB2	0.0634146	Control
BS_H15	vFB3	0.292683	Control
BS_H15	vFB4	0.17561	Control
BS_H20	vFB1.0	0.374	Control
BS_H20	vFB1.1	0.02	Control
BS_H20	vFB1.2	0.072	Control
BS_H20	vFB2	0.252	Control
BS_H20	vFB3	0.132	Control
BS_H20	vFB4	0.15	Control
BS_H25	vFB1.0	0.561644	Control
BS_H25	vFB1.1	0.00958904	Control
BS_H25	vFB1.2	0.0287671	Control
BS_H25	vFB2	0.138356	Control
BS_H25	vFB3	0.126027	Control
BS_H25	vFB4	0.135616	Control
BS_H26	vFB1.0	0.57037	Control
BS_H26	vFB1.1	0.00740741	Control
BS_H26	vFB1.2	0.062963	Control
BS_H26	vFB2	0.207407	Control
BS_H26	vFB3	0.0888889	Control
BS_H26	vFB4	0.062963	Control
BS_H35	vFB1.0	0.529412	Control
BS_H35	vFB1.1	0.0106952	Control
BS_H35	vFB1.2	0.026738	Control
BS_H35	vFB2	0.0909091	Control
BS_H35	vFB3	0.176471	Control
BS_H35	vFB4	0.165775	Control
BS_H37	vFB1.0	0.526718	Control
BS_H37	vFB1.1	0.019084	Control
BS_H37	vFB1.2	0.0343511	Control
BS_H37	vFB2	0.156489	Control
BS_H37	vFB3	0.0648855	Control
BS_H37	vFB4	0.198473	Control
