# Supplementary material for: Cardiac fibroblast BAG3 regulates TGFBR2 signaling and fibrosis in dilated cardiomyopathy
Source: J Clin Invest. 2025 Jan 2;135(1):e181630. doi: 10.1172/JCI181630 (PMC11684812; doi:10.1172/JCI181630)
Supplement: Supplemental table 6 [file jci-135-181630-s039.xlsx]

## Sheet: LV (trichrome)
	A018	A097	A168	A245	H05	H015	H042	H057
slice 1	21512.9	26088.7	13731.7	23058.2	13671.2	7893.25	3394.69	3022.56
	12998.3	28480.2	37408.2	20063.9	8036.69	11803.4	3432.56	5791.12
	6875.81	21896.7	12535.4	8484.44	6936.62	4682.88	7271.81	2952.88
	5824.88	18283.4	6480.31	3875.81	7323.62	6461.12	1984.25	2798.06
	7223.31	10379.4	29293.2	10117	3942.44	6989.25	5267.88	4897.25
	6257.19	17300.4	4363.25	10824.1	8801.25	4753.69	4651.06	6247.44
	6529.75	29980.1	19978	11322.4	6269.12	7888.19	5268.62	12795.8
	10577.8	14370.4	9180.38	11439.6	9497.12	2888.38	6119.94	4070.56
	8215.69	25162.1	7981.81	12260.4	2875	4179.88	5134.44	3093.81
	7753.75	20286.4	14028.2	17386.6	3294.31	4472.94	8560.25	3910.25
	11416.6	30835.2	7759.69	29977.2	4797.44	7306.44	1367.31	8288.81
	6800.19	5575.19	13325.1	10404.1	3233.94	8656.25	6984.5	2833.06
	16367.9	7770.5	39359.4	8190.56	4193.12	8279.94	8050.62	2188.75
	17263.6	14946.6	42688.8	12294.1	9964.56	8618.94	4442.06	4876
	19624.5	31380.8	4004.56	11832.9	9192.12	12914.3	3751.25	2023
	17655.2							1095.88
Average (µm2)	11431.1	20182.4	17474.5	13435.4	6801.91	7185.92	5045.42	4430.32
slice 2	12247.8	18834.4	13997.7	8022.69	3254.06	1748.31	5592.5	11981.2
	10956.9	3999.12	8729.56	9635.25	4740.44	2569.25	3149.06	22500
	5164.25	17012.4	11671.2	7000.94	2635.12	1771.06	11677.1	25025.6
	18082.5	25627.4	12051.9	4250.62	14771.8	1102.38	6334.31	21662.1
	20455.1	15258.6	5280.19	32211.7	7731	1209.62	6692.69	4200.06
	10363.6	9931.81	7355.81	5980.19	7613.88	1419.69	6415.81	7589.56
	35004.2	5949.62	4241.06	6204.19	5803.44	1700.06	6748	2754.94
	6299.56	7085.44	9658.5	10981.8	8641.5	5638.31	8912.38	7322.94
	6562.44	12605.6	8523.62	4506.44	6563.25	2703.06	6796.19	5197.38
	7159	13375	9630.38	18837	6817.62	3950.88	5292	4219.75
	23357.4	28648.5	7193.19	15455.2	5681.88	1907.56	7398	4156.94
	18642	14748.6	8769.5	3830.69	5198.5	9315.81	8801.81	2390.81
	8127.38	10705.6	5913.56	4629.88	18702.4	3875.06	5269.5	4865.44
	10756.2	7691.38	9571.19	5423.88	7697.12	4815.69	4190.06	2895.31
	10967.2	6118	4378.5	12276.1	6755.75		4736.75	4985.62
			21960.8	7903.62	10456.9			3497.75
	13609.7	13172.8	9307.91	9821.88	7691.54	3123.34	6533.74	8452.84
Average (µm2)
	4276	34381.9	10259.1	7329.5	9313.75	3642.19	12437.2	1341.31
slice 3	8540.44	8161.75	9735.44	6265.88	7075.62	4307.5	3763.56	3460
	5020.5	6896.81	5698.06	9144.88	6980.25	2732.25	6148.56	3525.88
	14906	13908.3	6861.5	15115	10953.6	2262.44	7031.31	6794.31
	6739.19	19386.2	2862.94	4521.19	12628.9	1821.44	5381.31	7438.25
	9275.69	4316.19	4252.25	6177	7080	2235.62	7754.38	3543.94
	7446.12	11613.1	11384.1	1802.62	6073.12	5035.94	7665.69	1235.69
	10714.6	16887.4	9588.25	12048.6	7889.56	1414.25	12360.6	2611.31
	11451.8	8959.38	9056.38	18680.1	6156.12	3765	7748.69	4310.44
	19913.4	14799.4	23017.2	9537.12	6506.75	3168.38	11698.8	5328.19
	10493.2	21187.9	12377	6365	5928.12	748.375	6441.5	13117.4
	4401.94	10372.6	23812.8	7206.94	6925.56	2360.75	8591.56	13505.7
	5145.88	3517.81	3788.88	11700.4	6365.62	2143.88	5904.88	7717.62
	4809.81	13882.4	10285.8	6862.69	7741.12	3067.62	4704.19	4043.31
	10175.8	6192	7566.12	15117.4	7442.44	3998.75	4124.19	6370.31
	6664.31	9818		4867.38		3318.12	3142	2948.44
								3422.69
Average (µm2)	8748.42	12767.6	10036.4	8921.36	7670.71	2876.41	7181.15	5336.17
Average (µm2)	11263.1	15374.2	12272.9	10726.2	7388.05	4395.22	6253.44	6073.11

## Sheet: LV (PSR)
	A018	A097	A168	A245	H05	H015	H042	H057
slice 1	38654.4	35619.5	24674.7	30931.4	16053.2	6239.5	16958.9	33134.9
	45075.3	30453.8	41238.4	32796	10616.3	6211.88	23277.1	17363
	42774.8	37282.6	30210.2	29872.8	12585.9	13335.9	41289.8	5931
	44213.7	42783.4	38994.9	34842.1	16707.9	14601.8	10370.4	6207.38
	28777.1	40302.2	61976.9	45621	19986.2	16093	12762.2	10363
	33727.1	36234.2	57734.8	48449.4	11920.7	8831.31	17550.7	12404.2
	29812.6	34048.5	24799.4	46949.3	19570.7	17454.1	20083.4	17706.3
	24945.4	29259.2	45444.8	21156.4	16531.8	10079.7	11204.6	15048.9
	42884.4	22484.2	37344.6	41592.9	28675.8	11885.1	15227.9	10754.6
	31593.4	37799.1	28126.6	28790.7	35207.5	11890.2	11303.6	6410.38
	26772.9	40299.2	48070.1	31499.9	19484.9	17834.2	30379.6	8757.81
	23710.4	29526.9	42435.8	29294.2	13692.4	19766.9	22869.1	6842.94
	27805.1	33590.5	62924.9	19981.5	15294.8	23168	12855.9	13369.8
	20775.2	25002.1	51443.8	34873.1	20666	13303.4	17429.4	18601.2
	19507.6	32842	42948.1	32959.6	12862.8	16955.4	28322.2	14179.5
	22071.6		22015.1
Average (µm2)	31443.8	33835.2	41273.9	33974	17990.5	13843.4	19459	13138.3
slice 2	28523.4	77002	29419.7	30483.3	10773.1	15881.7	14454.5	19854.7
	13356.4	49179.4	36247.9	24271.9	14637.6	22527.1	16680.4	21821.2
	20637.8	65693.2	40277.2	50897.6	18708.9	22247.2	18077.2	31264.7
	17263.6	55958.1	52026.7	51451.9	15866	16287	15409.8	15082.6
	15981.6	62468.7	31642.8	37532.1	17189.3	6166.44	12235.4	18255.9
	14749.1	46289.4	44309.1	27639.6	19533.5	17133.1	25916.1	29913.6
	12599.1	62351.8	34835.2	24929.4	17521.1	16310.1	66638.3	27332.6
	9698.94	80575	32889.2	27481.2	12701.6	14245.8	33097.1	17571.6
	10426.1	53319.2	34505.4	30876.6	14014.6	15573.3	19454.9	16582.5
	20380.1	59407.3	32694.4	25240.9	14313.7	12021.4	13716.9	17076.7
	23378.8	47739.2	27020.6	16194.1	22122.8	14732.3	15307.9	21848.9
	25041.6	26978.9	27249.6	21662.8	13928	12434.7	41750.5	16674.4
	33114.7	34556.1	34196.4	24298.9	14267.6	13817.8	14649.4	23217.9
	35763.1	26829.7	33272.2	21434.2	13443.2	16085.8	13801.8	27269.2
	64537.4	41646.6	17664.9	32643.8	11018.5		20340.1	46362.1
	30279.3	48242.7	21771.4		14720.4		14458.4	17361.5
			26947.8
Average (µm2)	23483.2	52389.8	32763	29802.5	15297.5	15390.3	22249.3	22968.1
slice 3	14242.8	44646.4	37980.6	28259.1	11865.9	14251.9	18217.9	17244.6
	33112.5	19482.9	21452.4	36440.1	10364	10236.3	14764.4	7295.56
	17967.9	29437.7	28453.9	14093.4	12286.8	10846.4	14144.6	28900.9
	13180.4	27343.1	25953	14737.4	12259.4	16089.2	13434.1	6555.75
	24723.2	23525.3	40014.8	21591.2	9385.56	12397.4	11271	10107.4
	25696.2	15375.4	16696.1	36571.4	10780	19411.7	7150.94	11847.3
	16541.4	36498.3	43499.9	28942.6	13842.1	8345.75	13015.4	13819.5
	12222.4	30712.9	33296.8	17278.4	7751.75	23769.9	9032	5910.94
	27536.6	27019.9	20618.6	16803.4	8629.25	14138.6	7890.12	12455.8
	8727.88	40742.2	17844.5	19250.1	11159.7	11233.1	10989.4	11996.9
	20509.2	28919.3	20495.6	27088.5	13852.9	6221.56	10206.2	15304.7
	19496.3	87726.8	60159.9	17733.3	9229.62	10498.1	11707.7	24974.1
	41928.4	53449.8	13559.6	16452.4	12696.2	9845.75	9343.31	16426.7
	33448.1	68383.9	9035.81	29042.5	20784.7	23535.2	10303.4	15073.1
	36636.1	83504.3	21665.1	24797.2	14465.6		12889.5	12404.9
	17590.5	91099.9	35578.2		7889.31
	11867.2
Average (µm2)	22083.9	44241.8	27894	23272.1	11702.7	13630.1	11624	14021.2
Average (µm2)	25670.3	43488.9	33977	29016.2	14996.9	14287.9	17777.4	16709.2
