# Supplementary material for: Cardiac fibroblast BAG3 regulates TGFBR2 signaling and fibrosis in dilated cardiomyopathy
Source: J Clin Invest. 2025 Jan 2;135(1):e181630. doi: 10.1172/JCI181630 (PMC11684812; doi:10.1172/JCI181630)
Supplement: Supporting data values [file jci-135-181630-s040.xlsx]

## Sheet: Figure 1C
Full WT	FBKO	Full KO	CMKO
223.91	313.548	194.54	329.431
234.136	415.044	169.287	207.941
239.749	509.413	250.075	194.215
340.36	356.134	289.532	264.631
381.601	385.394	247.199	317.606
500.096	180.683	236.017	276.612
223.381	300.922	372.962	373.379
356.537	316.228	221.66	448.284
326.528	344.901	251.848	411.801
355.985	368.221	318.896	168.295
329.236	340.073	426.827	251.342
123.23	379.025	87.404	249.627
126.125	166.588	58.9821	238.38
234.136	153.494	85.7337	306.478
163.131	273.267	99.7029	278.229
	261.324	154.008
		154.59

## Sheet: Figure 1D
Full WT	FBKO	Full KO	CMKO
395.009	273.195	223.034	238.804
393.132	299.261	199.415	248.07
397.856	164.277	185.219	243.891
459.116	189.634	154.514	198.225
359.176	244.282	137.793	367.834
479.021	150.32	160.011	174.635
581.692	221.377	252.201	246.001
563.102	266.377	251.884	188.329
396.987	299.936	189.912	250.794
434.141	215.335	229.451	113.088
284.148	168.351	170.715	123.616
401.893	394.176	63.0229	187.332
467.408	175.98	9.57556	177.349
458.764	165.753	68.0253	197.745
362.726	278.434	22.6177	105.597
	62.5477	23.425
		23.3818

## Sheet: Figure 1E
Full WT	FBKO	Full KO	CMKO
79.2679	58.5608	32.5052	51.0395
80.63	80.4691	25.5435	39.2158
83.1097	46.2755	30.2247	36.7183
124.6	40.7218	26.9877	34.3347
95.9836	59.0389	20.7408	87.8464
168.708	18.3135	24.0795	30.2642
142.439	43.3911	59.9352	58.1476
171.099	57.0068	41.693	48.6471
99.2509	70.6806	31.3629	64.1554
118.47	48.7978	47.3786	12.1079
63.7722	34.0108	41.6371	18.4334
62.0401	108.138	3.56876	30.6237
80.0889	21.3337	0.290777	27.6204
101.26	18.6567	3.87894	38.1695
59.5033	54.6902	1.19563	16.6454
	8.71493	1.84857
		1.85141

## Sheet: Figure 1G
Full WT	FBKO	Full KO	CMKO
443.333	633.333	1224	763.333
491.333	748.333	1113	859
403.667	633	1227	738

## Sheet: Figure 2E
TGFBR2	TGFB2	TGFB1	TGFBR1
0.817156	0.638278	0.506208	0.397461
1.34072	0.673822	0.397461	0.32373
1.60971	0.598477	0.32373	0.506208

## Sheet: Figure 3B
Time (m)	+/+			-/-
0	1	1	1	2.23541	2.08619	2.31005
15	2.9649	4.51591	5.24311	8.56095	14.9396	13.4566
30	6.80255	8.50324	6.91336	11.1846	15.0748	14.6412
60	6.71025	9.68354	8.23892	8.66411	15.0791	13.1472
120	6.86264	9.12999	9.87709	8.66506	11.2591	11.2363
240	4.96314	8.95838	5.94284	7.48527	10.1455	10.3425
480	5.18375	5.57045	5.41946	4.98024	8.41744	9.40225

## Sheet: Figure 3C
Time (m)	+/+			-/-
0	1	1	1	0.84637	0.318791	0.564016
15	2.65765	2.14402	2.4584	3.29794	1.2712	1.93015
30	2.31065	1.629	2.08715	3.10623	0.951606	1.59336
60	5.5288	5.61666	4.7927	6.1745	2.95566	3.54079
120	8.74771	7.23268	6.53753	7.92365	4.43984	4.78631
240	6.37746	4.23443	4.13055	2.95403	1.71742	3.84966
480	4.27122	2.74854	2.40661	1.44904	0.569916	0.822599

## Sheet: Figure 3D
Time (m)	+/+			-/-
0	1	1	1	0.063428	0.223867	0.241396
15	9.51442	6.89526	5.13121	3.06623	3.02565	2.75129
30	4.65399	7.13538	4.38746	4.23116	2.25934	2.54613
60	1.52858	2.7555	2.14108	4.05469	4.49742	5.16986
120	1.03085	2.26319	1.79681	4.2205	0.244412	0.906741
240	1.39217	3.07749	2.60772	0.936448	1.6871	0.899988
480	1.82813	2.90411	2.18126	0.635401	0.425177	0.394243

## Sheet: Figure 3E
	+/+				+/-				-/-
Control	0.445652	0.444444	0.384279	0.40625	0.554254	0.560258	0.641065	0.841917	0.695489	0.707224	0.664286	0.703072
+TGF	1.24806	0.96648	0.636842	1.0069	1.42729	1.61522	1.62238	1.78647	2.55392	2.315	2.38095	2.09596

## Sheet: Figure 3F
	Wild-Type			BAG3KO
siCTRL	1.15402	2.6	1.59892	6.40496	6.82093	4.6703
siTGFBR2	1.30435	0.72	0.910345	1.29429	1.28808	1.45585

[truncated: 44 more sheets: Figure 3G, Figure 3H , Figure 4E, Figure 4F, Figure 4H, Figure 4J, Figure 4L, Figure 4M, Fig5B, Fig5E, Fig5F, Fig5H, Fig5I, Figure S1A, Figure S1I, Figure S1J, Figure S1K, Figure S2A, Figure S2B, Figure S2D …]
